# Supplementary material for: TET3 protects the Dlk1-Dio3 imprinted locus from DNA hypomethylation during adult NSC reprogramming
Source: iScience. 2025 Nov 12;28(12):113994. doi: 10.1016/j.isci.2025.113994 (PMC12765442; doi:10.1016/j.isci.2025.113994)
Supplement: Data S1. Results, related to Figures 1, 2, 3, 4, 5, 6, and S1–S9 — Source data supporting results. [file mmc2.xls]

## Sheet: Fig. 1A
Fig. 1A	qPCR analysis of the neural markers Pax6 and Olig2; pluripotency markers Nanog and Zfp42; transcription factors Oct4, Sox2, Klf4 and c-myc in ESCs and NSCs in proliferation conditions
	mRNA relative expression									Shapiro-Wilk normality test	Pax6		Olig2		Nanog		Zfp42
	Pax6		Olig2		Nanog		Zfp42				ESCs	NSCs	ESCs	NSCs	ESCs	NSCs	ESCs	NSCs
	ESCs	NSCs	ESCs	NSCs	ESCs	NSCs	ESCs	NSCs		W	Invalid input data	0.4961	Invalid input data	0.9668	0.864	Invalid input data	0.8929	Invalid input data
1	0	0.001	0	0.033	0.17	0	0.25	0		P value		<0,0001		0.8705	0.1644		0.2488
2	0	0.001	0	0.04	0.173	0	0.267	0		Passed normality test (alpha=0.05)?		No		Yes	Yes		Yes
3	0	0.001	0	0.03	0.299	0	0.49	0
4	0	0.001	0	0.052	0.07	0	0.195	0
5		0.002		0.046	0.08	0	0.19	0
6		0.001		0.037	0.3	0	0.36	0		Mann Whitney test (ESCs vs. NSCs)	Pax6	Olig2	Nanog	Zfp42
7					0.05	0	0.18	0		P value	0.0048	0.0095	<0,0001	<0,0001
8						0	0.4	0		Exact or approximate P value?	Exact	Exact	Exact	Exact
9						0		0		P value summary	**	**	****	****
10						0		0		Significantly different (P < 0.05)?	Yes	Yes	Yes	Yes
11						0		0		One- or two-tailed P value?	Two-tailed	Two-tailed	Two-tailed	Two-tailed
12						0				Sum of ranks in column A,B	10 , 45	10 , 45	112 , 78	124 , 66
Mean	0	0.00116667	0	0.0396667	0.163143	0	0.2915	0		Mann-Whitney U	0	0	0	0
s.e.m.	0	0.000166667	0	0.00335327	0.0395573	0	0.0401417	0
	mRNA relative expression									Shapiro-Wilk normality test	Sox2		Klf4		c-Myc		Oct4
	Sox2		Klf4		c-Myc		Oct4				ESCs	NSCs	ESCs	NSCs	ESCs	NSCs	ESCs	NSCs
	ESCs	NSCs	ESCs	NSCs	ESCs	NSCs	ESCs	NSCs		W	0.8634	0.9572	0.6298	0.8815	0.7286	0.7087	0.8274	Invalid input data
1	0.004	0.004	0.002	0.002	0.001	0.011	0.021	0		P value	0.2725	0.7979	0.0012	0.2761	0.0239	0.0076	0.1612
2	0.003	0.007	0.002	0.005	0.001	0.008	0.021	0		Passed normality test (alpha=0.05)?	Yes	Yes	No	Yes	No	No	Yes	No
3	0.002	0.003	0.002	0.005	0	0.007	0.018	0
4	0.002	0.011	0.003	0.009	0	0.008	0.02	0
5		0.009		0.008		0.008		0
6		0.008		0.009		0.008		0		Mann Whitney test (ESCs vs. NSCs)	Klf4	c-Myc	Oct4
Mean	0.00275	0.007	0.00225	0.00633333	0.0005	0.00833333	0.02	0		P value	0.0429	0.0048	0.0048
s.e.m.	0.000478714	0.00123828	0.00025	0.00114504	0.000288675	0.000557773	0.000707107	0		Exact or approximate P value?	Exact	Exact	Exact
										P value summary	*	**	**
										Significantly different (P < 0.05)?	Yes	Yes	Yes
										One- or two-tailed P value?	Two-tailed	Two-tailed	Two-tailed
										Sum of ranks in column A,E	12,50 , 42,50	10 , 45	34 , 21
										Mann-Whitney U	2.5	0	0
										Unpaired t test (ESCs vs. NSCs)	Sox2
										P value	0.0285
										P value summary	*
										Significantly different (P < 0.05)?	Yes
										One- or two-tailed P value?	Two-tailed
										t, df	t=2,667, df=8

## Sheet: Fig. 1C
Fig. 1C	qPCR analysis of retroviral trans genes Klf4 and Oct4 in ESCs, NSCs, post-infected NSCs and reprogramming NSCs									Shapiro-Wilk normality test	RETRO-Klf4				RETRO-Oct4
											NSCs	NSCs PI	Pre-iPSCs	iPSCS-NSCs	NSCs	NSCs PI	Pre-iPSCs	iPSCS-NSCs
										W	0.9977	0.9026	0.8532	0.814	Invalid input data	0.8378	0.9394	0.806
	mRNA relative expression									Passed normality test (alpha=0.05)?	0.9082	0.3894	0.1672	0.0783		0.125	0.6546	0.0666
	RETRO-Klf4				RETRO-Oct4					P value summary	Yes	Yes	Yes	Yes		Yes	Yes	Yes
	NSCs	NSCs PI	Pre-iPSCs	iPSCs-NSCs	NSCs	NSCs PI	Pre-iPSCs	iPSCs-NSCs
1	0	0.114	0.04	0.004	0	0.126	0.059	0.003
2	0.024	1.693	0.149	0.002	0	1.912	0.171	0.003
3	0.011	1.837	0.069	0.012	0	2.696	0.108	0.01		ANOVA summary	RETRO-Klf4		Šídák's multiple comparisons test	Mean Diff,	95,00% CI of diff,	Below threshold?	Summary	Adjusted P Value
4		1.016	0.082	0.037	0	0.122	0.099	0.015		F	7.848		NSCs vs. NSCs PI	-0.9243	-1,641 to -0,2074	Yes	**	0.0099
5		0.469	0.079	0.016	0	0.592	0.189	0.015		P value	0.0017		NSCs PI vs. pre-iPSC	0.8525	0,2672 to 1,438	Yes	**	0.0038
6		0.487	0.082	0.002		0.612	0.159	0.004		P value summary	**		NSCs PI vs. iPSC	0.9238	0,3385 to 1,509	Yes	**	0.0019
Mean	0.0116667	0.936	0.0835	0.0121667	0	1.01	0.130833	0.00833333		Significant diff. among means (P < 0.05)?	Yes
s.e.m.	0.00693622	0.287902	0.0146259	0.00549191	0	0.430478	0.0204	0.00236173		R squared	0.5807
										Kruskal-Wallis test	RETRO-Oct4		Dunn's multiple comparisons test	Mean rank diff,	Significant?	Summary	Adjusted P Value
										P value	0.0002		NSCs vs. NSCs PI	-16.5	Yes	***	0.0002
										Exact or approximate P value?	Approximate		NSCs PI vs. pre-iPSC	4	No	ns	0.9131
										P value summary	***		NSCs PI vs. iPSC	11	Yes	*	0.0142
										Do the medians vary signif. (P < 0.05)?	Yes
										Number of groups	4
										Kruskal-Wallis statistic	19.55

## Sheet: Fig. 1D
Fig. 1D	qPCR analysis of neural markers and pluripotent related markers Nestin, Olig2, Oct-4, Nanog and Zfp4 in ESCs, NSCs, post-infected NSCs and reprogramming NSCs																					Shapiro-Wilk normality test	Nestin				Olig2				Oct4				Nanog				Zfp42
																							ESCs	NSCs	Pre-iPSCs	iPSCS-NSCs	ESCs	NSCs	Pre-iPSCs	iPSCS-NSCs	ESCs	NSCs	Pre-iPSCs	iPSCS-NSCs	ESCs	NSCs	Pre-iPSCs	iPSCS-NSCs	ESCs	NSCs	Pre-iPSCs	iPSCS-NSCs
																						W	0.8938	0.9702	0.6788	0.9244	0.7689	0.9126	0.6759	0.8647	0.8774	0.6117	0.5445	0.8801	0.8164	0.5687	0.5046	0.9028	0.857	0.6921	0.5522	0.8884
	mRNA relative expression																					P value	0.3763	0.8788	0.0013	0.4667	0.0571	0.4836	0.0053	0.2059	0.3276	0.0004	<0,0001	0.1888	0.1095	<0,0001	<0,0001	0.2686	0.2495	0.0011	0.0001	0.1327
	Nestin				Olig2				Oct4				Nanog				Zfp42					Passed normality test (alpha=0.05)?	Yes	Yes	No	Yes	Yes	Yes	No	Yes	Yes	No	No	Yes	Yes	No	No	Yes	Yes	No	No	Yes
	ESCs	NSCs	Pre-iPSCs	iPSCs-NSCs	ESCs	NSCs	Pre-iPSCs	iPSCs-NSCs	ESCs	NSCs	Pre-iPSCs	iPSCs-NSCs	ESCs	NSCs	Pre-iPSCs	iPSCs-NSCs	ESCs	NSCs	Pre-iPSCs	iPSCs-NSCs
1	9.18346e-06	0.0610361	0	0.00690558	7.18471e-07	0.778295	0	0.0027688	0.0837038	0	0	0.304	0.17	0	0	0.587	0.25	0	0	0.064
2	0.00128906	0.205007	0	0.00432931	8.56017e-07	0.71874	0	0.00568266	0.0922042	0	0	0.556	0.173	0	0	0.307	0.267	0	0	0.145
3	0.000905956	0.244353	0	0.00320992	9.83048e-05	0.46684	0	0.00473201	0.226484	0	0	0.56	0.299	0	0	0.234	0.049	0	0	0.137		Unpaired t test (ESCs vs NSCs)	Nestin		Kruskal-Wallis test	Nestin		Dunn's multiple comparisons test	Mean rank diff,	Significant?	Summary	Adjusted P Value
4	0.00011614	0.167414	0	0.00508434	8.94022e-05	0.668636	5.48e-06	0.00118939	0.308147	0	0	0.27	0.214121	0	0	0.651	0.095	0	0	0.052		P value	<0.0001		P value	<0.0001		NSC vs. pre-iPSC	19	Yes	****	<0.0001
5	0.00029941	0.16628	0	0.00526839		0.317991	1.245e-06	0.00173491		0	0	0.392	0.157848	0	0	1.804		0	1.2e-06	0.063		P value summary	****		Exact or approximate P value?	Approximate		NSC vs. iPSC	11	Yes	*	0.0142
6		0.292	9.941e-05	0.0012511				0.00116801		5.41e-06	2.14e-06	0.31		0	0	1.653		4.80853e-05		0.147		Significantly different (P < 0.05)?	Yes		P value summary	****		pre-iPSC vs. iPSC	-8	No	ns	0.2056
7		0.158	0.0001132	0.000451784						1.45e-05	1.214e-05	0.412142		1.42e-05	0	0.987454		1.75451e-05		0.160385		One- or two-tailed P value?	Two-tailed		Do the medians vary signif. (P < 0.05)?	Yes
8		0.264	0.0003214	0.0007584								0.358841		2.5412e-05	2.54e-06	0.874564		5.04135e-06		0.095712					Number of groups	3
9		0.146												0	1.23e-05	0.741211		6.9563e-05		0.0449105					Kruskal-Wallis statistic	25.09
10		0.244																		0.0720528
11		0.224																		0.0885323		Unpaired t test (ESCs vs NSCs)	Olig2		Kruskal-Wallis test	Olig2		Dunn's multiple comparisons test	Mean rank diff,	Significant?	Summary	Adjusted P Value
12		0.111																				P value	0.0005		P value	<0,0001		NSC vs. pre-iPSC	11	Yes	***	0.0007
13		0.225																				P value summary	***		Exact or approximate P value?	Exact		NSC vs. iPSC	5.5	No	ns	0.1671
14		0.108																				Significantly different (P < 0.05)?	Yes		P value summary	****		pre-iPSC vs. iPSC	-5.5	No	ns	0.1671
Mean	0.00052395	0.186864	6.67513e-05	0.00340735	4.73204e-05	0.590101	1.345e-06	0.0028793	0.177635	2.84429e-06	2.04e-06	0.395373	0.202794	4.40133e-06	1.64889e-06	0.871025	0.16525	1.55816e-05	2.4e-07	0.0972357		One- or two-tailed P value?	Two-tailed		Do the medians vary signif. (P < 0.05)?	Yes
s.e.m.	0.000246276	0.0178283	4.01668e-05	0.000843082	2.69273e-05	0.08584	1.06149e-06	0.000783103	0.0544221	2.08674e-06	1.71011e-06	0.0391623	0.0258526	3.05747e-06	1.36052e-06	0.181252	0.0547607	8.57918e-06	2.4e-07	0.0128275					Number of groups	3
																									Kruskal-Wallis statistic	13.42
																						Mann Whitney test (ESCs vs. NSCs)	Oct4		Kruskal-Wallis test	Oct4		Dunn's multiple comparisons test	Mean rank diff,	Significant?	Summary	Adjusted P Value
																						P value	0.003		P value	<0,0001		NSC vs. pre-iPSC	0.2857	No	ns	>0,9999
																						Exact or approximate P value?	Exact		Exact or approximate P value?	Exact		NSC vs. iPSC	-10.86	Yes	**	0.0021
																						P value summary	**		P value summary	****		pre-iPSC vs. iPSC	-11.14	Yes	**	0.0015
																						Significantly different (P < 0.05)?	Yes		Do the medians vary signif. (P < 0.05)?	Yes
																						One- or two-tailed P value?	Two-tailed		Number of groups	3
																						Sum of ranks in column A,B	38 , 28		Kruskal-Wallis statistic	16.12
																						Mann-Whitney U	0
																						Mann Whitney test (ESCs vs. NSCs)	Nanog		Kruskal-Wallis test	Nanog		Dunn's multiple comparisons test	Mean rank diff,	Significant?	Summary	Adjusted P Value
																						P value	0.0005		P value	<0,0001		NSC vs. pre-iPSC	0.4444	No	ns	>0,9999
																						Exact or approximate P value?	Exact		Exact or approximate P value?	Approximate		NSC vs. iPSC	-13.28	Yes	***	0.0004
																						P value summary	***		P value summary	****		pre-iPSC vs. iPSC	-13.72	Yes	***	0.0002
																						Significantly different (P < 0.05)?	Yes		Do the medians vary signif. (P < 0.05)?	Yes
																						One- or two-tailed P value?	Two-tailed		Number of groups	3
																						Sum of ranks in column A,B	60 , 45		Kruskal-Wallis statistic	20.17
																						Mann-Whitney U	0
																						Mann Whitney test (ESCs vs. NSCs)	Zfp42		Kruskal-Wallis test	Zfp42		Dunn's multiple comparisons test	Mean rank diff,	Significant?	Summary	Adjusted P Value
																						P value	0.0014		P value	<0,0001		NSC vs. pre-iPSC	2.333	No	ns	>0,9999
																						Exact or approximate P value?	Exact		Exact or approximate P value?	Approximate		NSC vs. iPSC	-11.67	Yes	***	0.0009
																						P value summary	**		P value summary	****		pre-iPSC vs. iPSC	-14	Yes	***	0.0009
																						Significantly different (P < 0.05)?	Yes		Do the medians vary signif. (P < 0.05)?	Yes
																						One- or two-tailed P value?	Two-tailed		Number of groups	3
																						Sum of ranks in column A,B	46 , 45		Kruskal-Wallis statistic	18.97
																						Mann-Whitney U	0

## Sheet: Fig 2B
Fig. 2B	qPCR analysis for pluripotency markers in NSCs, iPSCs and Ebs in proliferation conditions										Shapiro-Wilk normality test	Oct4			Nanog			Zfp42
												NSCs	iPSCs	Ebs	NSCs	iPSCs	Ebs	NSCs	iPSCs	Ebs
											W	0.6858	0.9397	0.9333	0.977	0.928	0.9123	0.4961	0.7721	0.9368
	Oct4			Nanog			Zfp42				P value	0.0068	0.5498	0.4816	0.9181	0.4981	0.297	<0,0001	0.0066	0.5175
	NSCs	iPSCs	EBs	NSCs	iPSCs	EBs	NSCs	iPSCs	EBs		Passed normality test (alpha=0.05)?	No	Yes	Yes	Yes	Yes	Yes	No	No	Yes
1	0.00051851	0.661164	0.0707081	0.00126148	0.363489	0.00946833	0	0.0698189	0.00186995
2	0	0.776674	0.0249811	0.00114093	0.393675	0.00307392	0	0.0724983	0.00096953
3	0.00011369	0.415056	0.0557433	0.00080728	0.294159	0.0132603	3.1909e-05	0.0399584	0.00543551
4	0	0.537102	0.081466	0.00178349	0.443592	0.0187904	0	0.057012	0.00887092		Kruskal-Wallis test	Oct4		Dunn's multiple comparisons test	Mean rank diff,	Significant?	Summary	Adjusted P Value
5	0	0.304	0.120718	0.00055978	0.587	0.0324299	0	0.064	0.0136452		P value	<0,0001		NSC vs. iPSC	-17.5	Yes	****	<0,0001
6		0.556	0.0716939		0.307	0.0241377	0	0.145	0.00859877		Exact or approximate P value?	Approximate		iPSC vs. EBs	10	Yes	**	0.0047
7		0.56	0.0504775		0.234	0.00860084		0.137	0.00275833		P value summary	****
8		0.27	0.1697		0.651	0.063508		0.052	0.0101173		Do the medians vary signif. (P < 0.05)?	Yes
9		0.392	0.08773			0.039953		0.063	0.00355957		Number of groups	3
10		0.31	0.0912926			0.0251193		0.047	0.0103716		Kruskal-Wallis statistic	20.8
Mean	0.00012644	0.541666	0.0582246	0.00111059	0.398153	0.0111482	5.31817e-06	0.0747288	0.00428648
s.e.m.	0.00010046	0.0688597	0.0122722	0.000190599	0.0439974	0.00330252	4.34226e-06	0.0109664	0.00180691		ANOVA summary	Nanog		Šídák's multiple comparisons test	Mean Diff,	95,00% CI of diff,	Below threshold?	Summary	Adjusted P Value
											F	53.51		NSC vs. iPSC	-0.4081	-0,5278 to -0,2884	Yes	****	<0,0001
											P value	<0,0001		iPSC vs. EBs iPSC	0.3854	0,2858 to 0,4850	Yes	****	<0,0001
											P value summary	****
											Significant diff. among means (P < 0.05)?	Yes
											R squared	0.8426
											Kruskal-Wallis test	Zfp42		Dunn's multiple comparisons test	Mean rank diff,	Significant?	Summary	Adjusted P Value
											P value	<0,0001		NSC vs. iPSC	-18	Yes	****	<0,0001
											Exact or approximate P value?	Approximate		iPSC vs. EBs iPSC	10	Yes	**	0.0067
											P value summary	****
											Do the medians vary signif. (P < 0.05)?	Yes
											Number of groups	3
											Kruskal-Wallis statistic	22.03

## Sheet: Fig. 2C
Fig. 2C	qPCR analysis of mesoderm markers Kdr and Afp, endoderm markers Foxa2 and Meox1, and ectoderm markers Zic1 and Cer1 to validate EBs formation from iPSCs														Shapiro-Wilk normality test	Kdr		Afp		Foxo2		Meox1		Zic1		Cer1
																iPSCs	Ebs	iPSCs	Ebs	iPSCs	Ebs	iPSCs	Ebs	iPSCs	Ebs	iPSCs	Ebs
															W	0.5314	0.835	Invalid input data	0.7027	Invalid input data	0.8606	0.6298	0.9389	0.6298	0.8079	Invalid input data	0.8403
		mRNA relative expression													P value	<0,0001	0.1183		0.0066		0.2624	0.0012	0.65	0.0012	0.0691		0.1963
		Kdr1		Afp		Foxo2		Meox1		Zic1		Cer1			Passed normality test (alpha=0.05)?	No	Yes		No		Yes	No	Yes	No	Yes		Yes
		iPSCs	Ebs	iPSCs	Ebs	iPSCs	Ebs	iPSCs	Ebs	iPSCs	Ebs	iPSCs	Ebs
	1	0.000119959	0.0069689	9.4086e-06	0.0128118	4.61659e-06	0.0044047	1e-05	0.0115	0.00024024	0.0232028	0	0.0119868
	2	0.000111785	0.00705241	2.0738e-05	0.0871906	0	0.00122337	7e-05	0.00281	4.1557e-05	0.0017293	1.27989e-05	0.130285
	3	0.000133977	0.00673032	7.6025e-06	0.0119631	1.13797e-05	0.00117898	7e-05	0.02412	5.5964e-06	0.0624593	6.68349e-06	0.127405		Mann Whitney test (iPSCs vs. Ebs)	Kdr	Afp	Foxa2	Meox1	Zic1	Cer1
	4	7.74578e-05	0.00990977	2.643e-05	0.00282142	9.91457e-06	0.0026549	0.00011	0.01072	3.4376e-05	0.0213175	3.42168e-05	0.0412392		P value	0.0002	0.0095	0.0286	0.0095	0.0095	0.0286
	5	8.26008e-05	0.0064		0.00033303				0.00382		0.00481988				Exact or approximate P value?	Exact	Exact	Exact	Exact	Exact	Exact
	6	9.15779e-05	0.001		0.0203805				0.01587		0.00632385				P value summary	***	**	*	**	**	*
	7	7.99274e-05													Significantly different (P < 0.05)?	Yes	Yes	Yes	Yes	Yes	Yes
	8	0.00022616													One- or two-tailed P value?	Two-tailed	Two-tailed	Two-tailed	Two-tailed	Two-tailed	Two-tailed
	9	0.000390889
	Mean	0.000146037	0.00634357	1.60448e-05	0.0225834	6.47772e-06	0.00236549	6.5e-05	0.0114733	8.04423e-05	0.0199754	1.34248e-05	0.0777288
	s.e.m.	3.42447e-05	0.00118768	4.52023e-06	0.0132575	2.60234e-06	0.000761269	2.06155e-05	0.00323246	5.38295e-05	0.00924856	7.40703e-06	0.0301155

## Sheet: Fig. 3H
Fig. 3H	qPCR validations for RNASeq imprinted genes candidates differentiall expressed between NSCs and iPSCs (fold change)																	Shapiro-Wilk normality test	Meg3		Phlda2		Th		Cobl		Grb10		H19		Ppp1r9a		Slc38a4		Dio3		Dlk1		Ndn		Zdbf2		Igf2		Plagl1		Gnas		Peg10
																			NSCs	iPSC-NSCs	NSCs	iPSC-NSCs	NSCs	iPSC-NSCs	NSCs	iPSC-NSCs	NSCs	iPSC-NSCs	NSCs	iPSC-NSCs	NSCs	iPSC-NSCs	NSCs	iPSC-NSCs	NSCs	iPSC-NSCs	NSCs	iPSC-NSCs	NSCs	iPSC-NSCs	NSCs	iPSC-NSCs	NSCs	iPSC-NSCs	NSCs	iPSC-NSCs	NSCs	iPSC-NSCs	NSCs
Maternally expressed genes																		W	0.989	0.7212	0.8136	0.9617	0.9025	0.696	0.8249	0.7164	0.9968	0.8499	0.9947	0.9347	0.8538	0.9487	0.7599	0.944	0.9833	0.8693	0.8036	0.9613	0.887	0.9871	0.9876	0.8628	0.8522	0.7739	0.9394	0.7252	0.7923	0.8626	0.8431
mRNA relative expression																		P value	0.9759	0.0102	0.129	0.8326	0.4438	0.0087	0.1549	0.0092	0.989	0.1942	0.98	0.6167	0.2507	0.7299	0.0476	0.6944	0.9212	0.2234	0.0633	0.8017	0.3696	0.9686	0.9451	0.0823	0.1641	0.0048	0.6508	0.0113	0.0501	0.0527	0.2045
	Meg3		Phlda2		Th		Cobl		H19		Ppp1r9a		Gnas					Passed normality test (alpha=0.05)?	Yes	No	Yes	Yes	Yes	No	Yes	No	Yes	Yes	Yes	Yes	Yes	Yes	No	Yes	Yes	Yes	Yes	Yes	Yes	Yes	Yes	Yes	Yes	No	Yes	No	Yes	Yes	Yes
	NSCs	iPSC-NSCs	NSCs	iPSC-NSCs	NSCs	iPSC-NSCs	NSCs	iPSC-NSCs	NSCs	iPSC-NSCs	NSCs	iPSC-NSCs	NSCs	iPSC-NSCs
1	0.741069	151.096	0.558726	10522.4	1.62359	3.48305	1.46664	1530.96	1.85717	1734.01	0.942982	0.0265493	1.36195	0.094844
2	1.16394	4.33781	0.415273	6436.81	0.685127	171.199	0.874248	357.386	0.720275	115.899	0.909175	0.169927	0.575816	0.037705
3	0.435827	6.84224	0.845632	6565.49	0.19615	38.0285	0.913767	174.703	1.26212	705.193	1.14784	0.0485459	0.693596	0.039082				Unpaired t test (NSCs vs. iPSC)	Ppp1r9a	Ndn
4	1.65917	64.9288	2.18037	1884.9	1.49514	10.3908	0.745339	390.507	0.16044	54.8606		0.151238	1.28736	0.023917				P value	<0,0001	0.0012
5	0.987451	7.61461		4718.83		6.30218		155.917		1297.99		0.286365	1.36264	0.028538				P value summary	****	**
6		12.6874		7151.15				477.146		1109.92		0.115147	0.718637	0.069979				Significantly different (P < 0.05)?	Yes	Yes
7														0.023925				One- or two-tailed P value?	Two-tailed	Two-tailed
8														0.01994				t, df	t=11,66, df=7	t=5,217, df=7
9														0.098661
10														0.038597				Unpaired t test with Welch's correction (NSCs vs. iPSCs)	Phlda2	H19	Dio3	Dlk1	Zdbf2	Peg12	Gnas
11														0.142603				P value	0.0031	0.0282	0.0206	<0,0001	0.0042	0.0164	0.0016
12														0.071979				P value summary	**	*	*	****	**	*	**
Mean	0.99749	41.2512	1	6213.27	1	45.8808	1	514.437	1	836.311	1	0.132962	1	0.0574808				Significantly different (P < 0.05)?	Yes	Yes	Yes	Yes	Yes	Yes	Yes
s.e.m.	0.205771	23.8889	0.403498	1274.22	0.339035	31.9296	0.15965	229.669	0.36361	299.381	0.074563	0.0382971	0.152542	0.0111089				One- or two-tailed P value?	Two-tailed	Two-tailed	Two-tailed	Two-tailed	Two-tailed	Two-tailed	Two-tailed
																		Welch-corrected t, df	t=5,341, df=5,000	t=3,056, df=5,000	t=3,337, df=5,000	t=6,732, df=11,01	t=3,809, df=9,000	t=4,850, df=3,024	t=6,162, df=5,053
Paternally expressed genes
mRNA relative expression
	Dio3		Dlk1		Ndn		Zdbf2		Igf2		Plagl1		Peg10		Peg12			Mann Whitney test (NSCs vs. iPSC)	Meg3	Th	Cobl	Slc38a4	Igf2	Plagl1	Peg10
	NSCs	iPSC-NSCs	NSCs	iPSC-NSCs	NSCs	iPSC-NSCs	NSCs	iPSC-NSCs	NSCs	iPSC-NSCs	NSCs	iPSC-NSCs	NSCs	iPSC-NSCs	NSCs	iPSC-NSCs		P value	0.0043	0.0159	0.0095	0.0159	0.0097	0.0095	0.014
1	0.910284	595.509	0.748237	11.9612	2.49892	4.45705	0.918351	750.624	1.44621	0.558965	0.856112	51.8257	0.756656	0.533303	0.79	0.0611		Exact or approximate P value?	Exact	Exact	Exact	Exact	Exact	Exact	Exact
2	1.18668	1521.16	1.81718	47.914	1.0557	10.9968	0.785437	226.461	0.724276	1.47307	1.18727	1.83057	1.36102	0.12957	1.58	0.06		P value summary	**	*	**	*	**	**	*
3	0.434229	1349.7	0.546112	47.7292	0.119115	7.67283	1.22035	83.6757	1.47906	2.59821	0.967059	3.66734	0.536408	0.0198176	0.74	0.01		Significantly different (P < 0.05)?	Yes	Yes	Yes	Yes	Yes	Yes	Yes
4	1.46881	3188.47	0.534961	30.1235	0.326265	8.65261	1.07586	568.317	0.350453	4.73353	0.989562	16.6223	1.34592	0.198053	0.89	0.08		One- or two-tailed P value?	Two-tailed	Two-tailed	Two-tailed	Two-tailed	Two-tailed	Two-tailed	Two-tailed
5		654.194	0.76337	113.313		7.05345		642.716	0.794177	31.4766		7.81603		0.209917		0.03		Sum of ranks in column A,B	15 , 51	10 , 35	10 , 45	10 , 35	30 , 141	10 , 45	47 , 58
6		3916.19	1.59014	68.9496				1965.79	0.354004	33.2887		7.51561		0.559534				Mann-Whitney U	0	0	0	0	9	0	3
7				87.5647				846.155		1.61836				0.515034
8				70.9701				1049.09		0.583734				1.31768
9				115.508				2845.69		47.2254				0.09063
10				136.009				1012.39		14.6302				0.208096
11				79.7396						11.187
12				129.711						2.88384
Mean	1	1870.87	1	78.291	1	7.76655	1	999.092	0.85803	12.6881	1	14.8796	1	0.378163	1	0.04822
s.e.m.	0.220374	560.361	0.227867	11.4787	0.538496	1.06512	0.0944343	262.038	0.205368	4.58868	0.0689001	7.67716	0.208991	0.121149	0.195832	0.0124647
[truncated: 3 more columns]

## Sheet:  Fig. 5B
Fig. 5B	Percentage of methylation at different ICRs in NSCs and iPSCs analyzed by pyrosequencing																						Shapiro-Wilk normality test	Mcts2 DMR			Peg10 DMR			Kv DMR			Snurf-Snrpn DMR			U2af1-rs1 DMR			IG DMR			Igf2r DMR
																								NSC	iPSC	Brain	NSC	iPSC	Brain	NSC	iPSC	Brain	NSC	iPSC	Brain	NSC	iPSC	Brain	NSC	iPSC	Brain	NSC	iPSC	Brain
	Mcts2 DMR			Peg10 DMR			Kv DMR			Snurf-Snrpn DMR			U2af1-rs1 DMR			IG DMR			Igf2r DMR				W	0.7615	0.8488	0.9852	0.8152	0.9915	0.9192	0.9068	0.9483	0.9944	0.9511	0.9296	0.9751	0.9957	0.7774	0.9941	0.9194	0.8896	0.8896	0.9603	0.7851	0.8584
	Mean % methylation			Mean % methylation			Mean % methylation			Mean % methylation			Mean % methylation			Mean % methylation			Mean % methylation				P value	0.0255	0.154	0.7673	0.1513	0.8234	0.4495	0.4075	0.7252	0.8564	0.7494	0.5933	0.9247	0.875	0.0615	0.8533	0.2811	0.2321	0.2321	0.6169	0.0794	0.2633
	NSCs	iPSCs	Brain	NSCs	iPSCs	Brain	NSCs	iPSCs	Brain	NSCs	iPSCs	Brain	NSCs	iPSCs	Brain	NSCs	iPSCs	Brain	NSCs	iPSCs	Brain		Passed normality test (alpha=0.05)?	No	Yes	Yes	Yes	Yes	Yes	Yes	Yes	Yes	Yes	Yes	Yes	Yes	Yes	Yes	Yes	Yes	Yes	Yes	Yes	Yes
1	55.97	4.4	51.5	43.0917	20.235	45.454	43.7313	10.7013	52.684	49.888	12.612	53.458	52.1175	5.5	50.654	61.17	73.34	73.34	63.9967	21.8533	52.645
2	55.84	3.93	51.24	44.845	4.83	44.654	38.6053	19.4483	50.478	56.826	10.478	49.8745	50.2725	4.5775	51.2546	65.38	54.97	54.97	91.9933	22.1533	53.845
3	47.49	4.01	51.9	42.9267	36.0283	42.1547	37.154	31.414	48.784	52.712	29.332	50.487	51.305	5.535	50.9874	63.93	86.85	86.85	84.66	15.98	60.6545
4		32.97	45.53					7.71		40.86	18.68	44.77				65.36	60.87	60.87					Mann Whitney test (NSCs vs. iPSCs)	Mcts2 DMR
5		20.25						13.63		35.96	43.74	49.04				80.6	67.53	67.53					P value	0.0238
6		11.47								41.94		46.38				85.64	69.72	69.72					Exact or approximate P value?	Exact
7																85.5	60.58	60.58					P value summary	*
8																92.48	58.33	58.33					Significantly different (P < 0.05)?	Yes
9																70.28							One- or two-tailed P value?	Two-tailed
10																68.65							Sum of ranks in column D,E	24 , 21
11																66.94							Mann-Whitney U	0
12																52.26
Mean	53.1	12.8383	50.0425	43.6211	20.3644	44.0876	39.8302	16.5807	50.6487	46.3643	22.9684	49.0016	51.2317	5.20417	50.9653	71.5158	66.5237	66.5237	80.2167	19.9955	55.7148
s.e.m.	2.80525	4.79789	1.51028	0.613795	9.00642	0.993643	1.99504	4.18457	1.12906	3.26741	6.13845	1.25974	0.533866	0.313496	0.173729	3.43628	3.63211	3.63211	8.38172	2.00963	2.49401
Arcsin root transformed data
																							Unpaired t test (NSCs vs. iPSCs)	Peg10	Kv DMR	Snurf-Snrpn DMR	U2af1-rs1 DMR	IG-DMR	Igf2r DMR
	Mcts2 DMR			Peg10 DMR			Kv DMR			Snurf-Snrpn DMR			U2af1-rs1 DMR			IG DMR			Igf2r DMR				P value	0.0863	0.0103	0.0067	<0,0001	0.3445	0.0036
	Mean % methylation			Mean % methylation			Mean % methylation			Mean % methylation			Mean % methylation			Mean % methylation			Mean % methylation				P value summary	ns	*	**	****	ns	**
	NSCs	iPSCs	Brain	NSCs	iPSCs	Brain	NSCs	iPSCs	Brain	NSCs	iPSCs	Brain	NSCs	iPSCs	Brain	NSCs	iPSCs	Brain	NSCs	iPSCs	Brain		Significantly different (P < 0.05)?	No	Yes	Yes	Yes	No	Yes
1	0.845241	0.211331	0.8004	0.716093	0.466579	0.739875	0.722546	0.333263	0.812251	0.784278	0.363057	0.820006	0.806579	0.236726	0.791938	0.898049	1.02823	1.02823	0.927261	0.486432	0.811861		One- or two-tailed P value?	Two-tailed	Two-tailed	Two-tailed	Two-tailed	Two-tailed	Two-tailed
2	0.843932	0.199564	0.797799	0.733756	0.221581	0.731836	0.670441	0.456715	0.790178	0.853872	0.329635	0.784143	0.788123	0.215618	0.797945	0.941733	0.83518	0.83518	1.28392	0.490053	0.823886		t, df	t=2,264, df=4	t=3,680, df=6	t=3,502, df=9	t=63,46, df=4	t=0,9707 df=18	t=6,139, df=4
3	0.760288	0.201613	0.804403	0.714427	0.643796	0.70662	0.655481	0.594968	0.773237	0.812531	0.572328	0.790268	0.79845	0.237492	0.795273	0.926566	1.19971	1.19971	1.16836	0.411244	0.892766
4		0.611621						0.281367		0.693481	0.446935	0.733002				0.941523	0.894973	0.894973
5		0.466765						0.378135		0.643084	0.722633	0.775798				1.11469	0.964504	0.964504
6		0.345507								0.704445		0.749166				1.18214	0.988106	0.988106
7																1.18015	0.892004	0.892004
8																1.29301	0.869088	0.869088
9																0.994216
10																0.976518
11																0.958219
12																0.808006
Mean	0.816487	0.20417	0.800868	0.721425	0.443985	0.72611	0.682823	0.40889	0.791889	0.748615	0.486918	0.775397	0.797717	0.229945	0.795052	1.0179	0.98452	0.989524	1.12651	0.462577	0.842838
s.e.m.	0.0281021	0.0695951	0.00192046	0.00618422	0.122405	0.0100178	0.0203256	0.054699	0.0112948	0.0329462	0.0722962	0.0126136	0.00534044	0.0071671	0.00173761	0.041064	0.0413207	0.0413207	0.105062	0.0256876	0.0252046
																61.17
																							Zrsr1 DMR
																							NSCs				iPSCs				Igf2r DMR						KvDMR										Peg10 DMR
																							CpG 1	CpG 2	CpG 3	CpG 4	CpG 1	CpG 2			NSCs			iPSCs			NSCs					iPSCs					NSCs
																							0.8295	0.7844	0.9855	0.98	0.9481	0.9476	CpG 3	CpG 4	CpG 1	CpG 2	CpG 3	CpG 1	CpG 2	CpG 3	CpG 1	CpG 2	CpG 3	CpG 4	CpG 5	CpG 1	CpG 2	CpG 3	CpG 4	CpG 5	CpG 1	CpG 2	CpG 3
																							0.1871	0.0779	0.7693	0.7293	0.5609	0.5588	0.9617	0.9926	0.8254	0.8096	0.7619	0.9915	0.789	0.9617	0.9359	0.9034	0.9424	0.8804	0.8455	0.9488	0.9333	0.9878	0.9397	0.9134	0.865	0.8373	0.9909
																							Yes	Yes	Yes	Yes	Yes	Yes	0.624	0.8353	0.1767	0.1377	0.0264	0.8233	0.0886	0.6237	0.511	0.3963	0.5372	0.3256	0.2285	0.5643	0.5012	0.7883	0.5261	0.4294	0.2815	0.2072	0.8177
																													Yes	Yes	Yes	Yes	No	Yes	Yes	Yes	Yes	Yes	Yes	Yes	Yes	Yes	Yes	Yes	Yes	Yes	Yes	Yes	Yes
[truncated: 21 more columns]

## Sheet: Fig. 6A
Fig. 6A	qPCR analysis of Tet1, Tet2 and Tet3 during the reprogramming process of NSCs
		mRNA relative expression
		Tet1			Tet2			Tet3
		NSCs	pre-iPSCs	iPSCs	NSCs	pre-iPSCs	iPSCs	NSCs	pre-iPSCs	iPSCs
	1	0.000745529	0.000284038	0.00382887	0.00123397	0.00101883	0.00156173	0.00482751	0.00108417	0.000444568
	2	0.000702891	0.00126086	0.00280844	0.00119715	0.00286882	0.00137039	0.00462235	0.0042615	0.000322147
	3	0.00115566	0.000438825	0.00399219	0.00119502	0.00195927	0.00428344	0.00506646	0.0015826	0.000147128
	4	0.000754767	0.000159662	0.00327646	0.00110716	0.00154884	0.00430065	0.00496178	0.0010685	0.000254339
	5	0.000690691	0.000724063	0.00470796	0.00109927	0.00238376	0.00364073	0.0053921	0.00164345	0.000255405
	6	0.000663225	0.00049281	0.00366825	0.000991719	0.00261091	0.003574	0.00599203	0.00227267	0.000332535
	7			0.00110415			0.00125638			0.000287208
	8			0.00194416			0.00283969			0.000410757
	9			0.00299693			0.00271815			0.000555867
	10			0.00356744			0.00376423			0.000689291
	11			0.000756366			0.00156347			0.000480537
	12			0.00104347			0.00110952			0.000716755
	Mean	0.000785461	0.000560044	0.00280789	0.00113738	0.00206507	0.0026652	0.00514371	0.00198548	0.000408045
	s.e.m.	7.53496e-05	0.000160598	0.000375362	3.64274e-05	0.000283891	0.000357018	0.000199349	0.000489737	5.11632e-05

## Sheet: Fig. 6B
Fig. 6B	qPCR analysis of the pluripotency marker Nanog and the neural marker Nestin in iPSCs WT and iPSCs TET3KO
											Shapiro-Wilk normality test	Nestin				Nanog
												NSCs WT	iPSCs WT	NSCs TETKO	iPSCs TET3KO	NSCs WT	iPSCs WT	NSCs TETKO	iPSCs TET3KO
		Nestin				Nanog					W	0.8365	0.7679	0.7731	0.9194	0.8016	0.9	0.8888	0.912
		WT		TET3KO		WT		TET3KO			P value	0.122	0.0129	0.048	0.4647	0.0425	0.2192	0.3121	0.4799
		NSCs	iPSCs	NSCs	iPSCs	NSCs	iPSCs	NSCs	iPSCs		Passed normality test (alpha=0.05)?	Yes	No	No	Yes	No	Yes	Yes	Yes
	1	0.0428	0.000292	0.0428	0.000292	1.33e-05	0.0461	1.57e-05	0.0278
	2	0.0551	0.00044	0.069	0.00125	1.67e-05	0.0445	1.59e-05	0.0326		Nestin
	3	0.0435	0.000342	0.042	0.000893	1.82e-05	0.0742	2.75e-05	0.034		Mann Whitney test (NSCs vs. iPSCs)	WT	TET3KO
	4	0.0568	0.00136	0.0460043	0.00424048	1.05e-05	0.118	3.5217e-05	0.0171473		P value	0.0007	0.0025
	5	0.0728963	0.00080755	0.0675101	0.00369927	4.5245e-05	0.0727	4.4644e-05	0.0264172		Exact or approximate P value?	Exact	Exact
	6	0.109219	0.00054552		0.00194253	4.975e-05	0.104	4.6622e-05			P value summary	***	**
	7		0.00041679		0.00184549	4.6054e-05	0.0773				Significantly different (P < 0.05)?	Yes	Yes
	8		0.00032015				0.0762				One- or two-tailed P value?	Two-tailed	Two-tailed
	9						0.046071				Sum of ranks in column A,B	69 , 36	50 , 28
	10						0.104928				Mann-Whitney U	0	0
	Mean	0.0633859	0.000565501	0.0534629	0.00202325	2.85356e-05	0.0763998	3.09305e-05	0.0275929
	s.e.m.	0.010202	0.000127688	0.00608051	0.000548502	6.19217e-06	0.00828725	5.5447e-06	0.00297202		Mann Whitney test (iPSCs WT vs. iPSCs TET3KO)
											P value	0.0297
											Exact or approximate P value?	Exact
											P value summary	*
											Significantly different (P < 0.05)?	Yes
											One- or two-tailed P value?	Two-tailed
											Sum of ranks in column A,B	45,50 , 74,50
											Mann-Whitney U	9.5
											Nanog
											Unpaired t test (NSCs vs. iPSCs)	TET3KO
											P value	<0,0001
											P value summary	****
											Significantly different (P < 0.05)?	Yes
											One- or two-tailed P value?	Two-tailed
											t, df	t=10,24 df=9
											Mann Whitney test (NSCs vs. iPSCs)	WT
											P value	0.0001
											Exact or approximate P value?	Exact
											P value summary	***
											Significantly different (P < 0.05)?	Yes
											One- or two-tailed P value?	Two-tailed
											Sum of ranks in column A,B	28 , 125
											Mann-Whitney U	0
											Unpaired t test (iPSCs WT vs. iPSCs TET3KO)	TET3KO
											P value	0.0014
											P value summary	**
											Significantly different (P < 0.05)?	Yes
											One- or two-tailed P value?	Two-tailed
											t, df	t=4,031 df=13

## Sheet: Fig. 6D
Fig. 6D	Percentage of methylation at IG-DMR and Snurf-Snrpn DMR in NSCs and iPSCs WT and TET3KO analyzed by pyrosequencing											Shapiro-Wilk normality test	IG DMR					Snurf-Snrpn DMR
													Brain	NSCs WT	iPSCs WT	NSCs TET3KO	iPSCs TET3KO	Brain	NSCs WT	iPSCs WT	NSCs TET3KO	iPSCs TET3KO
	IG DMR					Snurf-Snrpn DMR						W	0.852	0.8663	0.9474	0.9432	0.9465	0.8801	0.8802	0.9662	0.815	0.9927
	Mean % methylation					Mean % methylation						P value	0.2008	0.1722	0.7194	0.6889	0.5543	0.3098	0.3103	0.647	0.1068	0.837
	Brain	NSCs WT	iPSCs WT	NSCs TET3KO	iPSCs TET3KO	Brain	NSCs WT	iPSCs WT	NSCs TET3KO	iPSCs TET3KO		Passed normality test (alpha=0.05)?	Yes	Yes	Yes	Yes	Yes	Yes	Yes	Yes	Yes	Yes
1	52.184	92.4764	77.16	68.3836	36.96	52.2904	53.0467	18.68	51.76	32.34
2	52.316	70.2779	90.34	70.6461	15.29	52.2207	54.3433	43.74	53.0533	21.24		IG DMR
3	52.954	68.6543	39.44	59.1264	47.3	52.7656	54.0667	34.6541	52.8667	25.7845		Unpaired t test (NSCs vs. iPSCs)	WT	TET3KO
4	54.143	66.9418	72.93	74.9071		51.3359	52.37		52.7267			P value	0.3052	0.0111
5	54.248	89.57	55.14	54.2539		52.3633	52.4933		53.1567			P value summary	ns	*
6		85.89	86.85									Significantly different (P < 0.05)?	No	Yes
7		85.5										One- or two-tailed P value?	Two-tailed	Two-tailed
Mean	53.169	79.9015	70.31	65.4634	33.1833	52.1952	53.264	32.358	52.7127	26.4548		t, df	t=1,075, df=11	t=3,619, df=6
s.e.m.	0.439146	4.0996	7.98258	3.81039	9.43146	0.234704	0.40309	7.32473	0.249467	3.22178
												Unpaired t test (WT vs. TET3KO)	NSCs	iPSCs
												P value	0.0345	0.0286
Arcsin root transformed data												P value summary	*	*
												Significantly different (P < 0.05)?	Yes	Yes
	IG DMR					Snurf-Snrpn DMR						One- or two-tailed P value?	Two-tailed	Two-tailed
	Mean % methylation					Mean % methylation						t, df	t=2,446, df=10	t=2,747, df=7
	Brain	NSCs WT	iPSCs WT	NSCs TET3KO	iPSCs TET3KO	Brain	NSCs WT	iPSCs WT	NSCs TET3KO	iPSCs TET3KO
1	0.807245	1.29294	1.07252	0.97365	0.653473	0.80831	0.815884	0.446935	0.803002	0.604903		Snurf-Snrpn DMR
2	0.808566	0.994192	1.25476	0.998228	0.401744	0.807612	0.828886	0.722633	0.81595	0.478974		Unpaired t test (NSCs vs. iPSCs)	WT	TET3KO
3	0.814955	0.976565	0.678997	0.877177	0.758385	0.813068	0.82611	0.629422	0.81408	0.532611		P value	0.0104	<0,0001
4	0.826876	0.958238	1.02361	1.04613		0.798759	0.809107		0.812678			P value summary	*	****
5	0.827929	1.24195	0.836889	0.827989		0.80904	0.810342		0.816986			Significantly different (P < 0.05)?	Yes	Yes
6		1.18572	1.19971									One- or two-tailed P value?	Two-tailed	Two-tailed
7		1.18015										t, df	t=3,678, df=6	t=10,19, df=6
Mean	0.817114	1.11854	1.01108	0.944634	0.604534	0.807358	0.818066	0.599663	0.812539	0.538829
s.e.m.	0.00440102	0.0523882	0.0893518	0.040107	0.105821	0.00234899	0.00404023	0.0809662	0.00249766	0.0364855		Unpaired t test (WT vs. TET3KO)	NSCs	iPSCs
												P value	0.2782	0.531
												P value summary	ns	ns
												Significantly different (P < 0.05)?	No	No
												One- or two-tailed P value?	Two-tailed	Two-tailed
												t, df	t=1,163, df=8	t=0,6850, df=4

[truncated: 15 more sheets: Fig. 6E, Fig. 6G, Fig. S1D, Fig. S1E, Fig. S2A, Fig. S4A, Fig. S5B, Fig. S5C, Fig. S5F, Fig. S5G, Fig. S6B, Fig. S6C, Fig. S6G, Fig. S6H, Fig. S7D]
