# Supplementary material for: TET3 protects the Dlk1-Dio3 imprinted locus from DNA hypomethylation during adult NSC reprogramming
Source: iScience. 2025 Nov 12;28(12):113994. doi: 10.1016/j.isci.2025.113994 (PMC12765442; doi:10.1016/j.isci.2025.113994)
Supplement: Data S2. RNAseq analysis, related to Figures 3, 4, 5, S3, S4, and S7 and Tables S1 and S2 — Differential expression results obtained with DESeq2. Results have been split into three different tables, corresponding to upregulated, downregulated, and imprinted genes. A thorough description of the results is included in each table. [file mmc3.xls]

## Sheet: Hypomethylated Regions
Supplementary Dataset 3a. List of hypomethylated DMRs obtained from the MeDIP-Seq
analysis after reprogramming of adult NSCs into iPSCs. We considered that
a region was significantly hypomethylated when the hmp_fdr < 0.01 for each region
win_id	start	end	width	strand	n_windows	n_up	n_down	edgeR.logCPM	edgeR.logFC	hmp	hmp_fdr	status	annotation	geneChr	geneStart	geneEnd	geneLength	geneStrand	geneId	SYMBOL	ENSEMBL	distanceToTSS	simplified_anno
chr1:104993701-104994500	104993701	104994500	800	*	8	0	1	0.678751	-5.04546	6.59169e-98	1.54244e-96	Hypomethylated	3' UTR	1	104768529	104995481	226953	1	23836	Cdh20	ENSMUSG00000050840	225172	3' UTR
chr1:105355001-105355300	105355001	105355300	300	*	3	0	2	-0.955458	-1.40806	5.69907e-05	8.1865e-05	Hypomethylated	Promoter (<=1kb)	1	105356007	105361630	5624	1	100504568	Gm17634	ENSMUSG00000097482	-707	Promoter
chr1:105356801-105357000	105356801	105357000	200	*	2	0	1	-1.91659	-5.90321	1.03418e-15	2.23983e-15	Hypomethylated	Promoter (<=1kb)	1	105356763	105361737	4975	1	100504568	Gm17634	ENSMUSG00000097482	38	Promoter
chr1:106712301-106713000	106712301	106713000	700	*	7	0	1	0.150459	-4.44844	1.88176e-65	1.7272e-64	Hypomethylated	Promoter (<=1kb)	1	106710339	106713179	2841	2	12043	Bcl2	ENSMUSG00000057329	179	Promoter
chr1:106715501-106715800	106715501	106715800	300	*	3	0	1	-1.26865	-0.954524	0.000291926	0.000403712	Hypomethylated	Promoter (1-2kb)	1	106538178	106714274	176097	2	12043	Bcl2	ENSMUSG00000057329	-1227	Promoter
chr1:106716001-106716100	106716001	106716100	100	*	1	0	1	-0.176957	-0.904218	5.26053e-05	7.57506e-05	Hypomethylated	Promoter (1-2kb)	1	106538178	106714274	176097	2	12043	Bcl2	ENSMUSG00000057329	-1727	Promoter
chr1:10805201-10806200	10805201	10806200	1000	*	10	0	1	0.238942	-2.41888	2.96125e-31	1.10166e-30	Hypomethylated	Exon (ENSMUST00000189483.1/ENSMUST00000189483.1, exon 1 of 1)	1	10324727	10719945	395219	2	329093	Cpa6	ENSMUSG00000042501	-85256	Exon
chr1:10993601-10994100	10993601	10994100	500	*	5	0	1	-0.757041	-6.75883	7.70033e-16	1.67664e-15	Hypomethylated	Promoter (<=1kb)	1	10993465	11303681	310217	1	109294	Prex2	ENSMUSG00000048960	136	Promoter
chr1:112416601-112417000	112416601	112417000	400	*	4	0	1	-1.62727	-5.35325	3.81403e-25	1.15063e-24	Hypomethylated	Distal Intergenic	1	111858706	111864918	6213	2	319901	Dsel	ENSMUSG00000038702	-551683	Distal Intergenic
chr1:11414001-11414400	11414001	11414400	400	*	4	0	1	-1.49718	-9.36136	3.81507e-10	6.79463e-10	Hypomethylated	Promoter (<=1kb)	1	11414105	11601811	187707	1	320492	A830018L16Rik	ENSMUSG00000057715	0	Promoter
chr1:118323401-118323700	118323401	118323700	300	*	3	0	1	-1.08426	-1.12144	6.49435e-06	9.76211e-06	Hypomethylated	Exon (ENSMUST00000027626.12/67949, exon 2 of 7)	1	118322152	118329380	7229	1	67949	Nifk	ENSMUSG00000026377	1249	Exon
chr1:118459501-118460000	118459501	118460000	500	*	5	0	1	-0.672685	-6.65402	9.2616e-43	4.82177e-42	Hypomethylated	Promoter (<=1kb)	1	118459588	118497763	38176	1	76707	Clasp1	ENSMUSG00000064302	0	Promoter
chr1:118627701-118628100	118627701	118628100	400	*	4	0	1	-2.0535	-5.05241	7.47166e-09	1.26976e-08	Hypomethylated	Promoter (<=1kb)	1	118627945	118637766	9822	1	81879	Tfcp2l1	ENSMUSG00000026380	0	Promoter
chr1:118837101-118838100	118837101	118838100	1000	*	10	0	2	0.924099	-1.93292	4.99535e-26	1.55424e-25	Hypomethylated	Exon (ENSMUST00000062483.14/14633, exon 14 of 14)	1	118954220	118954300	81	1	102465176	Mir6346	ENSMUSG00000098273	-116120	Exon
chr1:119051501-119052500	119051501	119052500	1000	*	10	0	2	-0.207588	-6.53699	2.60526e-74	3.02643e-73	Hypomethylated	Intron (ENSMUST00000062483.14/14633, intron 1 of 13)	1	118848460	119053339	204880	2	14633	Gli2	ENSMUSG00000048402	839	Intron
chr1:119052601-119053200	119052601	119053200	600	*	6	0	1	-0.0740244	-6.87576	1.66293e-71	1.78631e-70	Hypomethylated	Promoter (<=1kb)	1	118848460	119053339	204880	2	14633	Gli2	ENSMUSG00000048402	139	Promoter
chr1:119189401-119189800	119189401	119189800	400	*	4	0	1	-0.795892	-5.36327	7.53312e-32	2.85897e-31	Hypomethylated	Distal Intergenic	1	118834132	119053619	219488	2	14633	Gli2	ENSMUSG00000048402	-135782	Distal Intergenic
chr1:119419101-119419300	119419101	119419300	200	*	2	0	1	-1.48075	-1.55188	9.50226e-06	1.41676e-05	Hypomethylated	Intron (ENSMUST00000038765.5/16324, intron 1 of 1)	1	119415465	119422248	6784	2	16324	Inhbb	ENSMUSG00000037035	2948	Intron
chr1:119505301-119505500	119505301	119505500	200	*	2	0	1	-1.7423	-4.3887	1.30275e-27	4.28466e-27	Hypomethylated	Promoter (<=1kb)	1	119481133	119504794	23662	2	64143	Ralb	ENSMUSG00000004451	-507	Promoter
chr1:119526401-119527500	119526401	119527500	1100	*	11	0	1	0.484189	-4.84955	3.90768e-72	4.27576e-71	Hypomethylated	Promoter (<=1kb)	1	119526160	119528983	2824	1	226351	Tmem185b	ENSMUSG00000098923	241	Promoter
chr1:120073101-120074100	120073101	120074100	1000	*	10	0	1	0.875959	-8.21114	4.13232e-115	1.79658e-113	Hypomethylated	Promoter (<=1kb)	1	120067377	120074074	6698	2	170706	Tmem37	ENSMUSG00000050777	0	Promoter
chr1:120123001-120123200	120123001	120123200	200	*	2	0	1	-1.24796	-1.327	4.62181e-07	7.28729e-07	Hypomethylated	Intron (ENSMUST00000027637.12/73103, intron 1 of 4)	1	120121200	120188189	66990	1	73103	3110009E18Rik	ENSMUSG00000026388	1801	Intron
chr1:120340401-120340700	120340401	120340700	300	*	3	0	1	-1.74211	-6.12589	4.47907e-07	7.06829e-07	Hypomethylated	Promoter (<=1kb)	1	120340582	120343174	2593	1	226359	C1ql2	ENSMUSG00000036907	0	Promoter
chr1:120341301-120342100	120341301	120342100	800	*	8	0	1	1.10989	-5.95181	2.84659e-103	8.05985e-102	Hypomethylated	Exon (ENSMUST00000037286.9/226359, exon 1 of 2)	1	120340582	120343174	2593	1	226359	C1ql2	ENSMUSG00000036907	719	Exon
chr1:120342301-120342700	120342301	120342700	400	*	4	0	1	-1.23563	-7.18301	1.43109e-20	3.66502e-20	Hypomethylated	3' UTR	1	120340582	120343174	2593	1	226359	C1ql2	ENSMUSG00000036907	1719	3' UTR
chr1:120600801-120600900	120600801	120600900	100	*	1	0	1	-1.78126	-1.37226	6.59432e-06	9.90733e-06	Hypomethylated	Promoter (1-2kb)	1	120602418	120607992	5575	1	13798	En1	ENSMUSG00000058665	-1518	Promoter
chr1:120601101-120601500	120601101	120601500	400	*	4	0	1	-0.985858	-1.11989	8.35256e-05	0.00011905	Hypomethylated	Promoter (<=1kb)	1	120602418	120607992	5575	1	13798	En1	ENSMUSG00000058665	-918	Promoter
chr1:120603301-120605300	120603301	120605300	2000	*	20	0	1	0.636162	-6.06521	7.92341e-73	8.84089e-72	Hypomethylated	Exon (ENSMUST00000079721.8/13798, exon 1 of 2)	1	120602418	120607992	5575	1	13798	En1	ENSMUSG00000058665	883	Exon
chr1:120606801-120607400	120606801	120607400	600	*	6	0	1	0.561454	-5.24865	5.96968e-58	4.53825e-57	Hypomethylated	3' UTR	1	120602418	120607992	5575	1	13798	En1	ENSMUSG00000058665	4383	3' UTR
chr1:121177801-121178400	121177801	121178400	600	*	6	0	1	0.33193	-5.87657	1.68173e-91	3.1724e-90	Hypomethylated	Exon (ENSMUST00000185678.1/98452, exon 3 of 3)	1	121087529	121088932	1404	1	98452	Celrr	ENSMUSG00000097881	90272	Exon
chr1:121178601-121178800	121178601	121178800	200	*	2	0	1	-1.74816	-2.20476	7.85459e-12	1.48741e-11	Hypomethylated	Downstream (<=300bp)	1	121087529	121088932	1404	1	98452	Celrr	ENSMUSG00000097881	91072	Downstream
chr1:121527201-121528000	121527201	121528000	800	*	8	0	2	-0.617419	-5.80229	4.4824e-42	2.2895e-41	Hypomethylated	Promoter (<=1kb)	1	121509842	121528465	18624	2	15564	Htr5b	ENSMUSG00000050534	465	Promoter
chr1:124044301-124044400	124044301	124044400	100	*	1	0	1	-1.80757	-1.97912	1.2187e-10	2.21397e-10	Hypomethylated	Intron (ENSMUST00000112606.7/269109, intron 1 of 25)	1	123332142	124045163	713022	2	269109	Dpp10	ENSMUSG00000036815	763	Intron
chr1:125912401-125913200	125912401	125913200	800	*	8	0	1	0.064478	-6.45502	3.27549e-68	3.21103e-67	Hypomethylated	Promoter (<=1kb)	1	125872318	125912928	40611	2	72585	Lypd1	ENSMUSG00000026344	0	Promoter
chr1:126492501-126492900	126492501	126492900	400	*	4	0	1	0.266277	-8.12868	8.93907e-75	1.05088e-73	Hypomethylated	Promoter (<=1kb)	1	125913648	126492742	579095	2	210356	Nckap5	ENSMUSG00000049690	0	Promoter
chr1:127676601-127677100	127676601	127677100	500	*	5	0	1	-2.06648	-4.78463	1.81319e-17	4.1613e-17	Hypomethylated	Intron (ENSMUST00000027585.13/72160, intron 1 of 8)	1	127486558	127678021	191464	2	72160	Tmem163	ENSMUSG00000026347	921	Intron
chr1:127677301-127678100	127677301	127678100	800	*	8	0	3	-1.63227	-5.82045	1.26836e-06	1.9661e-06	Hypomethylated	Promoter (<=1kb)	1	127486546	127678096	191551	2	72160	Tmem163	ENSMUSG00000026347	0	Promoter
chr1:127679201-127679300	127679201	127679300	100	*	1	0	1	-1.46202	-1.10448	5.92624e-05	8.507e-05	Hypomethylated	Promoter (<=1kb)	1	127490898	127679548	188651	2	72160	Tmem163	ENSMUSG00000026347	248	Promoter
chr1:127679501-127679800	127679501	127679800	300	*	3	0	1	-0.659665	-2.97769	2.88483e-29	1.00124e-28	Hypomethylated	Promoter (<=1kb)	1	127490898	127679548	188651	2	72160	Tmem163	ENSMUSG00000026347	0	Promoter
chr1:128038501-128039000	128038501	128039000	500	*	5	0	2	0.459599	-3.97678	6.86612e-46	3.89717e-45	Hypomethylated	Exon (ENSMUST00000121497.1/ENSMUST00000121497.1, exon 1 of 1)	1	127996853	128018693	21841	2	226409	Zranb3	ENSMUSG00000036086	-19808	Exon
chr1:128593001-128593600	128593001	128593600	600	*	6	0	1	-0.187747	-6.76101	2.56434e-66	2.39866e-65	Hypomethylated	Promoter (<=1kb)	1	128589099	128592293	3195	2	12767	Cxcr4	ENSMUSG00000045382	-708	Promoter
chr1:12989601-12991300	12989601	12991300	1700	*	17	0	1	0.361613	-8.22375	1.04947e-92	2.06453e-91	Hypomethylated	Promoter (<=1kb)	1	12866552	12991135	124584	2	240726	Slco5a1	ENSMUSG00000025938	0	Promoter
chr1:12991501-12991600	12991501	12991600	100	*	1	0	1	-2.03264	-4.52123	1.42032e-07	2.29358e-07	Hypomethylated	Promoter (<=1kb)	1	12975819	12991177	15359	2	240726	Slco5a1	ENSMUSG00000025938	-324	Promoter
chr1:12996501-12996600	12996501	12996600	100	*	1	0	1	-1.52521	-0.619313	0.0278799	0.0339883	Hypomethylated	Distal Intergenic	1	12866549	12992650	126102	2	240726	Slco5a1	ENSMUSG00000025938	-3851	Distal Intergenic
chr1:130878101-130878400	130878101	130878400	300	*	3	0	1	-1.49115	-5.78304	1.01763e-12	1.98698e-12	Hypomethylated	Promoter (<=1kb)	1	130878158	130880779	2622	1	69169	Fcmr	ENSMUSG00000042474	0	Promoter
chr1:131128801-131130200	131128801	131130200	1400	*	14	0	3	0.521215	-0.704638	0.00190567	0.00252651	Hypomethylated	Exon (ENSMUST00000016670.8/226419, exon 3 of 3)	1	131129875	131138245	8371	2	226419	Dyrk3	ENSMUSG00000016526	8045	Exon
chr1:131138801-131139100	131138801	131139100	300	*	3	0	1	-1.71375	-6.59793	1.63069e-20	4.16819e-20	Hypomethylated	Promoter (<=1kb)	1	131127455	131138340	10886	2	226419	Dyrk3	ENSMUSG00000016526	-461	Promoter
chr1:131244301-131244900	131244301	131244900	600	*	6	0	2	-0.189001	-5.16293	4.53731e-23	1.26929e-22	Hypomethylated	Promoter (<=1kb)	1	131176410	131245258	68849	2	54354	Rassf5	ENSMUSG00000026430	358	Promoter
chr1:13125201-13125600	13125201	13125600	400	*	4	0	1	-0.716473	-6.22806	3.30364e-51	2.11534e-50	Hypomethylated	Exon (ENSMUST00000047577.6/383491, exon 2 of 8)	1	13113457	13127163	13707	2	383491	Prdm14	ENSMUSG00000042414	1563	Exon
chr1:13125901-13126100	13125901	13126100	200	*	2	0	1	-2.02724	-3.70467	1.33474e-16	2.98086e-16	Hypomethylated	Intron (ENSMUST00000047577.6/383491, intron 1 of 7)	1	13113457	13127163	13707	2	383491	Prdm14	ENSMUSG00000042414	1063	Intron
chr1:13126201-13127200	13126201	13127200	1000	*	10	0	1	-0.556272	-6.07382	1.54141e-40	7.56549e-40	Hypomethylated	Promoter (<=1kb)	1	13113457	13127163	13707	2	383491	Prdm14	ENSMUSG00000042414	0	Promoter
chr1:13127401-13127600	13127401	13127600	200	*	2	0	1	-2.01274	-4.88025	3.05832e-26	9.59275e-26	Hypomethylated	Promoter (<=1kb)	1	13113457	13127163	13707	2	383491	Prdm14	ENSMUSG00000042414	-238	Promoter
chr1:13128101-13128700	13128101	13128700	600	*	6	0	1	0.00319828	-6.39431	1.86769e-78	2.40541e-77	Hypomethylated	Promoter (<=1kb)	1	13113457	13127163	13707	2	383491	Prdm14	ENSMUSG00000042414	-938	Promoter
chr1:131825901-131826000	131825901	131826000	100	*	1	0	1	-1.18505	-1.53822	1.18226e-09	2.07344e-09	Hypomethylated	Promoter (1-2kb)	1	131827493	131830276	2784	1	98396	Slc41a1	ENSMUSG00000013275	-1493	Promoter
chr1:131963301-131963400	131963301	131963400	100	*	1	0	1	-2.08577	-5.19404	4.53939e-05	6.55525e-05	Hypomethylated	Promoter (<=1kb)	1	131962967	131982969	20003	1	212980	Slc45a3	ENSMUSG00000026435	334	Promoter
chr1:131963501-131963900	131963501	131963900	400	*	4	0	2	-1.29036	-5.1334	6.17948e-13	1.21661e-12	Hypomethylated	Intron (ENSMUST00000191034.1/212980, intron 1 of 2)	1	131962967	131982969	20003	1	212980	Slc45a3	ENSMUSG00000026435	534	Intron
chr1:132138701-132139700	132138701	132139700	1000	*	10	0	1	-0.0301948	-6.92223	2.67145e-65	2.43984e-64	Hypomethylated	Promoter (<=1kb)	1	132112237	132139684	27448	2	18557	Cdk18	ENSMUSG00000026437	0	Promoter
chr1:132189501-132189800	132189501	132189800	300	*	3	0	1	-1.28311	-2.25705	2.22333e-12	4.2944e-12	Hypomethylated	Promoter (1-2kb)	1	132191431	132259227	67797	1	213409	Lemd1	ENSMUSG00000079330	-1631	Promoter
chr1:132190001-132190300	132190001	132190300	300	*	3	0	1	-1.2374	-5.47066	6.92185e-16	1.50892e-15	Hypomethylated	Promoter (1-2kb)	1	132191431	132259227	67797	1	213409	Lemd1	ENSMUSG00000079330	-1131	Promoter
chr1:132191601-132191700	132191601	132191700	100	*	1	0	1	-2.03068	-4.86812	1.51209e-13	3.03845e-13	Hypomethylated	Promoter (<=1kb)	1	132191457	132209546	18090	1	213409	Lemd1	ENSMUSG00000079330	144	Promoter
chr1:132299401-132299700	132299401	132299700	300	*	3	0	2	-1.24685	-1.95177	9.11512e-13	1.78286e-12	Hypomethylated	Exon (ENSMUST00000046071.4/213417, exon 1 of 5)	1	132298626	132307357	8732	1	213417	Klhdc8a	ENSMUSG00000042115	775	Exon
chr1:132316101-132316700	132316101	132316700	600	*	6	0	1	-1.03474	-5.11884	1.24701e-15	2.69364e-15	Hypomethylated	Promoter (<=1kb)	1	132316126	132333293	17168	1	74137	Nuak2	ENSMUSG00000009772	0	Promoter
chr1:132360501-132361100	132360501	132361100	600	*	6	0	1	1.26917	-2.288	2.8947e-34	1.18062e-33	Hypomethylated	Exon (ENSMUST00000045473.15/68875, exon 3 of 5)	1	132361026	132364948	3923	2	68875	Tmcc2	ENSMUSG00000042066	3848	Exon
chr1:133026001-133026300	133026001	133026300	300	*	3	0	1	-1.4595	-3.89865	6.07003e-19	1.46757e-18	Hypomethylated	Promoter (<=1kb)	1	132986220	133025416	39197	2	17248	Mdm4	ENSMUSG00000054387	-585	Promoter
chr1:133048201-133048500	133048201	133048500	300	*	3	0	1	-1.3157	-0.557802	0.0297147	0.0361472	Hypomethylated	Intron (ENSMUST00000153707.7/240752, intron 1 of 1)	1	133046012	133108687	62676	1	240752	Pik3c2b	ENSMUSG00000026447	2189	Intron
chr1:133164701-133165000	133164701	133165000	300	*	3	0	1	-1.06937	-5.0891	5.3116e-32	2.02685e-31	Hypomethylated	Promoter (<=1kb)	1	133164210	133272280	108071	1	240753	Plekha6	ENSMUSG00000041757	491	Promoter
chr1:133165301-133165500	133165301	133165500	200	*	2	0	1	-1.38442	-1.73486	2.15043e-08	3.59138e-08	Hypomethylated	Intron (ENSMUST00000212252.1/240753, intron 1 of 9)	1	133164210	133272280	108071	1	240753	Plekha6	ENSMUSG00000041757	1091	Intron
chr1:133273901-133274500	133273901	133274500	600	*	6	0	1	-0.105847	-1.37212	1.97349e-11	3.69197e-11	Hypomethylated	Promoter (<=1kb)	1	133274248	133281811	7564	1	240753	Plekha6	ENSMUSG00000041757	0	Promoter
chr1:133274701-133274900	133274701	133274900	200	*	2	0	1	-0.96708	-0.859665	0.000373914	0.000514386	Hypomethylated	Promoter (<=1kb)	1	133274254	133284955	10702	1	240753	Plekha6	ENSMUSG00000041757	447	Promoter
chr1:133363901-133364400	133363901	133364400	500	*	5	0	2	-1.42602	-5.20517	1.9024e-21	5.0091e-21	Hypomethylated	Promoter (<=1kb)	1	133363576	133375050	11475	1	214253	Etnk2	ENSMUSG00000070644	325	Promoter
chr1:133365401-133365900	133365401	133365900	500	*	5	0	2	-0.0389859	-1.27247	3.35183e-07	5.32208e-07	Hypomethylated	Promoter (<=1kb)	1	133365764	133369134	3371	1	214253	Etnk2	ENSMUSG00000070644	0	Promoter
chr1:133659801-133660100	133659801	133660100	300	*	3	0	1	-0.37645	-5.44779	9.38447e-58	7.08294e-57	Hypomethylated	5' UTR	1	133655879	133660885	5007	2	667118	Zbed6	ENSMUSG00000094410	785	5' UTR
chr1:134093001-134093300	134093001	134093300	300	*	3	0	1	-1.06049	-7.6177	9.0491e-20	2.25346e-19	Hypomethylated	Distal Intergenic	1	134075170	134079120	3951	2	12227	Btg2	ENSMUSG00000020423	-13881	Distal Intergenic
chr1:134093701-134094000	134093701	134094000	300	*	3	0	1	-1.02299	-2.8772	3.30665e-22	8.94372e-22	Hypomethylated	Distal Intergenic	1	134075170	134079120	3951	2	12227	Btg2	ENSMUSG00000020423	-14581	Distal Intergenic
chr1:134298601-134299600	134298601	134299600	1000	*	10	0	1	0.422356	-6.81091	4.73457e-38	2.16878e-37	Hypomethylated	3' UTR	1	134296789	134304808	8020	2	68507	Ppfia4	ENSMUSG00000026458	5208	3' UTR
chr1:134344101-134344900	134344101	134344900	800	*	8	0	1	0.053944	-5.87744	9.54103e-80	1.28747e-78	Hypomethylated	Distal Intergenic	1	134347910	134350305	2396	2	57439	Tmem183a	ENSMUSG00000042305	5405	Distal Intergenic
chr1:134405301-134405500	134405301	134405500	200	*	2	0	1	-1.55075	-3.47071	1.6089e-22	4.40769e-22	Hypomethylated	Promoter (<=1kb)	1	134405559	134407990	2432	1	72017	Cyb5r1	ENSMUSG00000026456	-59	Promoter
chr1:134416801-134417200	134416801	134417200	400	*	4	0	1	-1.65315	-2.65689	2.79158e-15	5.95129e-15	Hypomethylated	Intron (ENSMUST00000027727.14/72674, intron 1 of 7)	1	134415564	134426917	11354	1	72674	Adipor1	ENSMUSG00000026457	1237	Intron
chr1:134512001-134512200	134512001	134512200	200	*	2	0	1	-0.061814	-1.15209	5.58462e-07	8.7743e-07	Hypomethylated	Distal Intergenic	1	134494648	134508774	14127	1	98710	Rabif	ENSMUSG00000042229	17353	Distal Intergenic
chr1:134513101-134513900	134513101	134513900	800	*	8	0	1	0.165625	-7.49587	2.90822e-57	2.1782e-56	Hypomethylated	Distal Intergenic	1	134494648	134508774	14127	1	98710	Rabif	ENSMUSG00000042229	18453	Distal Intergenic
chr1:134709901-134710400	134709901	134710400	500	*	5	0	2	0.31249	-0.797241	7.61042e-05	0.000108736	Hypomethylated	Intron (ENSMUST00000187725.6/20980, intron 1 of 2)	1	134709300	134753149	43850	1	20980	Syt2	ENSMUSG00000026452	601	Intron
chr1:134987101-134988200	134987101	134988200	1100	*	11	0	1	-0.398361	-5.27835	6.60427e-40	3.19138e-39	Hypomethylated	Exon (ENSMUST00000044828.13/329252, exon 18 of 18)	1	134971956	134972857	902	1	67196	Ube2t	ENSMUSG00000026429	15145	Exon
chr1:134988501-134988700	134988501	134988700	200	*	2	0	1	-1.80001	-2.27918	3.34486e-13	6.64584e-13	Hypomethylated	Intron (ENSMUST00000044828.13/329252, intron 17 of 17)	1	134971956	134972857	902	1	67196	Ube2t	ENSMUSG00000026429	16545	Intron
chr1:135085101-135085800	135085101	135085800	700	*	7	0	1	-0.0466172	-5.14352	3.20677e-55	2.2787e-54	Hypomethylated	Intron (ENSMUST00000044828.13/329252, intron 1 of 17)	1	134983301	135105276	121976	2	329252	Lgr6	ENSMUSG00000042793	19476	Intron
chr1:135104901-135105200	135104901	135105200	300	*	3	0	1	-1.61099	-5.29683	8.30951e-16	1.80714e-15	Hypomethylated	Promoter (<=1kb)	1	134983301	135105276	121976	2	329252	Lgr6	ENSMUSG00000042793	76	Promoter
chr1:135149401-135149600	135149401	135149600	200	*	2	0	1	0.663502	-1.07716	4.34991e-09	7.46752e-09	Hypomethylated	Intron (ENSMUST00000027684.10/68724, intron 1 of 6)	1	135147669	135156269	8601	1	68724	Arl8a	ENSMUSG00000026426	1732	Intron
chr1:135281501-135281700	135281501	135281700	200	*	2	0	1	-1.23437	-1.45806	2.15362e-07	3.44893e-07	Hypomethylated	Intron (ENSMUST00000074357.7/215615, intron 1 of 9)	1	135262712	135284084	21373	2	215615	Rnpep	ENSMUSG00000041926	2384	Intron
chr1:135372901-135373200	135372901	135373200	300	*	3	0	1	-0.212425	-0.849498	0.000226224	0.000314778	Hypomethylated	Promoter (<=1kb)	1	135371060	135373450	2391	2	77552	Shisa4	ENSMUSG00000041889	250	Promoter
chr1:135532301-135532800	135532301	135532800	500	*	5	0	2	-0.0267346	-0.986072	3.65638e-06	5.55698e-06	Hypomethylated	Exon (ENSMUST00000040599.14/215690, exon 3 of 30)	1	135458680	135510451	51772	2	215690	Nav1	ENSMUSG00000009418	-21850	Exon
chr1:135584501-135585200	135584501	135585200	700	*	7	0	1	-0.364821	-6.27668	7.18029e-34	2.90194e-33	Hypomethylated	Promoter (<=1kb)	1	135584773	135599948	15176	1	215714	Gm4793	NA	0	Promoter
chr1:135688601-135688800	135688601	135688800	200	*	2	0	1	-1.64649	-4.96444	1.73188e-26	5.47901e-26	Hypomethylated	Promoter (<=1kb)	1	135438848	135688105	249258	2	215690	Nav1	ENSMUSG00000009418	-496	Promoter
chr1:135729001-135729400	135729001	135729400	400	*	4	0	2	-1.75897	-8.25479	4.38458e-09	7.52528e-09	Hypomethylated	Promoter (<=1kb)	1	135729147	135752232	23086	1	13007	Csrp1	ENSMUSG00000026421	0	Promoter
chr1:135767101-135767400	135767101	135767400	300	*	3	0	1	-1.5935	-0.781919	0.0105251	0.0132453	Hypomethylated	Promoter (<=1kb)	1	135767134	135768922	1789	1	27280	Phlda3	ENSMUSG00000041801	0	Promoter
chr1:135818201-135818500	135818201	135818500	300	*	3	0	1	-2.01327	-5.27958	8.12378e-27	2.59519e-26	Hypomethylated	Promoter (<=1kb)	1	135818598	135833342	14745	1	16763	Lad1	ENSMUSG00000041782	-98	Promoter
chr1:135819101-135819400	135819101	135819400	300	*	3	0	1	-1.18173	-3.21869	3.21436e-24	9.38134e-24	Hypomethylated	Intron (ENSMUST00000038760.9/16763, intron 1 of 9)	1	135818598	135833342	14745	1	16763	Lad1	ENSMUSG00000041782	503	Intron
chr1:135820201-135820500	135820201	135820500	300	*	3	0	1	0.0480325	-3.33533	3.84963e-43	2.02326e-42	Hypomethylated	Intron (ENSMUST00000038760.9/16763, intron 1 of 9)	1	135818598	135833342	14745	1	16763	Lad1	ENSMUSG00000041782	1603	Intron
chr1:135820801-135821100	135820801	135821100	300	*	3	0	2	-1.40831	-0.890656	0.00106112	0.00142416	Hypomethylated	Intron (ENSMUST00000038760.9/16763, intron 1 of 9)	1	135818598	135833342	14745	1	16763	Lad1	ENSMUSG00000041782	2203	Intron
chr1:13588301-13588600	13588301	13588600	300	*	3	0	1	-1.38794	-2.3245	1.98711e-12	3.84725e-12	Hypomethylated	Intron (ENSMUST00000027068.10/72265, intron 1 of 10)	1	13578118	13589875	11758	2	72265	Tram1	ENSMUSG00000025935	1275	Intron
chr1:135918601-135919100	135918601	135919100	500	*	5	0	2	-0.686765	-5.07999	3.35192e-10	5.98498e-10	Hypomethylated	Promoter (<=1kb)	1	135872950	135919120	46171	2	18772	Pkp1	ENSMUSG00000026413	20	Promoter
chr1:136050701-136051400	136050701	136051400	700	*	7	0	1	1.92085	-7.22301	7.41744e-66	6.86393e-65	Hypomethylated	Promoter (<=1kb)	1	136050804	136051370	567	1	226439	Ascl5	ENSMUSG00000097918	0	Promoter
chr1:136052601-136052800	136052601	136052800	200	*	2	0	1	-1.41307	-0.867114	0.00142357	0.00189797	Hypomethylated	Promoter (<=1kb)	1	136052750	136119530	66781	1	12292	Cacna1s	ENSMUSG00000026407	0	Promoter
chr1:136052901-136053000	136052901	136053000	100	*	1	0	1	-1.61344	-1.08908	6.26338e-05	8.98481e-05	Hypomethylated	Promoter (<=1kb)	1	136052901	136119822	66922	1	12292	Cacna1s	ENSMUSG00000026407	0	Promoter
chr1:136214101-136214600	136214101	136214600	500	*	5	0	2	0.592358	-0.56432	0.000966869	0.00130195	Hypomethylated	Promoter (1-2kb)	1	136181786	136212828	31043	2	76422	Mroh3	ENSMUSG00000087230	-1273	Promoter
chr1:136215701-136216200	136215701	136216200	500	*	5	0	1	0.997025	-4.5748	3.17907e-80	4.34976e-79	Hypomethylated	Promoter (2-3kb)	1	136181786	136212828	31043	2	76422	Mroh3	ENSMUSG00000087230	-2873	Promoter
chr1:136216301-136216400	136216301	136216400	100	*	1	0	0	-1.90689	-3.08762	2.76702e-18	6.52566e-18	Hypomethylated	Exon (ENSMUST00000120339.7/67313, exon 9 of 10)	1	136181786	136212828	31043	2	76422	Mroh3	ENSMUSG00000087230	-3473	Exon
chr1:136260501-136261000	136260501	136261000	500	*	5	0	1	0.155497	-5.8313	9.67495e-46	5.47031e-45	Hypomethylated	Promoter (<=1kb)	1	136259797	136260873	1077	2	383563	Gpr25	ENSMUSG00000052759	0	Promoter
chr1:136261901-136262100	136261901	136262100	200	*	2	0	1	-0.81678	-1.04717	2.51555e-05	3.67711e-05	Hypomethylated	Promoter (1-2kb)	1	136259797	136260873	1077	2	383563	Gpr25	ENSMUSG00000052759	-1028	Promoter
chr1:136416301-136416400	136416301	136416400	100	*	1	0	1	-1.58098	-0.898538	0.000471264	0.000644807	Hypomethylated	Promoter (<=1kb)	1	136411916	136415519	3604	2	320054	9230116N13Rik	ENSMUSG00000097403	-782	Promoter
chr1:136416801-136417100	136416801	136417100	300	*	3	0	1	-0.599414	-1.91105	2.36525e-15	5.05194e-15	Hypomethylated	Promoter (1-2kb)	1	136411916	136415519	3604	2	320054	9230116N13Rik	ENSMUSG00000097403	-1282	Promoter
chr1:136417401-136417600	136417401	136417600	200	*	2	0	1	-1.26424	-1.82161	2.07318e-08	3.46434e-08	Hypomethylated	Promoter (1-2kb)	1	136411916	136415519	3604	2	320054	9230116N13Rik	ENSMUSG00000097403	-1882	Promoter
chr1:136468301-136468700	136468301	136468700	400	*	4	0	1	-1.14257	-1.03629	3.79061e-05	5.49882e-05	Hypomethylated	Promoter (<=1kb)	1	136469003	136471721	2719	1	381293	Kif14	ENSMUSG00000041498	-303	Promoter
chr1:136789001-136789700	136789001	136789700	700	*	7	0	2	1.00442	-3.01953	1.41552e-46	8.16371e-46	Hypomethylated	Exon (ENSMUST00000193486.1/ENSMUST00000193486.1, exon 1 of 1)	1	136696211	136726142	29932	1	100503474	Platr22	NA	92790	Exon
chr1:136947101-136947300	136947101	136947300	200	*	2	0	1	-1.38795	-4.43485	1.83745e-26	5.80924e-26	Hypomethylated	Intron (ENSMUST00000027649.13/26424, intron 3 of 8)	1	136940985	136949173	8189	2	26424	Nr5a2	ENSMUSG00000026398	1873	Intron
chr1:136947701-136948000	136947701	136948000	300	*	3	0	1	-1.50376	-5.17696	4.16336e-33	1.64508e-32	Hypomethylated	Intron (ENSMUST00000027649.13/26424, intron 3 of 8)	1	136940985	136949173	8189	2	26424	Nr5a2	ENSMUSG00000026398	1173	Intron
chr1:136948101-136948400	136948101	136948400	300	*	3	0	1	-1.68651	-6.9948	1.33389e-23	3.81056e-23	Hypomethylated	Intron (ENSMUST00000027649.13/26424, intron 3 of 8)	1	136940985	136949173	8189	2	26424	Nr5a2	ENSMUSG00000026398	773	Intron
chr1:136952101-136952400	136952101	136952400	300	*	3	0	1	-1.16071	-6.69077	2.72639e-48	1.63261e-47	Hypomethylated	5' UTR	1	136845463	136953630	108168	2	26424	Nr5a2	ENSMUSG00000026398	1230	5' UTR
chr1:136952501-136953300	136952501	136953300	800	*	8	0	1	0.598391	-7.21167	1.3019e-74	1.52078e-73	Hypomethylated	Promoter (<=1kb)	1	136845463	136953630	108168	2	26424	Nr5a2	ENSMUSG00000026398	330	Promoter
chr1:138620601-138620700	138620601	138620700	100	*	1	0	1	-1.95379	-2.56631	2.12255e-13	4.24539e-13	Hypomethylated	Promoter (<=1kb)	1	138483837	138620141	136305	2	59125	Nek7	ENSMUSG00000026393	-460	Promoter
chr1:138847101-138847500	138847101	138847500	400	*	4	0	1	-0.554985	-3.82412	3.93942e-25	1.18748e-24	Hypomethylated	Promoter (<=1kb)	1	138825186	138847579	22394	2	16876	Lhx9	ENSMUSG00000019230	79	Promoter
chr1:138848201-138849400	138848201	138849400	1200	*	12	0	1	-0.0349949	-6.1437	1.16816e-75	1.39562e-74	Hypomethylated	Promoter (<=1kb)	1	138825186	138848577	23392	2	16876	Lhx9	ENSMUSG00000019230	0	Promoter
chr1:138856501-138856600	138856501	138856600	100	*	1	0	1	-2.1072	-8.75248	2.74265e-24	8.02695e-24	Hypomethylated	Promoter (<=1kb)	1	138852033	138856847	4815	2	69549	2310009B15Rik	ENSMUSG00000079283	247	Promoter
chr1:139423301-139423700	139423301	139423700	400	*	4	0	1	-0.64404	-1.88734	0.00131622	0.00175787	Hypomethylated	Promoter (<=1kb)	1	139423654	139449183	25530	1	226470	Zbtb41	ENSMUSG00000033964	0	Promoter
chr1:143740501-143740800	143740501	143740800	300	*	3	0	1	-1.10371	-3.77078	4.68469e-27	1.51101e-26	Hypomethylated	Promoter (<=1kb)	1	143740375	143749676	9302	1	69367	Glrx2	ENSMUSG00000018196	126	Promoter
chr1:14506401-14507300	14506401	14507300	900	*	9	0	2	0.215367	-5.68397	5.28605e-79	6.92321e-78	Hypomethylated	Distal Intergenic	1	14168958	14310235	141278	2	14048	Eya1	ENSMUSG00000025932	-196166	Distal Intergenic
chr1:14754201-14754500	14754201	14754500	300	*	3	0	1	-0.564348	-1.13994	6.13671e-07	9.62731e-07	Hypomethylated	3' UTR	1	14753746	14755353	1608	2	17681	Msc	ENSMUSG00000025930	853	3' UTR
chr1:14755101-14755900	14755101	14755900	800	*	8	0	1	-1.15352	-4.57416	1.25908e-11	2.36571e-11	Hypomethylated	Promoter (<=1kb)	1	14753746	14755353	1608	2	17681	Msc	ENSMUSG00000025930	0	Promoter
chr1:151570501-151570700	151570501	151570700	200	*	2	0	1	-1.89615	-3.79631	3.8579e-22	1.04041e-21	Hypomethylated	Promoter (<=1kb)	1	151571186	151644898	73713	1	63913	Niban1	ENSMUSG00000026483	-486	Promoter
chr1:151571101-151571900	151571101	151571900	800	*	8	0	1	-0.285883	-8.4086	4.47959e-60	3.60501e-59	Hypomethylated	Promoter (<=1kb)	1	151571186	151644898	73713	1	63913	Niban1	ENSMUSG00000026483	0	Promoter
chr1:15286501-15286800	15286501	15286800	300	*	3	0	1	-1.42397	-5.82516	3.07547e-15	6.54511e-15	Hypomethylated	Promoter (<=1kb)	1	15287254	15712548	425295	1	98741	Kcnb2	ENSMUSG00000092083	-454	Promoter
chr1:152905801-152906000	152905801	152906000	200	*	2	0	1	-0.100909	-1.58569	6.25723e-16	1.36526e-15	Hypomethylated	Distal Intergenic	1	152838870	152902646	63777	2	226517	Smg7	ENSMUSG00000042772	-3155	Distal Intergenic
chr1:153185201-153185400	153185201	153185400	200	*	2	0	1	-1.68071	-3.55357	1.59675e-17	3.67375e-17	Hypomethylated	Intron (ENSMUST00000185356.6/16782, intron 1 of 22)	1	153122756	153186047	63292	2	16782	Lamc2	ENSMUSG00000026479	647	Intron
chr1:153185801-153186500	153185801	153186500	700	*	7	0	1	0.862631	-7.8155	8.53739e-125	5.5025e-123	Hypomethylated	Promoter (<=1kb)	1	153122756	153186047	63292	2	16782	Lamc2	ENSMUSG00000026479	0	Promoter
chr1:153424201-153424500	153424201	153424500	300	*	3	0	1	-1.27905	-5.65318	4.73859e-42	2.41867e-41	Hypomethylated	Promoter (<=1kb)	1	153425162	153452574	27413	1	71836	Shcbp1l	ENSMUSG00000042708	-662	Promoter
chr1:153424601-153424800	153424601	153424800	200	*	2	0	1	-2.01834	-8.83873	6.76555e-23	1.87797e-22	Hypomethylated	Promoter (<=1kb)	1	153425162	153452574	27413	1	71836	Shcbp1l	ENSMUSG00000042708	-362	Promoter
chr1:153425101-153425700	153425101	153425700	600	*	6	0	1	0.861668	-7.50747	1.97517e-91	3.72116e-90	Hypomethylated	Promoter (<=1kb)	1	153425162	153452574	27413	1	71836	Shcbp1l	ENSMUSG00000042708	0	Promoter
chr1:153902901-153903100	153902901	153903100	200	*	2	0	1	-0.423511	-1.01007	4.29412e-05	6.209e-05	Hypomethylated	Promoter (<=1kb)	1	153903798	153907029	3232	1	14645	Glul	ENSMUSG00000026473	-698	Promoter
chr1:153907801-153908300	153907801	153908300	500	*	5	0	2	1.31975	-0.508561	0.000531577	0.000725236	Hypomethylated	3' UTR	1	153906043	153907116	1074	1	14645	Glul	ENSMUSG00000026473	1758	3' UTR
chr1:154204501-154205600	154204501	154205600	1100	*	11	0	1	1.40414	-7.80384	4.67678e-146	8.4846e-144	Hypomethylated	Exon (ENSMUST00000086195.6/100503355, exon 2 of 2)	1	154201187	154205689	4503	1	100503355	Zfp648	ENSMUSG00000066797	3314	Exon
chr1:154799101-154799800	154799101	154799800	700	*	7	0	1	-0.174984	-3.6192	9.65685e-45	5.33888e-44	Hypomethylated	5' UTR	1	154481075	154816941	335867	2	12290	Cacna1e	ENSMUSG00000004110	17141	5' UTR
chr1:155082601-155082900	155082601	155082900	300	*	3	0	1	-0.838395	-4.9818	1.5515e-27	5.09026e-27	Hypomethylated	Promoter (<=1kb)	1	155063447	155083266	19820	2	671336	Gm9530	ENSMUSG00000096950	366	Promoter
chr1:155243901-155245200	155243901	155245200	1300	*	13	0	1	1.01527	-7.66456	8.38369e-131	6.99991e-129	Hypomethylated	Promoter (<=1kb)	1	155212471	155244444	31974	2	207792	BC034090	ENSMUSG00000033722	0	Promoter
chr1:155736301-155738100	155736301	155738100	1800	*	18	0	1	-0.960857	-4.01273	8.64321e-30	3.05758e-29	Hypomethylated	Intron (ENSMUST00000027740.13/16872, intron 1 of 5)	1	155698031	155742027	43997	2	16872	Lhx4	ENSMUSG00000026468	3927	Intron
chr1:155741201-155741500	155741201	155741500	300	*	3	0	1	-1.76661	-6.50094	2.38406e-08	3.97434e-08	Hypomethylated	Intron (ENSMUST00000027740.13/16872, intron 1 of 5)	1	155698031	155742027	43997	2	16872	Lhx4	ENSMUSG00000026468	527	Intron
chr1:155741601-155741800	155741601	155741800	200	*	2	0	1	-1.64218	-5.58909	9.28867e-07	1.44656e-06	Hypomethylated	Promoter (<=1kb)	1	155698031	155742027	43997	2	16872	Lhx4	ENSMUSG00000026468	227	Promoter
chr1:156204401-156205600	156204401	156205600	1200	*	12	0	3	0.642729	-8.50291	1.02812e-24	3.0571e-24	Hypomethylated	Promoter (<=1kb)	1	156075966	156205026	129061	2	329274	Fam163a	ENSMUSG00000015484	0	Promoter
chr1:156301201-156301500	156301201	156301500	300	*	3	0	1	-1.2189	-0.838084	0.000623669	0.000847965	Hypomethylated	Intron (ENSMUST00000121146.9/214575, intron 3 of 17)	1	156255298	156303348	48051	2	214575	Tdrd5	ENSMUSG00000060985	1848	Intron
chr1:156303101-156303600	156303101	156303600	500	*	5	0	1	-1.64433	-4.97448	4.0971e-06	6.21266e-06	Hypomethylated	Promoter (<=1kb)	1	156255298	156303348	48051	2	214575	Tdrd5	ENSMUSG00000060985	0	Promoter
chr1:156676201-156676500	156676201	156676500	300	*	3	0	1	-2.04242	-4.85045	6.86254e-21	1.77607e-20	Hypomethylated	Promoter (1-2kb)	1	156653617	156674356	20740	2	30935	Tor3a	ENSMUSG00000060519	-1845	Promoter
chr1:156940601-156940800	156940601	156940800	200	*	2	0	1	-1.03303	-2.51814	2.10043e-18	4.97836e-18	Hypomethylated	Promoter (<=1kb)	1	156813081	156939626	126546	2	78255	Ralgps2	ENSMUSG00000026594	-975	Promoter
chr1:159232401-159232600	159232401	159232600	200	*	2	0	1	-1.88698	-6.78719	2.65807e-30	9.55956e-30	Hypomethylated	Promoter (<=1kb)	1	159232648	159289019	56372	1	26374	Cop1	ENSMUSG00000040782	-48	Promoter
chr1:160794201-160794400	160794201	160794400	200	*	2	0	1	-0.732347	-0.839498	0.000723399	0.000980659	Hypomethylated	Promoter (<=1kb)	1	160735648	160793211	57564	2	29809	Rabgap1l	ENSMUSG00000026721	-990	Promoter
chr1:16092701-16093400	16092701	16093400	700	*	7	0	1	-1.53087	-2.97518	4.99394e-16	1.09401e-15	Hypomethylated	Promoter (<=1kb)	1	16065979	16093325	27347	2	75799	4930444P10Rik	ENSMUSG00000067795	0	Promoter
chr1:161142701-161143000	161142701	161143000	300	*	3	0	1	-2.06896	-4.25077	5.40819e-16	1.18352e-15	Hypomethylated	Promoter (<=1kb)	1	161142712	161170498	27787	1	73844	Ankrd45	ENSMUSG00000044835	0	Promoter
chr1:161252401-161252600	161252401	161252600	200	*	2	0	1	-2.0404	-3.68657	3.25852e-18	7.66634e-18	Hypomethylated	Promoter (1-2kb)	1	161240112	161251219	11108	2	11758	Prdx6	ENSMUSG00000026701	-1182	Promoter
chr1:161726101-161726800	161726101	161726800	700	*	7	0	2	-0.46782	-0.661363	0.00622631	0.0079707	Hypomethylated	Exon (ENSMUST00000151268.1/ENSMUST00000151268.1, exon 2 of 3)	1	161780689	161788495	7807	2	14103	Fasl	ENSMUSG00000000817	61695	Exon
chr1:161727301-161727700	161727301	161727700	400	*	4	0	1	0.472582	-1.23167	8.27277e-10	1.45695e-09	Hypomethylated	Exon (ENSMUST00000151268.1/ENSMUST00000151268.1, exon 1 of 3)	1	161780689	161788495	7807	2	14103	Fasl	ENSMUSG00000000817	60795	Exon
chr1:161970701-161971100	161970701	161971100	400	*	4	0	1	-0.118897	-0.527734	0.0117237	0.0147072	Hypomethylated	Exon (ENSMUST00000111594.2/67292, exon 2 of 2)	1	161969302	161970531	1230	1	67292	Pigc	ENSMUSG00000026698	1399	Exon
chr1:162476001-162476200	162476001	162476200	200	*	2	0	1	-1.43311	-1.56453	2.96523e-09	5.12575e-09	Hypomethylated	Intron (ENSMUST00000086074.11/103967, intron 1 of 20)	1	162318171	162478012	159842	2	103967	Dnm3	ENSMUSG00000040265	1812	Intron
chr1:162476701-162477000	162476701	162477000	300	*	3	0	1	-1.37581	-5.55414	6.31442e-20	1.57995e-19	Hypomethylated	Intron (ENSMUST00000086074.11/103967, intron 1 of 20)	1	162318171	162478012	159842	2	103967	Dnm3	ENSMUSG00000040265	1012	Intron
chr1:162546201-162546600	162546201	162546600	400	*	4	0	1	0.158033	-1.33746	1.0574e-08	1.78644e-08	Hypomethylated	Promoter (<=1kb)	1	162538920	162546527	7608	2	71449	Mettl13	ENSMUSG00000026694	0	Promoter
chr1:164247601-164247900	164247601	164247900	300	*	3	0	1	-1.22567	-3.60145	1.09766e-26	3.49438e-26	Hypomethylated	Promoter (1-2kb)	1	164249046	164265385	16340	1	116914	Slc19a2	ENSMUSG00000040918	-1146	Promoter
chr1:164456201-164456500	164456201	164456500	300	*	3	0	1	-1.50308	-5.81469	2.79242e-33	1.10844e-32	Hypomethylated	Intron (ENSMUST00000027863.12/11931, intron 1 of 5)	1	164453262	164458022	4761	2	11931	Atp1b1	ENSMUSG00000026576	1522	Intron
chr1:164458601-164459100	164458601	164459100	500	*	5	0	1	-0.17701	-6.77423	1.09697e-75	1.3127e-74	Hypomethylated	Promoter (<=1kb)	1	164437109	164458355	21247	2	11931	Atp1b1	ENSMUSG00000026576	-246	Promoter
chr1:165636401-165636600	165636401	165636600	200	*	2	0	1	-1.77427	-1.78752	9.17423e-08	1.49396e-07	Hypomethylated	Promoter (1-2kb)	1	165593654	165634538	40885	2	68481	Mpzl1	ENSMUSG00000026566	-1863	Promoter
chr1:165707401-165707600	165707401	165707600	200	*	2	0	1	-1.77925	-2.34688	3.85221e-13	7.63428e-13	Hypomethylated	Promoter (<=1kb)	1	165648947	165708048	59102	2	226594	Rcsd1	ENSMUSG00000040723	448	Promoter
chr1:165707701-165707900	165707701	165707900	200	*	2	0	1	-1.77066	-6.05711	2.94416e-19	7.20714e-19	Hypomethylated	Promoter (<=1kb)	1	165648947	165708048	59102	2	226594	Rcsd1	ENSMUSG00000040723	148	Promoter
chr1:165765401-165765500	165765401	165765500	100	*	1	0	1	-1.88756	-2.01717	4.27624e-09	7.34362e-09	Hypomethylated	Intron (ENSMUST00000111432.9/433375, intron 1 of 3)	1	165763746	165775308	11563	1	433375	Creg1	ENSMUSG00000040713	1655	Intron
chr1:165766001-165766200	165766001	165766200	200	*	2	0	1	-1.39853	-4.38862	1.12661e-30	4.09994e-30	Hypomethylated	Intron (ENSMUST00000111432.9/433375, intron 1 of 3)	1	165763746	165775308	11563	1	433375	Creg1	ENSMUSG00000040713	2255	Intron
chr1:165844301-165844700	165844301	165844700	400	*	4	0	1	0.921171	-2.42354	1.2258e-49	7.56534e-49	Hypomethylated	Exon (ENSMUST00000192693.1/ENSMUST00000192693.1, exon 1 of 1)	1	165858216	165861555	3340	1	12503	Cd247	ENSMUSG00000005763	-13516	Exon
chr1:165845501-165845700	165845501	165845700	200	*	2	0	1	-1.90578	-6.76547	4.17135e-27	1.34869e-26	Hypomethylated	Exon (ENSMUST00000191634.1/ENSMUST00000191634.1, exon 1 of 1)	1	165858216	165861555	3340	1	12503	Cd247	ENSMUSG00000005763	-12516	Exon
chr1:165846001-165846300	165846001	165846300	300	*	3	0	1	-0.992823	-1.68115	1.33638e-11	2.5103e-11	Hypomethylated	Exon (ENSMUST00000191634.1/ENSMUST00000191634.1, exon 1 of 1)	1	165858216	165861555	3340	1	12503	Cd247	ENSMUSG00000005763	-11916	Exon
chr1:166238201-166239100	166238201	166239100	900	*	9	0	1	1.04101	-4.58337	1.04874e-97	2.43847e-96	Hypomethylated	Promoter (<=1kb)	1	166201201	166238747	37547	2	98558	Mael	ENSMUSG00000040629	0	Promoter
chr1:166255001-166255300	166255001	166255300	300	*	3	0	2	-1.14869	-1.22788	2.92151e-06	4.45903e-06	Hypomethylated	Intron (ENSMUST00000111416.6/100039795, intron 1 of 9)	1	166254193	166311270	57078	1	100039795	Ildr2	ENSMUSG00000040612	808	Intron
chr1:166308701-166309700	166308701	166309700	1000	*	10	0	1	1.67014	-8.3184	3.36571e-131	2.84248e-129	Hypomethylated	Exon (ENSMUST00000111416.6/100039795, exon 9 of 10)	1	166254193	166311270	57078	1	100039795	Ildr2	ENSMUSG00000040612	54508	Exon
chr1:166310401-166310500	166310401	166310500	100	*	1	0	1	-1.58202	-0.732526	0.00779634	0.00990894	Hypomethylated	Intron (ENSMUST00000111416.6/100039795, intron 9 of 9)	1	166254193	166311270	57078	1	100039795	Ildr2	ENSMUSG00000040612	56208	Intron
chr1:16664301-16664700	16664301	16664700	400	*	4	0	2	0.0289352	-1.2235	2.32641e-06	3.57003e-06	Hypomethylated	Promoter (<=1kb)	1	16665207	16678195	12989	1	70397	Tmem70	ENSMUSG00000025940	-507	Promoter
chr1:166999601-167000000	166999601	167000000	400	*	4	0	1	-1.21796	-1.23592	1.4462e-05	2.13973e-05	Hypomethylated	Promoter (<=1kb)	1	166974023	166999728	25706	2	100503962	Gm16701	ENSMUSG00000102548	0	Promoter
chr1:167307201-167307500	167307201	167307500	300	*	3	0	1	-1.41174	-3.04851	1.81055e-22	4.94904e-22	Hypomethylated	Promoter (<=1kb)	1	167308378	167330785	22408	1	68944	Tmco1	ENSMUSG00000052428	-878	Promoter
chr1:167349001-167349200	167349001	167349200	200	*	2	0	1	-1.53954	-0.635261	0.0138371	0.0172684	Hypomethylated	Promoter (<=1kb)	1	167349991	167368532	18542	1	56752	Aldh9a1	ENSMUSG00000026687	-791	Promoter
chr1:167350701-167351100	167350701	167351100	400	*	4	0	1	-0.878506	-4.62553	4.13974e-37	1.83843e-36	Hypomethylated	Promoter (<=1kb)	1	167350312	167355890	5579	1	56752	Aldh9a1	ENSMUSG00000026687	389	Promoter
chr1:167688601-167689000	167688601	167689000	400	*	4	0	2	-1.4677	-5.50413	4.60479e-06	6.96812e-06	Hypomethylated	Promoter (<=1kb)	1	167689237	167848741	159505	1	110648	Lmx1a	ENSMUSG00000026686	-237	Promoter
chr1:167689801-167690200	167689801	167690200	400	*	4	0	2	-1.45104	-1.027	0.0034735	0.00452833	Hypomethylated	Promoter (<=1kb)	1	167689557	167848741	159185	1	110648	Lmx1a	ENSMUSG00000026686	244	Promoter
chr1:167692101-167692300	167692101	167692300	200	*	2	0	1	-1.39519	-2.77604	6.80159e-07	1.06454e-06	Hypomethylated	Exon (ENSMUST00000111377.7/110648, exon 3 of 9)	1	167689557	167848741	159185	1	110648	Lmx1a	ENSMUSG00000026686	2544	Exon
chr1:167802401-167802700	167802401	167802700	300	*	3	0	1	-1.74643	-3.72485	3.51154e-19	8.56467e-19	Hypomethylated	Intron (ENSMUST00000111377.7/110648, intron 4 of 8)	1	167689557	167848741	159185	1	110648	Lmx1a	ENSMUSG00000026686	112844	Intron
chr1:167803601-167803700	167803601	167803700	100	*	1	0	1	-1.48243	-2.16601	1.12411e-13	2.26844e-13	Hypomethylated	Intron (ENSMUST00000111377.7/110648, intron 4 of 8)	1	167689557	167848741	159185	1	110648	Lmx1a	ENSMUSG00000026686	114044	Intron
chr1:167929801-167930100	167929801	167930100	300	*	3	0	1	-1.22949	-5.1411	6.27703e-25	1.87711e-24	Hypomethylated	Distal Intergenic	1	168158370	168164662	6293	2	18514	Pbx1	ENSMUSG00000052534	234562	Distal Intergenic
chr1:170255201-170255900	170255201	170255900	700	*	7	0	1	1.12231	-7.52495	3.69362e-44	2.01252e-43	Hypomethylated	Promoter (<=1kb)	1	170254049	170255739	1691	2	622708	Gm6345	ENSMUSG00000121407	0	Promoter
chr1:170644901-170645200	170644901	170645200	300	*	3	0	1	-0.374396	-1.14439	7.36551e-07	1.1512e-06	Hypomethylated	Promoter (<=1kb)	1	170644532	170682789	38258	1	320078	Olfml2b	ENSMUSG00000038463	369	Promoter
chr1:170883901-170884000	170883901	170884000	100	*	1	0	0	-2.0259	-3.71078	2.50774e-20	6.37344e-20	Hypomethylated	Intron (ENSMUST00000170420.7/80915, intron 1 of 4)	1	170880670	170885004	4335	2	80915	Dusp12	ENSMUSG00000026659	1004	Intron
chr1:170907401-170907800	170907401	170907800	400	*	4	0	2	-1.24205	-3.44766	3.72632e-08	6.15745e-08	Hypomethylated	Exon (ENSMUST00000094337.1/435653, exon 6 of 6)	1	170907273	170912941	5669	2	435653	Fcrlb	ENSMUSG00000070524	5141	Exon
chr1:170908201-170908900	170908201	170908900	700	*	7	0	1	-0.479217	-4.06855	1.21517e-17	2.80768e-17	Hypomethylated	Exon (ENSMUST00000094337.1/435653, exon 4 of 6)	1	170907273	170912941	5669	2	435653	Fcrlb	ENSMUSG00000070524	4041	Exon
chr1:17091401-17092100	17091401	17092100	700	*	7	0	1	1.11774	-2.60794	6.86934e-56	4.95313e-55	Hypomethylated	Exon (ENSMUST00000186604.1/ENSMUST00000186604.1, exon 3 of 3)	1	16994938	17097889	102952	2	57339	Jph1	ENSMUSG00000042686	5789	Exon
chr1:17096701-17097700	17096701	17097700	1000	*	10	0	1	-1.44447	-6.40472	1.74497e-17	4.00724e-17	Hypomethylated	Promoter (<=1kb)	1	16994938	17097889	102952	2	57339	Jph1	ENSMUSG00000042686	189	Promoter
chr1:17098001-17098200	17098001	17098200	200	*	2	0	1	-2.09781	-6.56223	2.62904e-16	5.81658e-16	Hypomethylated	Promoter (<=1kb)	1	16994938	17097889	102952	2	57339	Jph1	ENSMUSG00000042686	-112	Promoter
chr1:171063301-171063500	171063301	171063500	200	*	2	0	1	-1.68906	-1.51759	2.57594e-07	4.11048e-07	Hypomethylated	Intron (ENSMUST00000164179.1/14131, intron 1 of 4)	1	171064591	171064652	62	2	102466998	Mir6546	ENSMUSG00000118979	1152	Intron
chr1:171063701-171066800	171063701	171066800	3100	*	31	0	2	2.67486	-7.01688	4.7148e-61	3.88364e-60	Hypomethylated	Promoter (<=1kb)	1	171064591	171064652	62	2	102466998	Mir6546	ENSMUSG00000118979	0	Promoter
chr1:171066901-171067000	171066901	171067000	100	*	1	0	1	-1.63325	-1.03771	0.000366098	0.000503916	Hypomethylated	Promoter (1-2kb)	1	171057828	171064935	7108	2	14131	Fcgr3	ENSMUSG00000059498	-1966	Promoter
chr1:171068501-171068600	171068501	171068600	100	*	1	0	1	-1.28471	-0.927492	0.000301431	0.000416544	Hypomethylated	Distal Intergenic	1	171057828	171064935	7108	2	14131	Fcgr3	ENSMUSG00000059498	-3566	Distal Intergenic
chr1:171070501-171073900	171070501	171073900	3400	*	34	0	1	2.47305	-7.40969	3.21262e-64	2.85945e-63	Hypomethylated	Exon (ENSMUST00000183351.1/ENSMUST00000183351.1, exon 1 of 1)	1	171057828	171064935	7108	2	14131	Fcgr3	ENSMUSG00000059498	-5566	Exon
chr1:171074001-171074600	171074001	171074600	600	*	6	0	2	-0.747745	-1.47683	3.709e-06	5.63463e-06	Hypomethylated	Distal Intergenic	1	171057828	171064935	7108	2	14131	Fcgr3	ENSMUSG00000059498	-9066	Distal Intergenic
chr1:171076101-171076300	171076101	171076300	200	*	2	0	1	-1.38676	-1.14127	2.551e-05	3.72634e-05	Hypomethylated	Distal Intergenic	1	171057828	171064935	7108	2	14131	Fcgr3	ENSMUSG00000059498	-11166	Distal Intergenic
chr1:171078001-171081800	171078001	171081800	3800	*	38	0	2	1.93957	-7.52597	8.91607e-57	6.58031e-56	Hypomethylated	Exon (ENSMUST00000183613.1/ENSMUST00000183613.1, exon 1 of 1)	1	171057828	171064935	7108	2	14131	Fcgr3	ENSMUSG00000059498	-13066	Exon
chr1:171081901-171082000	171081901	171082000	100	*	1	0	1	0.908664	-1.30781	3.10872e-07	4.94401e-07	Hypomethylated	Distal Intergenic	1	171057828	171064935	7108	2	14131	Fcgr3	ENSMUSG00000059498	-16966	Distal Intergenic
chr1:171082101-171082200	171082101	171082200	100	*	1	0	1	-0.925181	-1.02731	1.12608e-05	1.67368e-05	Hypomethylated	Distal Intergenic	1	171057828	171064935	7108	2	14131	Fcgr3	ENSMUSG00000059498	-17166	Distal Intergenic
chr1:171086001-171086100	171086001	171086100	100	*	1	0	1	-2.0185	-3.41773	6.0547e-17	1.36568e-16	Hypomethylated	Distal Intergenic	1	171057828	171064935	7108	2	14131	Fcgr3	ENSMUSG00000059498	-21066	Distal Intergenic
chr1:171195701-171196200	171195701	171196200	500	*	5	0	2	-1.71744	-6.88282	7.1538e-07	1.11883e-06	Hypomethylated	Promoter (<=1kb)	1	171173262	171196268	23007	2	66425	Pcp4l1	ENSMUSG00000038370	68	Promoter
chr1:171272401-171272800	171272401	171272800	400	*	4	0	1	0.431055	-0.539676	0.0187112	0.0231234	Hypomethylated	Promoter (<=1kb)	1	171273515	171276894	3380	1	57370	B4galt3	ENSMUSG00000052423	-715	Promoter
chr1:171286301-171286900	171286301	171286900	600	*	6	0	2	0.392548	-2.2763	1.79349e-19	4.42799e-19	Hypomethylated	Promoter (<=1kb)	1	171284932	171286806	1875	2	30941	Usp21	ENSMUSG00000053483	0	Promoter
chr1:171358801-171359100	171358801	171359100	300	*	3	0	2	-1.09262	-1.07783	6.54561e-06	9.83615e-06	Hypomethylated	3' UTR	1	171358446	171360798	2353	2	68874	Klhdc9	ENSMUSG00000045259	1698	3' UTR
chr1:171360101-171360800	171360101	171360800	700	*	7	0	1	0.235706	-4.14284	9.78271e-57	7.20586e-56	Hypomethylated	Promoter (<=1kb)	1	171358446	171360798	2353	2	68874	Klhdc9	ENSMUSG00000045259	0	Promoter
chr1:171437301-171438100	171437301	171438100	800	*	8	0	1	-0.893691	-9.98317	4.20221e-25	1.26514e-24	Hypomethylated	Promoter (<=1kb)	1	171437535	171464603	27069	1	16456	F11r	ENSMUSG00000038235	0	Promoter
chr1:171679601-171680100	171679601	171680100	500	*	5	0	1	1.08254	-2.24308	4.70129e-26	1.46461e-25	Hypomethylated	Promoter (1-2kb)	1	171682009	171705258	23250	1	12506	Cd48	ENSMUSG00000015355	-1909	Promoter
chr1:172025001-172025100	172025001	172025100	100	*	1	0	1	-1.8295	-1.6361	1.60684e-07	2.58881e-07	Hypomethylated	Intron (ENSMUST00000027837.12/93840, intron 1 of 7)	1	172009850	172026711	16862	2	93840	Vangl2	ENSMUSG00000026556	1611	Intron
chr1:172029001-172029200	172029001	172029200	200	*	2	0	1	-1.38463	-2.68308	5.31793e-13	1.04923e-12	Hypomethylated	Promoter (<=1kb)	1	172000960	172028444	27485	2	93840	Vangl2	ENSMUSG00000026556	-557	Promoter
chr1:172052901-172053100	172052901	172053100	200	*	2	0	1	-1.77526	-9.08579	3.79123e-27	1.22795e-26	Hypomethylated	3' UTR	1	172052292	172057573	5282	2	18071	Nhlh1	ENSMUSG00000051251	4473	3' UTR
chr1:172053801-172054300	172053801	172054300	500	*	5	0	2	0.214239	-5.90678	5.3709e-29	1.84448e-28	Hypomethylated	5' UTR	1	172052292	172057573	5282	2	18071	Nhlh1	ENSMUSG00000051251	3273	5' UTR
chr1:172172401-172172900	172172401	172172900	500	*	5	0	3	0.035443	-0.620211	0.00199626	0.00264351	Hypomethylated	Promoter (1-2kb)	1	172173954	172176252	2299	1	98193	Dcaf8	ENSMUSG00000026554	-1054	Promoter
chr1:172311401-172311800	172311401	172311800	400	*	4	0	1	-1.09193	-9.48088	5.18901e-49	3.16007e-48	Hypomethylated	Promoter (<=1kb)	1	172311771	172319841	8071	1	140559	Igsf8	ENSMUSG00000038034	0	Promoter
chr1:172325601-172326800	172325601	172326800	1200	*	12	0	1	1.63823	-5.34485	1.89226e-88	3.21094e-87	Hypomethylated	5' UTR	1	172325305	172328108	2804	2	16524	Kcnj9	ENSMUSG00000038026	1308	5' UTR
chr1:172341201-172341500	172341201	172341500	300	*	3	0	1	-1.46095	-5.37316	4.32373e-06	6.55158e-06	Hypomethylated	Promoter (<=1kb)	1	172341210	172374085	32876	1	16513	Kcnj10	ENSMUSG00000044708	0	Promoter
chr1:172377301-172377600	172377301	172377600	300	*	3	0	1	-1.29748	-6.59942	1.35396e-36	5.93391e-36	Hypomethylated	Exon (ENSMUST00000052455.3/67556, exon 1 of 1)	1	172376546	172384099	7554	1	67556	Pigm	ENSMUSG00000050229	755	Exon
chr1:172480701-172480900	172480701	172480900	200	*	2	0	1	-1.51	-1.26139	1.65964e-06	2.56073e-06	Hypomethylated	Promoter (<=1kb)	1	172481788	172489593	7806	1	93842	Igsf9	ENSMUSG00000037995	-888	Promoter
chr1:172481201-172481500	172481201	172481500	300	*	3	0	1	-1.57067	-5.74208	1.93043e-24	5.68604e-24	Hypomethylated	Promoter (<=1kb)	1	172481788	172489593	7806	1	93842	Igsf9	ENSMUSG00000037995	-288	Promoter
chr1:172499401-172499500	172499401	172499500	100	*	1	0	1	-1.98856	-2.77933	2.09584e-14	4.33475e-14	Hypomethylated	Promoter (<=1kb)	1	172500047	172505934	5888	1	21346	Tagln2	ENSMUSG00000026547	-547	Promoter
chr1:172561901-172562400	172561901	172562400	500	*	5	0	1	-0.229836	-5.59278	1.3771e-49	8.49558e-49	Hypomethylated	Exon (ENSMUST00000061835.9/240916, exon 6 of 7)	1	172559906	172563716	3811	1	240916	Vsig8	ENSMUSG00000049598	1995	Exon
chr1:172631501-172631800	172631501	172631800	300	*	3	0	1	-1.01476	-0.933821	4.62594e-05	6.67762e-05	Hypomethylated	3' UTR	1	172630764	172632962	2199	2	68440	Dusp23	ENSMUSG00000026544	1162	3' UTR
chr1:172634601-172635000	172634601	172635000	400	*	4	0	2	-0.624919	-0.703339	0.00245169	0.00323001	Hypomethylated	Promoter (1-2kb)	1	172630764	172632962	2199	2	68440	Dusp23	ENSMUSG00000026544	-1639	Promoter
chr1:174836701-174837400	174836701	174837400	700	*	7	0	1	1.5405	-0.789291	2.47873e-09	4.29439e-09	Hypomethylated	5' UTR	1	174833785	174921819	88035	2	23893	Grem2	ENSMUSG00000050069	84419	5' UTR
chr1:176274601-176274900	176274601	176274900	300	*	3	0	1	-1.12082	-4.23922	2.06025e-19	5.07465e-19	Hypomethylated	Promoter (<=1kb)	1	176260740	176275274	14535	2	319455	Pld5	ENSMUSG00000055214	374	Promoter
chr1:177259401-177259500	177259401	177259500	100	*	1	0	1	-1.87189	-2.2994	2.38767e-12	4.60214e-12	Hypomethylated	Promoter (1-2kb)	1	177022116	177258203	236088	2	23797	Akt3	ENSMUSG00000019699	-1198	Promoter
chr1:177339501-177339600	177339501	177339600	100	*	1	0	1	-1.53803	-1.2525	2.47888e-06	3.79806e-06	Hypomethylated	Distal Intergenic	1	177022116	177258203	236088	2	23797	Akt3	ENSMUSG00000019699	-81298	Distal Intergenic
chr1:177448101-177448700	177448101	177448700	600	*	6	0	2	0.526759	-1.20482	1.60153e-08	2.68935e-08	Hypomethylated	3' UTR	1	177445821	177450764	4944	1	30928	Zbtb18	ENSMUSG00000063659	2280	3' UTR
chr1:177450001-177450200	177450001	177450200	200	*	2	0	1	-0.891299	-1.18252	1.54585e-06	2.38791e-06	Hypomethylated	3' UTR	1	177445821	177450764	4944	1	30928	Zbtb18	ENSMUSG00000063659	4180	3' UTR
chr1:178369901-178370000	178369901	178370000	100	*	1	0	1	-1.9416	-2.83353	1.03077e-13	2.08295e-13	Hypomethylated	Distal Intergenic	1	178324343	178337797	13455	2	51810	Hnrnpu	ENSMUSG00000039630	-32104	Distal Intergenic
chr1:179548201-179548600	179548201	179548600	400	*	4	0	2	-0.0046819	-0.614788	0.0342345	0.0414089	Hypomethylated	Intron (ENSMUST00000040706.8/226744, intron 1 of 10)	1	179546509	179602330	55822	1	226744	Cnst	ENSMUSG00000038949	1692	Intron
chr1:179801701-179801900	179801701	179801900	200	*	2	0	1	-0.812783	-2.30187	5.42598e-19	1.31467e-18	Hypomethylated	Exon (ENSMUST00000194536.1/ENSMUST00000194536.1, exon 1 of 1)	1	179798847	179803606	4760	2	226747	Ahctf1	ENSMUSG00000026491	1706	Exon
chr1:180332101-180333400	180332101	180333400	1300	*	13	0	1	1.38185	-4.77648	6.61017e-61	5.41452e-60	Hypomethylated	5' UTR	1	180330485	180424802	94318	1	320404	Itpkb	ENSMUSG00000038855	1616	5' UTR
chr1:180481901-180482300	180481901	180482300	400	*	4	0	2	-0.287748	-1.71771	8.82973e-15	1.84912e-14	Hypomethylated	Intron (ENSMUST00000136521.1/381310, intron 1 of 3)	1	180437683	180483329	45647	2	381310	Stum	ENSMUSG00000053963	1029	Intron
chr1:180482401-180482700	180482401	180482700	300	*	3	0	1	-1.09895	-2.29935	4.5573e-13	9.01218e-13	Hypomethylated	Intron (ENSMUST00000136521.1/381310, intron 1 of 3)	1	180437683	180483329	45647	2	381310	Stum	ENSMUSG00000053963	629	Intron
chr1:18057901-18059000	18057901	18059000	1100	*	11	0	1	-0.487846	-8.21206	2.41605e-32	9.31126e-32	Hypomethylated	Exon (ENSMUST00000209405.1/ENSMUST00000209405.1, exon 1 of 4)	1	18115204	18137051	21848	2	78081	Crisp4	ENSMUSG00000025774	78051	Exon
chr1:180695401-180695600	180695401	180695600	200	*	2	0	1	-1.4161	-0.947213	0.000276234	0.00038248	Hypomethylated	Intron (ENSMUST00000027778.7/27217, intron 1 of 1)	1	180693043	180697034	3992	2	27217	Mixl1	ENSMUSG00000026497	1434	Intron
chr1:180697101-180697600	180697101	180697600	500	*	5	0	1	-0.671788	-5.48896	3.58954e-42	1.83856e-41	Hypomethylated	Promoter (<=1kb)	1	180693043	180697034	3992	2	27217	Mixl1	ENSMUSG00000026497	-67	Promoter
chr1:180779101-180779400	180779101	180779400	300	*	3	0	2	-0.908418	-1.92723	2.04764e-12	3.96287e-12	Hypomethylated	Distal Intergenic	1	180803131	180813534	10404	2	15078	H3f3a	ENSMUSG00000060743	34134	Distal Intergenic
chr1:180793601-180793900	180793601	180793900	300	*	3	0	1	-0.664527	-6.2779	2.08947e-43	1.11088e-42	Hypomethylated	Distal Intergenic	1	180803131	180813534	10404	2	15078	H3f3a	ENSMUSG00000060743	19634	Distal Intergenic
chr1:180794101-180794500	180794101	180794500	400	*	4	0	1	-0.516318	-6.81365	2.84088e-31	1.05768e-30	Hypomethylated	Distal Intergenic	1	180803131	180813534	10404	2	15078	H3f3a	ENSMUSG00000060743	19034	Distal Intergenic
chr1:180811201-180811500	180811201	180811500	300	*	3	0	1	-1.51554	-5.40337	1.44961e-34	5.96363e-34	Hypomethylated	Intron (ENSMUST00000161308.7/15078, intron 2 of 3)	1	180803131	180813534	10404	2	15078	H3f3a	ENSMUSG00000060743	2034	Intron
chr1:180892401-180892600	180892401	180892600	200	*	2	0	1	-0.437712	-2.36547	6.56106e-18	1.52942e-17	Hypomethylated	Promoter (<=1kb)	1	180893108	180899103	5996	1	320202	Lefty2	ENSMUSG00000066652	-508	Promoter
chr1:180894301-180894900	180894301	180894900	600	*	6	0	1	0.990151	-7.60055	3.63521e-23	1.02258e-22	Hypomethylated	Promoter (<=1kb)	1	180894458	180897487	3030	1	320202	Lefty2	ENSMUSG00000066652	0	Promoter
chr1:180905701-180906500	180905701	180906500	800	*	8	0	1	-0.0875616	-3.59266	7.76363e-41	3.8413e-40	Hypomethylated	Promoter (<=1kb)	1	180905915	180906902	988	1	69051	Pycr2	ENSMUSG00000026520	0	Promoter
chr1:180935101-180935400	180935101	180935400	300	*	3	0	2	-1.39802	-2.51008	1.85762e-12	3.5975e-12	Hypomethylated	Promoter (<=1kb)	1	180935022	180938400	3379	1	13590	Lefty1	ENSMUSG00000038793	79	Promoter
chr1:180936701-180937300	180936701	180937300	600	*	6	0	1	1.52982	-7.36517	3.54389e-90	6.42932e-89	Hypomethylated	Promoter (<=1kb)	1	180936871	180937810	940	1	13590	Lefty1	ENSMUSG00000038793	0	Promoter
chr1:180937601-180937900	180937601	180937900	300	*	3	0	1	-1.3671	-3.23712	3.08037e-25	9.31593e-25	Hypomethylated	Exon (ENSMUST00000037361.8/13590, exon 4 of 4)	1	180936871	180937810	940	1	13590	Lefty1	ENSMUSG00000038793	730	Exon
chr1:181353201-181353900	181353201	181353900	700	*	7	0	1	0.0582093	-5.48223	2.41655e-67	2.32861e-66	Hypomethylated	Promoter (<=1kb)	1	181353426	181459252	105827	1	72978	Cnih3	ENSMUSG00000026514	0	Promoter
chr1:181843001-181843300	181843001	181843300	300	*	3	0	1	-1.31116	-6.00337	4.51436e-35	1.88945e-34	Hypomethylated	Promoter (<=1kb)	1	181836058	181843046	6989	2	98386	Lbr	ENSMUSG00000004880	0	Promoter
chr1:181921801-181922600	181921801	181922600	800	*	8	0	1	0.171125	-5.84918	2.59922e-77	3.25346e-76	Hypomethylated	Exon (ENSMUST00000177811.7/13800, exon 7 of 15)	1	181919451	181923764	4314	2	13800	Enah	ENSMUSG00000022995	1164	Exon
chr1:181923401-181923900	181923401	181923900	500	*	5	0	1	-0.132448	-6.81702	3.18644e-79	4.21465e-78	Hypomethylated	Promoter (<=1kb)	1	181919451	181923764	4314	2	13800	Enah	ENSMUSG00000022995	0	Promoter
chr1:182127001-182127200	182127001	182127200	200	*	2	0	1	-0.772939	-1.8064	2.57167e-12	4.95225e-12	Hypomethylated	Exon (ENSMUST00000191799.1/ENSMUST00000191799.1, exon 1 of 1)	1	182124750	182132407	7658	1	27058	Srp9	ENSMUSG00000026511	2251	Exon
chr1:182343001-182343300	182343001	182343300	300	*	3	0	1	-1.20195	-1.02977	5.274e-05	7.59297e-05	Hypomethylated	Promoter (1-2kb)	1	182317244	182341629	24386	2	67948	Fbxo28	ENSMUSG00000047539	-1372	Promoter
chr1:182761901-182762100	182761901	182762100	200	*	2	0	1	-1.60474	-1.5004	7.10806e-08	1.16227e-07	Hypomethylated	Promoter (1-2kb)	1	182763860	182854040	90181	1	96935	Susd4	ENSMUSG00000038576	-1760	Promoter
chr1:182763301-182763500	182763301	182763500	200	*	2	0	1	-1.93536	-3.10366	1.23677e-11	2.32497e-11	Hypomethylated	Promoter (<=1kb)	1	182763860	182854040	90181	1	96935	Susd4	ENSMUSG00000038576	-360	Promoter
chr1:182765201-182765400	182765201	182765400	200	*	2	0	1	-1.7902	-2.73003	1.75e-06	2.6976e-06	Hypomethylated	Promoter (<=1kb)	1	182764895	182896591	131697	1	96935	Susd4	ENSMUSG00000038576	306	Promoter
chr1:182765901-182766200	182765901	182766200	300	*	3	0	1	-1.36528	-1.17956	1.14838e-05	1.70596e-05	Hypomethylated	Intron (ENSMUST00000155229.6/96935, intron 2 of 3)	1	182764895	182896591	131697	1	96935	Susd4	ENSMUSG00000038576	1006	Intron
chr1:183086901-183090000	183086901	183090000	3100	*	31	0	7	1.30241	-0.700459	0.000267819	0.000371143	Hypomethylated	Exon (ENSMUST00000171366.6/68897, exon 8 of 8)	1	183086266	183147461	61196	2	68897	Disp1	ENSMUSG00000030768	57461	Exon
chr1:184031301-184031500	184031301	184031500	200	*	2	0	1	-0.173248	-1.01716	1.73608e-07	2.79061e-07	Hypomethylated	Intron (ENSMUST00000139839.1/63953, intron 2 of 2)	1	184033032	184033998	967	2	73363	1700056E22Rik	ENSMUSG00000044854	2498	Intron
chr1:184716401-184716700	184716401	184716700	300	*	3	0	2	-1.17377	-0.706967	0.0055524	0.00713097	Hypomethylated	Intron (ENSMUST00000172500.1/74971, intron 2 of 2)	1	184712497	184718989	6493	1	74971	4930488B22Rik	ENSMUSG00000092578	3904	Intron
chr1:184718101-184719000	184718101	184719000	900	*	9	0	2	0.57934	-6.3358	4.97354e-39	2.34928e-38	Hypomethylated	Exon (ENSMUST00000172500.1/74971, exon 3 of 3)	1	184712497	184718989	6493	1	74971	4930488B22Rik	ENSMUSG00000092578	5604	Exon
chr1:184727001-184727100	184727001	184727100	100	*	1	0	1	-1.62561	-1.8231	6.99499e-10	1.23622e-09	Hypomethylated	Distal Intergenic	1	184727147	184731598	4452	2	15284	Hlx	ENSMUSG00000039377	4498	Distal Intergenic
chr1:184727401-184728200	184727401	184728200	800	*	8	0	1	1.25598	-7.08744	3.7042e-145	6.04813e-143	Hypomethylated	3' UTR	1	184727147	184731598	4452	2	15284	Hlx	ENSMUSG00000039377	3398	3' UTR
chr1:184730001-184730300	184730001	184730300	300	*	3	0	2	-0.951919	-0.978037	2.21892e-05	3.25484e-05	Hypomethylated	Exon (ENSMUST00000048572.6/15284, exon 3 of 4)	1	184727147	184731598	4452	2	15284	Hlx	ENSMUSG00000039377	1298	Exon
chr1:184733801-184734100	184733801	184734100	300	*	3	0	1	-1.14539	-0.699692	0.00507489	0.00653942	Hypomethylated	Promoter (1-2kb)	1	184727140	184732619	5480	2	15284	Hlx	ENSMUSG00000039377	-1182	Promoter
chr1:184734401-184734800	184734401	184734800	400	*	4	0	1	-1.26688	-2.78308	9.25065e-21	2.38154e-20	Hypomethylated	Promoter (1-2kb)	1	184727140	184732619	5480	2	15284	Hlx	ENSMUSG00000039377	-1782	Promoter
chr1:184808701-184809000	184808701	184809000	300	*	3	0	1	-0.901078	-0.969633	0.00050461	0.000689278	Hypomethylated	Promoter (<=1kb)	1	184787289	184808853	21565	2	66112	Mtarc1	ENSMUSG00000026621	0	Promoter
chr1:184810501-184811300	184810501	184811300	800	*	8	0	1	1.07818	-7.47443	1.10483e-97	2.56484e-96	Hypomethylated	Promoter (<=1kb)	1	184786767	184811197	24431	2	66112	Mtarc1	ENSMUSG00000026621	0	Promoter
chr1:184882201-184883300	184882201	184883300	1100	*	11	0	1	-0.833813	-5.39819	2.98397e-38	1.37588e-37	Hypomethylated	Promoter (<=1kb)	1	184871926	184883218	11293	2	226777	C130074G19Rik	ENSMUSG00000039349	0	Promoter
chr1:184958801-184958900	184958801	184958900	100	*	1	0	1	-1.42154	-1.13107	1.26174e-05	1.8721e-05	Hypomethylated	Intron (ENSMUST00000027929.9/226778, intron 1 of 17)	1	184919517	184999475	79959	2	226778	Mark1	ENSMUSG00000026620	40575	Intron
chr1:185340001-185340100	185340001	185340100	100	*	1	0	1	-0.673229	-0.660699	0.00259528	0.00341307	Hypomethylated	Intron (ENSMUST00000027916.12/23827, intron 2 of 8)	1	185332207	185346704	14498	1	23827	Bpnt1	ENSMUSG00000026617	7794	Intron
chr1:185340601-185341500	185340601	185341500	900	*	9	0	1	0.498667	-1.37121	1.84631e-15	3.96427e-15	Hypomethylated	5' UTR	1	185332207	185346704	14498	1	23827	Bpnt1	ENSMUSG00000026617	8394	5' UTR
chr1:185454401-185454800	185454401	185454800	400	*	4	0	1	0.169444	-6.562	1.95937e-60	1.59518e-59	Hypomethylated	Promoter (<=1kb)	1	185454848	185465760	10913	1	226781	Slc30a10	ENSMUSG00000026614	-48	Promoter
chr1:185455301-185455500	185455301	185455500	200	*	2	0	1	-1.98485	-5.72333	4.43397e-08	7.30866e-08	Hypomethylated	Promoter (<=1kb)	1	185447116	185455568	8453	2	100039138	Gm2061	ENSMUSG00000097615	68	Promoter
chr1:185456501-185457100	185456501	185457100	600	*	6	0	2	-0.753413	-0.913447	0.000159406	0.000223861	Hypomethylated	Promoter (<=1kb)	1	185447116	185455568	8453	2	100039138	Gm2061	ENSMUSG00000097615	-933	Promoter
chr1:186967101-186968900	186967101	186968900	1800	*	18	0	1	1.52433	-6.21508	3.35962e-112	1.31652e-110	Hypomethylated	Promoter (<=1kb)	1	186967416	186970627	3212	1	110957	D1Pas1	ENSMUSG00000039224	0	Promoter
chr1:187605301-187605800	187605301	187605800	500	*	5	0	1	0.100421	-3.31527	6.37404e-42	3.24555e-41	Hypomethylated	Promoter (2-3kb)	1	187608791	188043502	434712	1	26381	Esrrg	ENSMUSG00000026610	-2991	Promoter
chr1:187606501-187606900	187606501	187606900	400	*	4	0	2	-0.563244	-0.846409	4.00501e-05	5.80239e-05	Hypomethylated	Promoter (1-2kb)	1	187608791	188043502	434712	1	26381	Esrrg	ENSMUSG00000026610	-1891	Promoter
chr1:187607201-187608100	187607201	187608100	900	*	9	0	2	-0.943011	-5.25267	2.04811e-45	1.15182e-44	Hypomethylated	Promoter (<=1kb)	1	187608791	188043502	434712	1	26381	Esrrg	ENSMUSG00000026610	-691	Promoter
chr1:187608301-187608500	187608301	187608500	200	*	2	0	1	-2.00496	-3.42145	1.52862e-13	3.07082e-13	Hypomethylated	Promoter (<=1kb)	1	187608791	188043502	434712	1	26381	Esrrg	ENSMUSG00000026610	-291	Promoter
chr1:187609001-187610200	187609001	187610200	1200	*	12	0	1	-1.0528	-5.31561	3.38488e-42	1.73555e-41	Hypomethylated	Promoter (<=1kb)	1	187609029	188214386	605358	1	26381	Esrrg	ENSMUSG00000026610	0	Promoter
chr1:189342701-189343100	189342701	189343100	400	*	4	0	1	-0.630471	-4.65342	2.49125e-32	9.59857e-32	Hypomethylated	Promoter (<=1kb)	1	189209790	189343355	133566	2	16526	Kcnk2	ENSMUSG00000037624	255	Promoter
chr1:189343801-189344200	189343801	189344200	400	*	4	0	1	-0.0314816	-5.33517	8.83935e-17	1.98494e-16	Hypomethylated	Promoter (<=1kb)	1	189207930	189344192	136263	2	16526	Kcnk2	ENSMUSG00000037624	0	Promoter
chr1:189344401-189344500	189344401	189344500	100	*	1	0	1	-1.72126	-1.77051	9.94329e-09	1.68163e-08	Hypomethylated	Promoter (<=1kb)	1	189207930	189344192	136263	2	16526	Kcnk2	ENSMUSG00000037624	-209	Promoter
chr1:189727401-189727600	189727401	189727600	200	*	2	0	1	-1.86451	-5.04596	1.75692e-28	5.94337e-28	Hypomethylated	Promoter (<=1kb)	1	189728268	189876695	148428	1	19250	Ptpn14	ENSMUSG00000026604	-668	Promoter
chr1:189729201-189729300	189729201	189729300	100	*	1	0	1	-2.0355	-3.703	2.78429e-21	7.28286e-21	Hypomethylated	Intron (ENSMUST00000097442.8/19250, intron 1 of 18)	1	189728275	189840609	112335	1	19250	Ptpn14	ENSMUSG00000026604	926	Intron
chr1:189730001-189730400	189730001	189730400	400	*	4	0	1	-0.264839	-1.26106	4.58331e-08	7.54895e-08	Hypomethylated	Intron (ENSMUST00000097442.8/19250, intron 1 of 18)	1	189728275	189840609	112335	1	19250	Ptpn14	ENSMUSG00000026604	1726	Intron
chr1:189730501-189730900	189730501	189730900	400	*	4	0	2	-0.528843	-0.803247	0.00084208	0.00113798	Hypomethylated	Intron (ENSMUST00000097442.8/19250, intron 1 of 18)	1	189728275	189840609	112335	1	19250	Ptpn14	ENSMUSG00000026604	2226	Intron
chr1:189920701-189921300	189920701	189921300	600	*	6	0	1	-0.306422	-3.85569	1.53274e-44	8.43265e-44	Hypomethylated	Intron (ENSMUST00000027897.7/226830, intron 1 of 11)	1	189885046	189922253	37208	2	226830	Smyd2	ENSMUSG00000026603	953	Intron
chr1:189924201-189924400	189924201	189924400	200	*	2	0	1	-1.17931	-6.67148	3.44756e-45	1.92485e-44	Hypomethylated	Promoter (1-2kb)	1	189880492	189922363	41872	2	226830	Smyd2	ENSMUSG00000026603	-1838	Promoter
chr1:190172001-190172200	190172001	190172200	200	*	2	0	1	-0.808492	-4.17072	3.83822e-43	2.01798e-42	Hypomethylated	Promoter (1-2kb)	1	190118035	190170714	52680	2	19130	Prox1	ENSMUSG00000010175	-1287	Promoter
chr1:190172401-190173400	190172401	190173400	1000	*	10	0	1	0.405526	-5.16843	1.10107e-86	1.7958e-85	Hypomethylated	Promoter (1-2kb)	1	190118035	190170714	52680	2	19130	Prox1	ENSMUSG00000010175	-1687	Promoter
chr1:190174701-190175700	190174701	190175700	1000	*	10	0	2	1.34538	-7.33988	4.235e-151	1.00376e-148	Hypomethylated	Intron (ENSMUST00000110279.3/102632463, intron 1 of 1)	1	190118035	190170714	52680	2	19130	Prox1	ENSMUSG00000010175	-3987	Intron
chr1:190680801-190680900	190680801	190680900	100	*	1	0	1	-0.838485	-0.913316	1.37271e-05	2.03285e-05	Hypomethylated	Distal Intergenic	1	190808888	190810463	1576	2	320119	Rps6kc1	ENSMUSG00000089872	129563	Distal Intergenic
chr1:190681001-190681400	190681001	190681400	400	*	4	0	1	-0.298874	-1.0957	9.74749e-07	1.51704e-06	Hypomethylated	Distal Intergenic	1	190808888	190810463	1576	2	320119	Rps6kc1	ENSMUSG00000089872	129063	Distal Intergenic
chr1:191125001-191125500	191125001	191125500	500	*	5	0	2	-0.594643	-1.18646	1.31093e-07	2.11973e-07	Hypomethylated	Distal Intergenic	1	191100477	191108909	8433	1	381319	Batf3	ENSMUSG00000026630	24524	Distal Intergenic
chr1:191125901-191126200	191125901	191126200	300	*	3	0	2	-1.00721	-6.67486	1.45338e-10	2.63119e-10	Hypomethylated	Distal Intergenic	1	191100477	191108909	8433	1	381319	Batf3	ENSMUSG00000026630	25424	Distal Intergenic
chr1:191183701-191186000	191183701	191186000	2300	*	23	0	1	1.24735	-8.58486	1.33918e-91	2.53925e-90	Hypomethylated	Promoter (<=1kb)	1	191170296	191183340	13045	2	11910	Atf3	ENSMUSG00000026628	-361	Promoter
chr1:191316701-191316800	191316701	191316800	100	*	1	0	1	-1.80519	-1.49892	7.07643e-07	1.10708e-06	Hypomethylated	Intron (ENSMUST00000046770.9/66208, intron 1 of 3)	1	191306789	191318194	11406	2	66208	Nenf	ENSMUSG00000037499	1394	Intron
chr1:191317301-191317600	191317301	191317600	300	*	3	0	1	-1.75854	-1.86061	3.47593e-05	5.04881e-05	Hypomethylated	Intron (ENSMUST00000046770.9/66208, intron 1 of 3)	1	191306789	191318194	11406	2	66208	Nenf	ENSMUSG00000037499	594	Intron
chr1:191718901-191719600	191718901	191719600	700	*	7	0	1	0.0183396	-6.00875	1.45899e-72	1.61688e-71	Hypomethylated	Promoter (<=1kb)	1	191718521	191760184	41664	1	226856	Lpgat1	ENSMUSG00000026623	380	Promoter
chr1:191908901-191909500	191908901	191909500	600	*	6	0	1	1.29379	-1.46611	5.71476e-19	1.38282e-18	Hypomethylated	Promoter (1-2kb)	1	191899970	191907527	7558	2	98736	1700034H15Rik	ENSMUSG00000055833	-1374	Promoter
chr1:191983201-191983600	191983201	191983600	400	*	4	0	2	-1.11991	-0.731038	0.00217343	0.00287088	Hypomethylated	5' UTR	1	191978251	191986391	8141	1	74023	Rd3	ENSMUSG00000049353	4950	5' UTR
chr1:191985101-191985700	191985101	191985700	600	*	6	0	1	0.630778	-4.41542	3.17464e-43	1.67871e-42	Hypomethylated	3' UTR	1	191978251	191986391	8141	1	74023	Rd3	ENSMUSG00000049353	6850	3' UTR
chr1:19209601-19210100	19209601	19210100	500	*	5	0	1	-0.917405	-5.24611	5.24184e-31	1.93394e-30	Hypomethylated	Intron (ENSMUST00000027059.10/21419, intron 1 of 6)	1	19208960	19238083	29124	1	21419	Tfap2b	ENSMUSG00000025927	641	Intron
chr1:19214101-19214400	19214101	19214400	300	*	3	0	1	-1.45787	-1.44784	1.67421e-05	2.47088e-05	Hypomethylated	Promoter (<=1kb)	1	19213879	19219253	5375	1	21419	Tfap2b	ENSMUSG00000025927	222	Promoter
chr1:192189801-192190000	192189801	192190000	200	*	2	0	1	-1.25343	-1.07648	0.000152846	0.000214935	Hypomethylated	Promoter (<=1kb)	1	192190774	192510159	319386	1	16510	Kcnh1	ENSMUSG00000058248	-774	Promoter
chr1:192770901-192771200	192770901	192771200	300	*	3	0	1	-1.9061	-5.92136	1.72926e-14	3.58766e-14	Hypomethylated	Promoter (<=1kb)	1	192736411	192770992	34582	2	226861	Hhat	ENSMUSG00000037375	0	Promoter
chr1:192833401-192834300	192833401	192834300	900	*	9	0	1	1.1207	-4.6621	2.39988e-103	6.80816e-102	Hypomethylated	Promoter (<=1kb)	1	192833169	192834719	1551	2	320952	A730013G03Rik	ENSMUSG00000047384	419	Promoter
chr1:192835401-192835600	192835401	192835600	200	*	2	0	1	-1.74084	-5.17575	5.95755e-26	1.8497e-25	Hypomethylated	Promoter (<=1kb)	1	192833118	192835214	2097	2	320952	A730013G03Rik	ENSMUSG00000047384	-187	Promoter
chr1:192836601-192836800	192836601	192836800	200	*	2	0	1	-0.896238	-0.843304	0.000152908	0.000215002	Hypomethylated	Promoter (1-2kb)	1	192833118	192835214	2097	2	320952	A730013G03Rik	ENSMUSG00000047384	-1387	Promoter
chr1:192856001-192856200	192856001	192856200	200	*	2	0	1	-1.8031	-4.23476	1.63058e-18	3.87786e-18	Hypomethylated	Promoter (<=1kb)	1	192844488	192855756	11269	2	214791	Sertad4	ENSMUSG00000016262	-245	Promoter
chr1:192856501-192856800	192856501	192856800	300	*	3	0	1	-0.891172	-4.17699	7.9212e-39	3.7118e-38	Hypomethylated	Promoter (<=1kb)	1	192844488	192855756	11269	2	214791	Sertad4	ENSMUSG00000016262	-745	Promoter
chr1:193035401-193035700	193035401	193035700	300	*	3	0	1	-1.76667	-6.02548	5.48112e-13	1.08071e-12	Hypomethylated	Promoter (<=1kb)	1	192895986	193035662	139677	2	329324	Syt14	ENSMUSG00000016200	0	Promoter
chr1:193152501-193154000	193152501	193154000	1500	*	15	0	1	0.862858	-7.51311	7.21541e-111	2.68432e-109	Hypomethylated	Promoter (<=1kb)	1	193153111	193172023	18913	1	54139	Irf6	ENSMUSG00000026638	0	Promoter
chr1:193174601-193174900	193174601	193174900	300	*	3	0	2	-1.31324	-2.13537	4.09128e-12	7.8232e-12	Hypomethylated	Exon (ENSMUST00000160822.2/319266, exon 3 of 3)	1	193173744	193174595	852	1	319266	A130010J15Rik	ENSMUSG00000079144	857	Exon
chr1:195240601-195240900	195240601	195240900	300	*	3	0	1	-0.499052	-0.665265	0.00511137	0.00658469	Hypomethylated	Distal Intergenic	1	195136811	195176716	39906	2	12902	Cr2	ENSMUSG00000026616	-63885	Distal Intergenic
chr1:195241501-195241900	195241501	195241900	400	*	4	0	1	0.793575	-4.01136	6.47594e-55	4.56641e-54	Hypomethylated	Distal Intergenic	1	195136811	195176716	39906	2	12902	Cr2	ENSMUSG00000026616	-64785	Distal Intergenic
chr1:195243601-195243900	195243601	195243900	300	*	3	0	1	0.364155	-0.653586	0.00119261	0.00159583	Hypomethylated	Distal Intergenic	1	195136811	195176716	39906	2	12902	Cr2	ENSMUSG00000026616	-66885	Distal Intergenic
chr1:20817801-20818000	20817801	20818000	200	*	2	0	1	0.470977	-1.09679	3.4831e-09	6.00119e-09	Hypomethylated	Exon (ENSMUST00000053266.10/17215, exon 2 of 17)	1	20802973	20820260	17288	2	17215	Mcm3	ENSMUSG00000041859	2260	Exon
chr1:20891701-20891900	20891701	20891900	200	*	2	0	1	-1.32158	-1.32351	0.000770772	0.00104372	Hypomethylated	Intron (ENSMUST00000189400.6/74229, intron 1 of 2)	1	20890606	20939650	49045	1	74229	Paqr8	ENSMUSG00000025931	1095	Intron
chr1:20934301-20935700	20934301	20935700	1400	*	14	0	1	0.554716	-3.5488	9.41521e-50	5.82309e-49	Hypomethylated	5' UTR	1	20922259	20935756	13498	1	74229	Paqr8	ENSMUSG00000025931	12042	5' UTR
chr1:21077701-21077900	21077701	21077900	200	*	2	0	1	-1.49477	-0.686266	0.0127434	0.0159428	Hypomethylated	Intron (ENSMUST00000037998.5/170829, intron 1 of 10)	1	20996299	21079229	82931	2	170829	Tram2	ENSMUSG00000041779	1329	Intron
chr1:21080201-21080500	21080201	21080500	300	*	3	0	1	-1.09047	-2.2192	2.4102e-15	5.1472e-15	Hypomethylated	Promoter (<=1kb)	1	20996299	21079229	82931	2	170829	Tram2	ENSMUSG00000041779	-972	Promoter
chr1:23101701-23102400	23101701	23102400	700	*	7	0	4	-0.142853	-0.507007	0.0300194	0.0364997	Hypomethylated	Promoter (<=1kb)	1	23100473	23102253	1781	2	66755	Ppp1r14bl	ENSMUSG00000073730	0	Promoter
chr1:23254201-23254500	23254201	23254500	300	*	3	0	1	-0.43677	-0.599475	0.00524309	0.00674911	Hypomethylated	Distal Intergenic	1	23272269	23272339	71	1	387225	Mir30a	ENSMUSG00000065405	-17769	Distal Intergenic
chr1:23760201-23761100	23760201	23761100	900	*	9	0	2	-1.34634	-1.63992	4.12144e-05	5.96519e-05	Hypomethylated	Promoter (<=1kb)	1	23761753	23815740	53988	1	280645	B3gat2	ENSMUSG00000026156	-653	Promoter
chr1:24585101-24585500	24585101	24585500	400	*	4	0	2	-0.653212	-0.835769	7.63644e-05	0.000109097	Hypomethylated	Intron (ENSMUST00000115244.8/12823, intron 1 of 50)	1	24279770	24587411	307642	2	12823	Col19a1	ENSMUSG00000026141	1911	Intron
chr1:24585701-24586000	24585701	24586000	300	*	3	0	1	-1.33007	-1.16501	0.000143333	0.000201771	Hypomethylated	Intron (ENSMUST00000115244.8/12823, intron 1 of 50)	1	24279770	24587411	307642	2	12823	Col19a1	ENSMUSG00000026141	1411	Intron
chr1:24587201-24587700	24587201	24587700	500	*	5	0	1	-0.583282	-7.22003	9.99456e-18	2.31547e-17	Hypomethylated	Promoter (<=1kb)	1	24263994	24587472	323479	2	12823	Col19a1	ENSMUSG00000026141	0	Promoter
chr1:24679501-24679700	24679501	24679700	200	*	2	0	1	-1.31105	-1.60877	9.2821e-10	1.63237e-09	Hypomethylated	Intron (ENSMUST00000191471.6/68421, intron 1 of 15)	1	24678926	24766301	87376	1	68421	Lmbrd1	ENSMUSG00000073725	575	Intron
chr1:33667901-33668100	33667901	33668100	200	*	2	0	1	-1.28236	-1.377	5.63659e-08	9.25472e-08	Hypomethylated	Intron (ENSMUST00000027312.10/19076, intron 2 of 13)	1	33453810	33669795	215986	2	19076	Prim2	ENSMUSG00000026134	1695	Intron
chr1:33671001-33671300	33671001	33671300	300	*	3	0	1	-1.82906	-3.0049	4.5692e-19	1.10964e-18	Hypomethylated	Downstream (<=300bp)	1	33669843	33670712	870	1	67503	1700001G17Rik	ENSMUSG00000103746	1158	Downstream
chr1:33719401-33719600	33719401	33719600	200	*	2	0	1	-1.55697	-1.62545	4.11833e-05	5.96128e-05	Hypomethylated	Promoter (<=1kb)	1	33719887	33723837	3951	1	19335	Rab23	ENSMUSG00000004768	-287	Promoter
chr1:33722101-33722200	33722101	33722200	100	*	1	0	1	-1.50609	-0.663746	0.0106232	0.0133666	Hypomethylated	Intron (ENSMUST00000195006.5/19335, intron 2 of 2)	1	33720407	33742561	22155	1	19335	Rab23	ENSMUSG00000004768	1694	Intron
chr1:33756601-33756700	33756601	33756700	100	*	1	0	1	-1.93061	-3.99479	6.02072e-23	1.6747e-22	Hypomethylated	Intron (ENSMUST00000044691.8/213539, intron 1 of 2)	1	33746802	33757741	10940	2	213539	Bag2	ENSMUSG00000042215	1041	Intron
chr1:33906801-33907300	33906801	33907300	500	*	5	0	1	0.453325	-5.87631	2.87422e-43	1.52204e-42	Hypomethylated	Promoter (<=1kb)	1	33852052	33907768	55717	2	320705	Bend6	ENSMUSG00000042182	468	Promoter
chr1:34012401-34012600	34012401	34012600	200	*	2	0	1	-1.79117	-3.54332	1.40216e-22	3.8492e-22	Hypomethylated	Intron (ENSMUST00000183034.4/13518, intron 4 of 102)	1	34011825	34308661	296837	1	13518	Dst	ENSMUSG00000026131	576	Intron
chr1:34177601-34178500	34177601	34178500	900	*	9	0	1	1.06483	-6.27141	7.12665e-125	4.6339e-123	Hypomethylated	Exon (ENSMUST00000183302.5/13518, exon 23 of 24)	1	34160330	34308404	148075	1	13518	Dst	ENSMUSG00000026131	17271	Exon
chr1:34179101-34180200	34179101	34180200	1100	*	11	0	2	0.468028	-1.21939	1.65749e-07	2.66808e-07	Hypomethylated	Exon (ENSMUST00000183302.5/13518, exon 23 of 24)	1	34160330	34308404	148075	1	13518	Dst	ENSMUSG00000026131	18771	Exon
chr1:34750101-34751200	34750101	34751200	1100	*	11	0	1	1.72128	-9.58288	6.5487e-166	6.87379e-163	Hypomethylated	Promoter (<=1kb)	1	34750581	34807144	56564	1	226970	Arhgef4	ENSMUSG00000037509	0	Promoter
chr1:34751601-34751900	34751601	34751900	300	*	3	0	1	-1.3294	-4.04142	8.16496e-33	3.19446e-32	Hypomethylated	Intron (ENSMUST00000159747.8/226970, intron 4 of 13)	1	34750581	34807144	56564	1	226970	Arhgef4	ENSMUSG00000037509	1020	Intron
chr1:34801701-34802300	34801701	34802300	600	*	6	0	1	0.415957	-7.3673	1.76561e-47	1.04074e-46	Hypomethylated	Promoter (<=1kb)	1	34801704	34813309	11606	1	226970	Arhgef4	ENSMUSG00000037509	0	Promoter
chr1:34929401-34929700	34929401	34929700	300	*	3	0	1	-1.08917	-0.77617	0.00180291	0.00239308	Hypomethylated	Exon (ENSMUST00000193847.1/ENSMUST00000193847.1, exon 1 of 1)	1	34851837	34863475	11639	1	226971	Plekhb2	ENSMUSG00000026123	77564	Exon
chr1:34929801-34930700	34929801	34930700	900	*	9	0	1	1.26246	-2.74982	1.80991e-52	1.19643e-51	Hypomethylated	Exon (ENSMUST00000193847.1/ENSMUST00000193847.1, exon 1 of 1)	1	34851837	34863475	11639	1	226971	Plekhb2	ENSMUSG00000026123	77964	Exon
chr1:3531601-3532000	3531601	3532000	400	*	4	0	1	0.474427	-1.14824	1.5499e-08	2.60354e-08	Hypomethylated	Exon (ENSMUST00000192183.1/ENSMUST00000192183.1, exon 1 of 1)	1	3214482	3671498	457017	2	497097	Xkr4	ENSMUSG00000051951	139498	Exon
chr1:36070401-36070500	36070401	36070500	100	*	1	0	1	-1.89732	-4.03101	5.02962e-23	1.40327e-22	Hypomethylated	Intron (ENSMUST00000088174.3/50785, intron 1 of 1)	1	36068400	36106446	38047	1	50785	Hs6st1	ENSMUSG00000045216	2001	Intron
chr1:36103401-36104400	36103401	36104400	1000	*	10	0	1	0.623417	-3.4114	2.76406e-41	1.37922e-40	Hypomethylated	3' UTR	1	36068400	36106446	38047	1	50785	Hs6st1	ENSMUSG00000045216	35001	3' UTR
chr1:36242001-36242400	36242001	36242400	400	*	4	0	1	0.194396	-3.86788	7.55604e-42	3.83147e-41	Hypomethylated	Intron (ENSMUST00000046875.13/320011, intron 1 of 40)	1	36178605	36244107	65503	2	320011	Uggt1	ENSMUSG00000037470	1707	Intron
chr1:36268801-36269900	36268801	36269900	1100	*	11	0	1	1.39484	-7.07465	5.37232e-117	2.53847e-115	Hypomethylated	3' UTR	1	36264597	36273435	8839	2	214854	Neurl3	ENSMUSG00000047180	3535	3' UTR
chr1:36472101-36472200	36472101	36472200	100	*	1	0	1	-1.82975	-1.91772	0.000540126	0.000736695	Hypomethylated	Promoter (<=1kb)	1	36471620	36508764	37145	1	94220	Cnnm4	ENSMUSG00000037408	481	Promoter
chr1:36545901-36546200	36545901	36546200	300	*	3	0	1	-0.901888	-5.73203	4.19971e-47	2.45094e-46	Hypomethylated	Exon (ENSMUST00000208269.1/ENSMUST00000208269.1, exon 1 of 1)	1	36537507	36547219	9713	2	109346	Ankrd39	ENSMUSG00000079610	1019	Exon
chr1:36555101-36555400	36555101	36555400	300	*	3	0	2	-0.136549	-0.824967	8.0964e-05	0.000115466	Hypomethylated	Promoter (<=1kb)	1	36553224	36554230	1007	2	20353	Sema4c	ENSMUSG00000026121	-871	Promoter
chr1:36558801-36559200	36558801	36559200	400	*	4	0	1	-0.715881	-3.77106	8.31073e-24	2.39327e-23	Hypomethylated	Promoter (<=1kb)	1	36548642	36558349	9708	2	20353	Sema4c	ENSMUSG00000026121	-452	Promoter
chr1:36682801-36683600	36682801	36683600	800	*	8	0	1	0.797657	-5.81423	5.69979e-105	1.73413e-103	Hypomethylated	Promoter (<=1kb)	1	36562692	36683183	120492	2	381337	Fam178b	ENSMUSG00000046337	0	Promoter
chr1:36693101-36693300	36693101	36693300	200	*	2	0	1	-1.09678	-0.732733	0.00981536	0.0123787	Hypomethylated	3' UTR	1	36691644	36693385	1742	1	12859	Cox5b	ENSMUSG00000061518	1457	3' UTR
chr1:36770601-36771300	36770601	36771300	700	*	7	0	1	0.487058	-7.82209	9.08585e-58	6.86108e-57	Hypomethylated	Promoter (<=1kb)	1	36770992	36772375	1384	1	22637	Zap70	ENSMUSG00000026117	0	Promoter
chr1:36778901-36779400	36778901	36779400	500	*	5	0	1	0.304002	-2.21196	1.8645e-22	5.09365e-22	Hypomethylated	Promoter (<=1kb)	1	36778984	36782815	3832	1	22637	Zap70	ENSMUSG00000026117	0	Promoter
chr1:37539301-37539600	37539301	37539600	300	*	3	0	1	-0.952251	-0.969473	5.43032e-05	7.81113e-05	Hypomethylated	Intron (ENSMUST00000151952.7/269181, intron 1 of 15)	1	37439340	37541016	101677	2	269181	Mgat4a	ENSMUSG00000026110	1416	Intron
chr1:37539801-37540000	37539801	37540000	200	*	2	0	1	-1.51857	-1.36268	1.60276e-06	2.47401e-06	Hypomethylated	Intron (ENSMUST00000151952.7/269181, intron 1 of 15)	1	37439340	37541016	101677	2	269181	Mgat4a	ENSMUSG00000026110	1016	Intron
chr1:37718401-37718600	37718401	37718600	200	*	2	0	1	-1.37191	-0.954015	0.00102334	0.00137484	Hypomethylated	Intron (ENSMUST00000162875.7/72097, intron 1 of 9)	1	37637986	37719795	81810	2	72097	Cracdl	ENSMUSG00000026090	1195	Intron
chr1:37866301-37866500	37866301	37866500	200	*	2	0	1	-1.90129	-2.27412	6.1982e-09	1.05738e-08	Hypomethylated	Promoter (<=1kb)	1	37760823	37866429	105607	2	211484	Tsga10	ENSMUSG00000060771	0	Promoter
chr1:37875001-37875900	37875001	37875900	900	*	9	0	3	0.518608	-0.449695	0.029688	0.0361206	Hypomethylated	3' UTR	1	37872562	37875554	2993	1	623661	Lipt1	ENSMUSG00000037216	2439	3' UTR
chr1:38000601-38000700	38000601	38000700	100	*	1	0	1	-1.90967	-3.847	5.95566e-17	1.34375e-16	Hypomethylated	Intron (ENSMUST00000027252.7/226982, intron 1 of 23)	1	37998129	38052021	53893	1	226982	Eif5b	ENSMUSG00000026083	2472	Intron
chr1:38208001-38208300	38208001	38208300	300	*	3	0	2	-0.696663	-0.527432	0.0370327	0.0447089	Hypomethylated	Exon (ENSMUST00000095027.8/16764, exon 13 of 22)	1	38181262	38197443	16182	2	16764	Aff3	ENSMUSG00000037138	-10558	Exon
chr1:38209601-38210500	38209601	38210500	900	*	9	0	1	0.417267	-3.89901	2.26433e-58	1.73938e-57	Hypomethylated	Exon (ENSMUST00000095027.8/16764, exon 12 of 22)	1	38181262	38197443	16182	2	16764	Aff3	ENSMUSG00000037138	-12158	Exon
chr1:38836601-38836900	38836601	38836900	300	*	3	0	1	-1.13004	-5.26522	2.73255e-17	6.23039e-17	Hypomethylated	Promoter (<=1kb)	1	38793645	38836711	43067	2	381338	Lonrf2	ENSMUSG00000048814	0	Promoter
chr1:38897401-38897600	38897401	38897600	200	*	2	0	1	-1.38351	-5.22876	1.97693e-19	4.87351e-19	Hypomethylated	Promoter (<=1kb)	1	38890632	38897986	7355	2	98388	Chst10	ENSMUSG00000026080	386	Promoter
chr1:39192401-39192700	39192401	39192700	300	*	3	0	1	-0.694604	-3.81975	1.5959e-28	5.40736e-28	Hypomethylated	Promoter (1-2kb)	1	39193731	39287615	93885	1	18143	Npas2	ENSMUSG00000026077	-1031	Promoter
chr1:39194801-39195100	39194801	39195100	300	*	3	0	1	-0.69475	-4.58828	2.84352e-49	1.74324e-48	Hypomethylated	Intron (ENSMUST00000173050.7/18143, intron 1 of 2)	1	39194212	39363236	169025	1	18143	Npas2	ENSMUSG00000026077	589	Intron
chr1:39575601-39575700	39575601	39575700	100	*	1	0	1	-1.87357	-3.02113	3.14353e-18	7.39817e-18	Hypomethylated	Intron (ENSMUST00000062525.10/67702, intron 1 of 6)	1	39565093	39577303	12211	2	67702	Rnf149	ENSMUSG00000048234	1603	Intron
chr1:39650101-39650600	39650101	39650600	500	*	5	0	2	-1.92919	-4.98596	1.79334e-22	4.90475e-22	Hypomethylated	Exon (ENSMUST00000181841.1/ENSMUST00000181841.1, exon 1 of 2)	1	39618406	39651474	33069	2	263764	Creg2	ENSMUSG00000050967	874	Exon
chr1:39899501-39899800	39899501	39899800	300	*	3	0	1	-1.09339	-2.01441	2.27921e-12	4.39888e-12	Hypomethylated	Promoter (1-2kb)	1	39900913	40026310	125398	1	26921	Map4k4	ENSMUSG00000026074	-1113	Promoter
chr1:40265501-40265700	40265501	40265700	200	*	2	0	2	-0.960217	-0.713021	0.00413454	0.00535871	Hypomethylated	Promoter (<=1kb)	1	40266586	40316201	49616	1	16177	Il1r1	ENSMUSG00000026072	-886	Promoter
chr1:40324901-40325100	40324901	40325100	200	*	2	0	1	-1.50316	-2.0801	9.24611e-13	1.80801e-12	Hypomethylated	Promoter (<=1kb)	1	40324690	40367562	42873	1	107527	Il1rl2	ENSMUSG00000070942	211	Promoter
chr1:40325401-40326400	40325401	40326400	1000	*	10	0	2	-0.192283	-6.08514	1.26678e-59	1.0046e-58	Hypomethylated	Promoter (<=1kb)	1	40325611	40329171	3561	1	107527	Il1rl2	ENSMUSG00000070942	0	Promoter
chr1:40682801-40682900	40682801	40682900	100	*	1	0	1	-1.67762	-1.00131	0.000386952	0.000531575	Hypomethylated	Intron (ENSMUST00000027231.12/226999, intron 1 of 11)	1	40681597	40727681	46085	1	226999	Slc9a2	ENSMUSG00000026062	1204	Intron
chr1:42491501-42492100	42491501	42492100	600	*	6	0	1	0.663715	-7.61167	2.61783e-76	3.1898e-75	Hypomethylated	Exon (ENSMUST00000191992.1/ENSMUST00000191992.1, exon 1 of 3)	1	42648200	42651679	3480	2	66297	Pantr1	NA	159579	Exon
chr1:42684501-42684600	42684501	42684600	100	*	1	0	1	-1.87719	-3.54359	0.000170046	0.000238483	Hypomethylated	Intron (ENSMUST00000181660.7/66297, intron 1 of 3)	1	42648201	42693093	44893	2	66297	Pantr1	NA	8493	Intron
chr1:42686301-42686400	42686301	42686400	100	*	1	0	1	-1.92657	-5.34215	3.71182e-10	6.61474e-10	Hypomethylated	Intron (ENSMUST00000181660.7/66297, intron 1 of 3)	1	42648201	42693093	44893	2	66297	Pantr1	NA	6693	Intron
chr1:42952701-42953000	42952701	42953000	300	*	3	0	1	-1.20789	-6.10973	7.43793e-22	1.98439e-21	Hypomethylated	Promoter (<=1kb)	1	42952872	42955155	2284	1	93690	Gpr45	ENSMUSG00000041907	0	Promoter
chr1:43093801-43094000	43093801	43094000	200	*	2	0	1	0.362562	-1.02031	6.60499e-07	1.03421e-06	Hypomethylated	Promoter (1-2kb)	1	43047220	43092729	45510	2	73122	Tgfbrap1	ENSMUSG00000070939	-1072	Promoter
chr1:43444701-43444800	43444701	43444800	100	*	1	0	1	-1.87179	-3.72119	1.48591e-20	3.80142e-20	Hypomethylated	Promoter (<=1kb)	1	43444579	43533632	89054	1	17974	Nck2	ENSMUSG00000066877	122	Promoter
chr1:43447301-43447600	43447301	43447600	300	*	3	0	1	-1.5265	-4.42081	2.627e-31	9.79044e-31	Hypomethylated	Intron (ENSMUST00000187435.6/17974, intron 1 of 2)	1	43445751	43570515	124765	1	17974	Nck2	ENSMUSG00000066877	1550	Intron
chr1:43553701-43554700	43553701	43554700	1000	*	10	0	1	1.30125	-1.77553	2.2148e-18	5.24224e-18	Hypomethylated	Exon (ENSMUST00000086421.8/17974, exon 4 of 5)	1	43533569	43569342	35774	1	17974	Nck2	ENSMUSG00000066877	20132	Exon
chr1:4491801-4492800	4491801	4492800	1000	*	10	0	1	-0.103825	-7.29652	2.30278e-41	1.15257e-40	Hypomethylated	5' UTR	1	4492465	4493735	1271	2	20671	Sox17	ENSMUSG00000025902	935	5' UTR
chr1:4493101-4493500	4493101	4493500	400	*	4	0	2	-0.954094	-6.49579	2.34521e-30	8.44471e-30	Hypomethylated	Promoter (<=1kb)	1	4492465	4493735	1271	2	20671	Sox17	ENSMUSG00000025902	235	Promoter
chr1:4496801-4497700	4496801	4497700	900	*	9	0	1	-0.660132	-5.98001	1.10012e-32	4.28588e-32	Hypomethylated	Promoter (<=1kb)	1	4491390	4497354	5965	2	20671	Sox17	ENSMUSG00000025902	0	Promoter
chr1:46425401-46425800	46425401	46425800	400	*	4	0	2	-0.964274	-4.62261	6.83101e-29	2.34044e-28	Hypomethylated	Promoter (<=1kb)	1	46425592	46807476	381885	1	100101919	Dnah7c	ENSMUSG00000101337	0	Promoter
chr1:4688101-4688500	4688101	4688500	400	*	4	0	1	-0.438096	-1.65957	1.35301e-08	2.2767e-08	Hypomethylated	Exon (ENSMUST00000182774.1/ENSMUST00000182774.1, exon 1 of 1)	1	4783572	4785692	2121	2	27395	Mrpl15	ENSMUSG00000033845	97192	Exon
chr1:4688901-4689400	4688901	4689400	500	*	5	0	1	-0.0620636	-5.1285	1.57099e-56	1.15141e-55	Hypomethylated	Exon (ENSMUST00000182774.1/ENSMUST00000182774.1, exon 1 of 1)	1	4783572	4785692	2121	2	27395	Mrpl15	ENSMUSG00000033845	96292	Exon
chr1:4809401-4809600	4809401	4809600	200	*	2	0	1	-0.899957	-2.57043	5.61196e-21	1.45677e-20	Hypomethylated	Intron (ENSMUST00000134384.7/18777, intron 2 of 9)	1	4808237	4841093	32857	1	18777	Lypla1	ENSMUSG00000025903	1164	Intron
chr1:5020201-5021100	5020201	5021100	900	*	9	0	1	-0.907198	-5.06254	1.04555e-27	3.44724e-27	Hypomethylated	Promoter (<=1kb)	1	4909576	5019539	109964	2	58175	Rgs20	ENSMUSG00000002459	-662	Promoter
chr1:51914601-51914800	51914601	51914800	200	*	2	0	1	-1.70229	-4.43578	4.43663e-29	1.52971e-28	Hypomethylated	Intron (ENSMUST00000046390.13/17912, intron 1 of 29)	1	51810681	51915912	105232	2	17912	Myo1b	ENSMUSG00000018417	1112	Intron
chr1:52628501-52628800	52628501	52628800	300	*	3	0	1	-1.02056	-0.839955	0.000314602	0.000434336	Hypomethylated	Promoter (1-2kb)	1	52630703	52651919	21217	1	227094	Nemp2	ENSMUSG00000043015	-1903	Promoter
chr1:52952601-52952700	52952601	52952700	100	*	1	0	1	-2.07772	-5.19132	2.5727e-06	3.93852e-06	Hypomethylated	Promoter (<=1kb)	1	52922324	52952844	30521	2	67080	1700019D03Rik	ENSMUSG00000043629	144	Promoter
chr1:52953201-52953500	52953201	52953500	300	*	3	0	1	-0.964517	-5.67218	2.9405e-35	1.23635e-34	Hypomethylated	Promoter (<=1kb)	1	52922324	52953350	31027	2	67080	1700019D03Rik	ENSMUSG00000043629	0	Promoter
chr1:53704501-53704900	53704501	53704900	400	*	4	0	2	-0.282803	-0.915614	0.000284313	0.000393332	Hypomethylated	Intron (ENSMUST00000094964.6/627872, intron 1 of 65)	1	53397006	53706761	309756	2	627872	Dnah7a	ENSMUSG00000096141	1861	Intron
chr1:53706401-53707000	53706401	53707000	600	*	6	0	1	0.773523	-5.40748	1.99229e-68	1.96752e-67	Hypomethylated	Promoter (<=1kb)	1	53397006	53706761	309756	2	627872	Dnah7a	ENSMUSG00000096141	0	Promoter
chr1:54250201-54250400	54250201	54250400	200	*	2	0	1	-1.41787	-1.03744	0.000256368	0.000355644	Hypomethylated	Promoter (<=1kb)	1	54250683	54278961	28279	1	78016	Ccdc150	ENSMUSG00000025983	-283	Promoter
chr1:54925301-54925700	54925301	54925700	400	*	4	0	1	-1.76782	-5.53411	4.75898e-30	1.69576e-29	Hypomethylated	Intron (ENSMUST00000179030.7/329154, intron 1 of 27)	1	54735302	54926354	191053	2	329154	Ankrd44	ENSMUSG00000052331	654	Intron
chr1:54927701-54927900	54927701	54927900	200	*	2	0	1	-1.61637	-1.11503	0.000107441	0.000152222	Hypomethylated	Promoter (1-2kb)	1	54760887	54926387	165501	2	329154	Ankrd44	ENSMUSG00000052331	-1314	Promoter
chr1:55028701-55028800	55028701	55028800	100	*	1	0	1	-1.07408	-3.98211	6.36379e-33	2.50042e-32	Hypomethylated	Promoter (1-2kb)	1	54985169	55027481	42313	2	81898	Sf3b1	ENSMUSG00000025982	-1220	Promoter
chr1:55362301-55363900	55362301	55363900	1600	*	16	0	1	1.3964	-5.46107	4.41845e-109	1.53497e-107	Hypomethylated	Promoter (<=1kb)	1	55300069	55362726	62658	2	75388	Boll	ENSMUSG00000025977	0	Promoter
chr1:56969401-56970100	56969401	56970100	700	*	7	0	1	0.855381	-11.7362	7.1091e-114	2.9345e-112	Hypomethylated	Promoter (<=1kb)	1	56793988	56969872	175885	2	212712	Satb2	ENSMUSG00000038331	0	Promoter
chr1:56970701-56971300	56970701	56971300	600	*	6	0	1	1.09232	-8.42755	4.1806e-141	5.63613e-139	Hypomethylated	Promoter (<=1kb)	1	56971412	56975197	3786	1	329160	9130024F11Rik	ENSMUSG00000087022	-112	Promoter
chr1:56975701-56976000	56975701	56976000	300	*	3	0	1	-1.2011	-4.30744	3.51781e-34	1.43118e-33	Hypomethylated	Intron (ENSMUST00000185204.1/329160, intron 1 of 4)	1	56969740	56978650	8911	2	212712	Satb2	ENSMUSG00000038331	2650	Intron
chr1:56976301-56976600	56976301	56976600	300	*	3	0	1	-1.78275	-1.68968	1.87134e-07	3.00145e-07	Hypomethylated	Intron (ENSMUST00000185204.1/329160, intron 1 of 4)	1	56969740	56978650	8911	2	212712	Satb2	ENSMUSG00000038331	2050	Intron
chr1:56976801-56977900	56976801	56977900	1100	*	11	0	2	-0.271192	-5.17321	1.35555e-15	2.92208e-15	Hypomethylated	Exon (ENSMUST00000195287.1/ENSMUST00000195287.1, exon 1 of 1)	1	56969740	56978650	8911	2	212712	Satb2	ENSMUSG00000038331	750	Exon
chr1:56978301-56978600	56978301	56978600	300	*	3	0	1	-1.42121	-2.68313	3.4016e-19	8.3034e-19	Hypomethylated	Promoter (<=1kb)	1	56969740	56978650	8911	2	212712	Satb2	ENSMUSG00000038331	50	Promoter
chr1:58424901-58425100	58424901	58425100	200	*	2	0	1	-1.84591	-5.99161	5.01858e-32	1.91553e-31	Hypomethylated	Promoter (<=1kb)	1	58421626	58424066	2441	2	12747	Clk1	ENSMUSG00000026034	-835	Promoter
chr1:58795801-58795900	58795801	58795900	100	*	1	0	1	-2.01968	-3.70998	7.21441e-15	1.51559e-14	Hypomethylated	Promoter (<=1kb)	1	58795477	58846754	51278	1	12370	Casp8	ENSMUSG00000026029	324	Promoter
chr1:5916301-5917300	5916301	5917300	1000	*	10	0	2	-1.06544	-6.994	2.47697e-27	8.06719e-27	Hypomethylated	Promoter (<=1kb)	1	5913707	5917398	3692	2	226304	Npbwr1	ENSMUSG00000033774	98	Promoter
chr1:59480901-59481400	59480901	59481400	500	*	5	0	1	-1.00939	-5.36901	2.48898e-33	9.89868e-33	Hypomethylated	Promoter (1-2kb)	1	59482424	59486955	4532	1	14369	Fzd7	ENSMUSG00000041075	-1024	Promoter
chr1:59483201-59484800	59483201	59484800	1600	*	16	0	1	1.29333	-4.30659	8.69574e-74	9.99527e-73	Hypomethylated	3' UTR	1	59482424	59486955	4532	1	14369	Fzd7	ENSMUSG00000041075	777	3' UTR
chr1:60042501-60042600	60042501	60042600	100	*	1	0	1	-2.08764	-4.80755	2.83373e-16	6.26003e-16	Hypomethylated	Promoter (<=1kb)	1	59989068	60043087	54020	2	70375	Ica1l	ENSMUSG00000026018	487	Promoter
chr1:62705301-62705500	62705301	62705500	200	*	2	0	1	-1.46559	-3.37439	1.5641e-25	4.79042e-25	Hypomethylated	Intron (ENSMUST00000126344.1/18187, intron 1 of 2)	1	62703702	62818695	114994	1	18187	Nrp2	ENSMUSG00000025969	1599	Intron
chr1:62706001-62706400	62706001	62706400	400	*	4	0	1	-0.945688	-4.66465	2.0503e-15	4.38881e-15	Hypomethylated	Intron (ENSMUST00000126344.1/18187, intron 1 of 2)	1	62703702	62818695	114994	1	18187	Nrp2	ENSMUSG00000025969	2299	Intron
chr1:63179201-63179500	63179201	63179500	300	*	3	0	1	-0.658992	-1.86751	9.94349e-16	2.15516e-15	Hypomethylated	Promoter (<=1kb)	1	63179004	63179135	132	1	100217464	Snora41	ENSMUSG00000064602	197	Promoter
chr1:63248101-63249000	63248101	63249000	900	*	9	0	1	0.86215	-7.25974	3.85682e-74	4.46268e-73	Hypomethylated	Exon (ENSMUST00000194370.1/ENSMUST00000194370.1, exon 1 of 1)	1	63273265	63314576	41312	1	73884	Zdbf2	ENSMUSG00000027520	-24265	Exon
chr1:63273001-63274100	63273001	63274100	1100	*	11	0	1	1.48407	-9.34444	2.0344e-104	5.95529e-103	Hypomethylated	Promoter (<=1kb)	1	63273265	63314576	41312	1	73884	Zdbf2	ENSMUSG00000027520	0	Promoter
chr1:63445001-63445200	63445001	63445200	200	*	2	0	2	-1.32849	-0.729434	0.0148802	0.0185372	Hypomethylated	Promoter (<=1kb)	1	63445891	63573217	127327	1	23792	Adam23	ENSMUSG00000025964	-691	Promoter
chr1:6441101-6441700	6441101	6441700	600	*	6	0	1	0.335639	-7.67402	1.60751e-49	9.91289e-49	Hypomethylated	Exon (ENSMUST00000194240.1/ENSMUST00000194240.1, exon 1 of 2)	1	6487231	6860934	373704	1	240690	St18	ENSMUSG00000033740	-45531	Exon
chr1:64734001-64734200	64734001	64734200	200	*	2	0	1	-0.424196	-7.42593	1.10404e-52	7.35775e-52	Hypomethylated	3' UTR	1	64734469	64737749	3281	2	14367	Fzd5	ENSMUSG00000045005	3549	3' UTR
chr1:64734601-64736400	64734601	64736400	1800	*	18	0	3	0.780507	-7.45001	2.69843e-87	4.4705e-86	Hypomethylated	3' UTR	1	64734469	64737749	3281	2	14367	Fzd5	ENSMUSG00000045005	1349	3' UTR
chr1:64994001-64994700	64994001	64994700	700	*	7	0	1	0.498011	-3.11176	6.66848e-53	4.46846e-52	Hypomethylated	Exon (ENSMUST00000120360.1/ENSMUST00000120360.1, exon 1 of 1)	1	65014470	65016543	2074	2	70861	Akr1cl	ENSMUSG00000025955	21843	Exon
chr1:64994801-64995000	64994801	64995000	200	*	2	0	1	-0.545166	-1.44372	1.29064e-07	2.08738e-07	Hypomethylated	Distal Intergenic	1	65014470	65016543	2074	2	70861	Akr1cl	ENSMUSG00000025955	21543	Distal Intergenic
chr1:66467501-66467700	66467501	66467700	200	*	2	0	1	-1.94437	-3.02757	1.11287e-15	2.40743e-15	Hypomethylated	Promoter (<=1kb)	1	66468367	66699148	230782	1	329178	Unc80	ENSMUSG00000055567	-667	Promoter
chr1:66677301-66677600	66677301	66677600	300	*	3	0	1	-1.18052	-2.37798	3.76369e-17	8.53774e-17	Hypomethylated	Promoter (2-3kb)	1	66679699	66696663	16965	1	329178	Unc80	ENSMUSG00000055567	-2099	Promoter
chr1:66677801-66678200	66677801	66678200	400	*	4	0	2	-0.832149	-3.8552	1.0992e-37	4.97162e-37	Hypomethylated	Promoter (1-2kb)	1	66679699	66696663	16965	1	329178	Unc80	ENSMUSG00000055567	-1499	Promoter
chr1:66699601-66699900	66699601	66699900	300	*	3	0	1	-1.20225	-3.94748	9.55232e-34	3.84474e-33	Hypomethylated	Promoter (<=1kb)	1	66700831	66715194	14364	1	66646	Rpe	ENSMUSG00000026005	-931	Promoter
chr1:69376501-69378500	69376501	69378500	2000	*	20	0	1	1.14807	-4.28682	3.34453e-104	9.69386e-103	Hypomethylated	Exon (ENSMUST00000187740.1/ENSMUST00000187740.1, exon 1 of 1)	1	68032186	69108059	1075874	2	13869	Erbb4	ENSMUSG00000062209	-268442	Exon
chr1:69826801-69827300	69826801	69827300	500	*	5	0	1	1.17843	-6.28496	3.24724e-50	2.02625e-49	Hypomethylated	Promoter (<=1kb)	1	69826970	70267277	440308	1	66722	Spag16	ENSMUSG00000053153	0	Promoter
chr1:71104701-71105000	71104701	71105000	300	*	3	0	2	-0.641853	-0.608773	0.00621715	0.00795966	Hypomethylated	Promoter (1-2kb)	1	71027498	71103146	75649	2	12021	Bard1	ENSMUSG00000026196	-1555	Promoter
chr1:72211201-72211400	72211201	72211400	200	*	2	0	1	-1.77467	-3.434	7.29024e-21	1.88476e-20	Hypomethylated	Intron (ENSMUST00000048860.8/381269, intron 1 of 4)	1	72159442	72212307	52866	2	381269	Mreg	ENSMUSG00000039395	907	Intron
chr1:72238801-72239000	72238801	72239000	200	*	2	0	1	-1.37507	-1.38994	9.05394e-07	1.4109e-06	Hypomethylated	Distal Intergenic	1	72159442	72212307	52866	2	381269	Mreg	ENSMUSG00000039395	-26494	Distal Intergenic
chr1:72254701-72255100	72254701	72255100	400	*	4	0	1	-0.760044	-6.46115	4.10712e-12	7.85146e-12	Hypomethylated	Exon (ENSMUST00000179876.1/ENSMUST00000179876.1, exon 1 of 1)	1	72259167	72284259	25093	2	111175	Pecr	ENSMUSG00000026189	29159	Exon
chr1:72538801-72539100	72538801	72539100	300	*	3	0	2	-0.105722	-0.778127	7.0932e-05	0.000101504	Hypomethylated	Promoter (1-2kb)	1	72427112	72536930	109819	2	381270	Marchf4	ENSMUSG00000039372	-1871	Promoter
chr1:72640701-72641400	72640701	72641400	700	*	7	0	1	0.70249	-6.88663	5.41937e-107	1.73881e-105	Hypomethylated	Exon (ENSMUST00000212057.1/ENSMUST00000212057.1, exon 1 of 2)	1	72616522	72628299	11778	1	54380	Smarcal1	ENSMUSG00000039354	24179	Exon
chr1:72712401-72712600	72712401	72712600	200	*	2	0	1	-1.34854	-7.34137	3.37406e-34	1.37346e-33	Hypomethylated	Exon (ENSMUST00000211963.1/19981, exon 2 of 2)	1	72711781	72712570	790	1	19981	Rpl37a	ENSMUSG00000046330	620	Exon
chr1:72873801-72874100	72873801	72874100	300	*	3	0	1	-1.63522	-5.59275	4.00832e-05	5.80661e-05	Hypomethylated	Promoter (<=1kb)	1	72858065	72874275	16211	2	16011	Igfbp5	ENSMUSG00000026185	175	Promoter
chr1:73907201-73907600	73907201	73907600	400	*	4	0	1	1.19151	-0.672354	6.3081e-06	9.48701e-06	Hypomethylated	Distal Intergenic	1	73925417	73928217	2801	2	21961	Tns1	ENSMUSG00000055322	20617	Distal Intergenic
chr1:74036901-74037400	74036901	74037400	500	*	5	0	1	0.563476	-8.43073	9.03774e-60	7.20226e-59	Hypomethylated	Promoter (<=1kb)	1	73993163	74037133	43971	2	21961	Tns1	ENSMUSG00000055322	0	Promoter
chr1:74068301-74068800	74068301	74068800	500	*	5	0	1	0.239752	-7.57687	8.25794e-91	1.51878e-89	Hypomethylated	Exon (ENSMUST00000169786.7/21961, exon 3 of 35)	1	73910232	74091351	181120	2	21961	Tns1	ENSMUSG00000055322	22551	Exon
chr1:74124101-74124800	74124101	74124800	700	*	7	0	1	0.779068	-8.63376	2.41926e-74	2.81258e-73	Hypomethylated	Promoter (<=1kb)	1	73910231	74124447	214217	2	21961	Tns1	ENSMUSG00000055322	0	Promoter
chr1:74125601-74126000	74125601	74126000	400	*	4	0	1	-0.453774	-2.28172	2.44445e-10	4.38544e-10	Hypomethylated	Promoter (<=1kb)	1	74125579	74147773	22195	1	435626	Rufy4	ENSMUSG00000061815	22	Promoter
chr1:74389601-74390400	74389601	74390400	800	*	8	0	1	1.00311	-7.65535	4.5786e-82	6.61578e-81	Hypomethylated	Promoter (1-2kb)	1	74391509	74397285	5777	1	227292	Ctdsp1	ENSMUSG00000026176	-1109	Promoter
chr1:74590301-74590400	74590301	74590400	100	*	1	0	1	-1.43617	-0.654867	0.0250023	0.0305919	Hypomethylated	Promoter (<=1kb)	1	74590266	74590908	643	1	66821	Bcs1l	ENSMUSG00000026172	35	Promoter
chr1:74660001-74660600	74660001	74660600	600	*	6	0	2	-0.0881479	-0.559807	0.00436522	0.00564475	Hypomethylated	Promoter (1-2kb)	1	74661745	74703730	41986	1	67534	Ttll4	ENSMUSG00000033257	-1145	Promoter
chr1:74715701-74715900	74715701	74715900	200	*	2	0	1	-0.25394	-0.773099	0.000407694	0.000559547	Hypomethylated	Intron (ENSMUST00000027356.6/104086, intron 1 of 8)	1	74713574	74737892	24319	1	104086	Cyp27a1	ENSMUSG00000026170	2127	Intron
chr1:74748601-74749000	74748601	74749000	400	*	4	0	1	-0.782627	-6.54942	1.59076e-38	7.38817e-38	Hypomethylated	Promoter (<=1kb)	1	74738922	74748955	10034	2	241113	Prkag3	ENSMUSG00000006542	0	Promoter
chr1:74770701-74771000	74770701	74771000	300	*	3	0	1	-1.07484	-2.82918	2.22973e-12	4.3062e-12	Hypomethylated	Promoter (<=1kb)	1	74771892	74785322	13431	1	22420	Wnt6	ENSMUSG00000033227	-892	Promoter
chr1:74771101-74771400	74771101	74771400	300	*	3	0	1	-1.70418	-5.20015	2.38046e-19	5.84671e-19	Hypomethylated	Promoter (<=1kb)	1	74771892	74785322	13431	1	22420	Wnt6	ENSMUSG00000033227	-492	Promoter
chr1:74781901-74782400	74781901	74782400	500	*	5	0	2	0.673626	-3.23503	4.18485e-45	2.33294e-44	Hypomethylated	Promoter (<=1kb)	1	74782439	74784602	2164	1	22420	Wnt6	ENSMUSG00000033227	-39	Promoter
chr1:74782501-74783100	74782501	74783100	600	*	6	0	2	1.25836	-2.04496	1.30282e-18	3.11401e-18	Hypomethylated	Promoter (<=1kb)	1	74782439	74784602	2164	1	22420	Wnt6	ENSMUSG00000033227	62	Promoter
chr1:74791901-74792300	74791901	74792300	400	*	4	0	1	-1.26384	-4.53571	1.17355e-10	2.133e-10	Hypomethylated	Promoter (<=1kb)	1	74791516	74804179	12664	1	22409	Wnt10a	ENSMUSG00000026167	385	Promoter
chr1:74793201-74793700	74793201	74793700	500	*	5	0	1	0.787133	-1.32883	2.84028e-15	6.05424e-15	Hypomethylated	Promoter (<=1kb)	1	74793363	74803495	10133	1	22409	Wnt10a	ENSMUSG00000026167	0	Promoter
chr1:74800401-74801000	74800401	74801000	600	*	6	0	1	0.727023	-6.90486	3.29476e-27	1.06927e-26	Hypomethylated	Exon (ENSMUST00000006718.14/22409, exon 3 of 4)	1	74793363	74803495	10133	1	22409	Wnt10a	ENSMUSG00000026167	7038	Exon
chr1:74816601-74817400	74816601	74817400	800	*	8	0	1	-1.44787	-5.86052	2.38005e-34	9.73146e-34	Hypomethylated	Distal Intergenic	1	74793363	74803495	10133	1	22409	Wnt10a	ENSMUSG00000026167	23238	Distal Intergenic
chr1:74855801-74856300	74855801	74856300	500	*	5	0	2	-1.23041	-5.78701	3.02059e-11	5.61798e-11	Hypomethylated	3' UTR	1	74854934	74857732	2799	1	12570	Cdk5r2	ENSMUSG00000090071	867	3' UTR
chr1:74857301-74857500	74857301	74857500	200	*	2	0	1	-1.73953	-3.47164	1.29247e-20	3.31289e-20	Hypomethylated	3' UTR	1	74854934	74857732	2799	1	12570	Cdk5r2	ENSMUSG00000090071	2367	3' UTR
chr1:74858801-74859100	74858801	74859100	300	*	3	0	1	-1.58154	-4.76727	8.93548e-21	2.30363e-20	Hypomethylated	Intron (ENSMUST00000159627.1/102634844, intron 2 of 3)	1	74854934	74857732	2799	1	12570	Cdk5r2	ENSMUSG00000090071	3867	Intron
chr1:74949701-74950100	74949701	74950100	400	*	4	0	1	-1.52576	-1.56962	2.43889e-05	3.56718e-05	Hypomethylated	Intron (ENSMUST00000164097.3/16147, intron 1 of 2)	1	74947724	74951442	3719	2	16147	Ihh	ENSMUSG00000006538	1342	Intron
chr1:74951901-74952100	74951901	74952100	200	*	2	0	1	-1.56057	-3.07105	1.3037e-14	2.71937e-14	Hypomethylated	Promoter (<=1kb)	1	74945315	74951672	6358	2	16147	Ihh	ENSMUSG00000006538	-229	Promoter
chr1:75209101-75209200	75209101	75209200	100	*	1	0	1	-1.85611	-2.75737	4.01538e-12	7.68208e-12	Hypomethylated	Promoter (<=1kb)	1	75199491	75209423	9933	2	74577	Glb1l	ENSMUSG00000026200	223	Promoter
chr1:75218301-75218700	75218301	75218700	400	*	4	0	1	-0.574585	-6.35777	3.27224e-37	1.4567e-36	Hypomethylated	Promoter (<=1kb)	1	75214972	75218624	3653	2	22145	Tuba4a	ENSMUSG00000026202	0	Promoter
chr1:75219801-75220000	75219801	75220000	200	*	2	0	1	-1.70744	-5.13953	1.48454e-08	2.49547e-08	Hypomethylated	Promoter (<=1kb)	1	75216857	75219865	3009	2	22145	Tuba4a	ENSMUSG00000026202	0	Promoter
chr1:75252301-75252600	75252301	75252600	300	*	3	0	1	-1.34271	-0.725282	0.00963143	0.0121572	Hypomethylated	Exon (ENSMUST00000191154.1/ENSMUST00000191154.1, exon 1 of 2)	1	75256858	75257997	1140	2	19275	Ptprn	ENSMUSG00000026204	5397	Exon
chr1:75252901-75253200	75252901	75253200	300	*	3	0	1	-0.435166	-2.82364	4.1068e-16	9.02488e-16	Hypomethylated	Exon (ENSMUST00000027404.11/19275, exon 15 of 23)	1	75256858	75257997	1140	2	19275	Ptprn	ENSMUSG00000026204	4797	Exon
chr1:75253801-75254000	75253801	75254000	200	*	2	0	1	-0.0985977	-0.632532	0.00267434	0.00351422	Hypomethylated	Exon (ENSMUST00000027404.11/19275, exon 13 of 23)	1	75256858	75257997	1140	2	19275	Ptprn	ENSMUSG00000026204	3997	Exon
chr1:75315801-75316100	75315801	75316100	300	*	3	0	1	0.131268	-4.58825	5.69411e-48	3.38765e-47	Hypomethylated	Exon (ENSMUST00000066668.13/13437, exon 5 of 15)	1	75314364	75316803	2440	2	13437	Dnpep	ENSMUSG00000026209	703	Exon
chr1:75360101-75361100	75360101	75361100	1000	*	10	0	1	1.19921	-6.87702	7.18522e-108	2.36742e-106	Hypomethylated	Promoter (<=1kb)	1	75360329	75368579	8251	1	13346	Des	ENSMUSG00000026208	0	Promoter
chr1:75362201-75362500	75362201	75362500	300	*	3	0	2	-0.845184	-1.26263	4.99028e-06	7.53903e-06	Hypomethylated	Promoter (<=1kb)	1	75362030	75363638	1609	1	13346	Des	ENSMUSG00000026208	171	Promoter
chr1:75369501-75370000	75369501	75370000	500	*	5	0	1	-0.0360747	-5.37443	1.17067e-58	9.08771e-58	Hypomethylated	Promoter (<=1kb)	1	75368272	75370451	2180	2	100503248	Gm15179	ENSMUSG00000085653	451	Promoter
chr1:75374101-75374500	75374101	75374500	400	*	4	0	2	-0.557687	-0.645791	0.0224723	0.0275997	Hypomethylated	Intron (ENSMUST00000152799.7/100503248, intron 1 of 3)	1	75368212	75375012	6801	2	100503248	Gm15179	ENSMUSG00000085653	512	Intron
chr1:75375101-75376000	75375101	75376000	900	*	9	0	1	0.925539	-5.8488	1.78324e-92	3.46622e-91	Hypomethylated	Promoter (<=1kb)	1	75375297	75432320	57024	1	11790	Speg	ENSMUSG00000026207	0	Promoter
chr1:75384701-75385400	75384701	75385400	700	*	7	0	3	0.702906	-1.06634	1.33416e-06	2.06634e-06	Hypomethylated	Promoter (<=1kb)	1	75384828	75391923	7096	1	11790	Speg	ENSMUSG00000026207	0	Promoter
chr1:75387801-75389300	75387801	75389300	1500	*	15	0	1	1.58919	-6.08381	8.76271e-159	3.2192e-156	Hypomethylated	3' UTR	1	75385610	75432304	46695	1	11790	Speg	ENSMUSG00000026207	2191	3' UTR
chr1:75421801-75423600	75421801	75423600	1800	*	18	0	2	1.58348	-8.13823	2.41872e-127	1.76831e-125	Hypomethylated	Promoter (<=1kb)	1	75423510	75427623	4114	1	11790	Speg	ENSMUSG00000026207	0	Promoter
chr1:75449101-75449400	75449101	75449400	300	*	3	0	1	-1.38325	-2.01575	1.14728e-11	2.15979e-11	Hypomethylated	Promoter (1-2kb)	1	75450436	75474340	23905	1	241118	Asic4	ENSMUSG00000033007	-1036	Promoter
chr1:75450201-75450900	75450201	75450900	700	*	7	0	1	0.841666	-5.60339	3.44547e-72	3.77563e-71	Hypomethylated	Promoter (<=1kb)	1	75450436	75474340	23905	1	241118	Asic4	ENSMUSG00000033007	0	Promoter
chr1:75451101-75451400	75451101	75451400	300	*	3	0	1	-1.21188	-0.895647	0.00108393	0.00145424	Hypomethylated	Promoter (<=1kb)	1	75450699	75474343	23645	1	241118	Asic4	ENSMUSG00000033007	402	Promoter
chr1:75457901-75458200	75457901	75458200	300	*	3	0	1	-0.771764	-3.12773	1.51722e-31	5.6978e-31	Hypomethylated	Intron (ENSMUST00000113577.7/241118, intron 1 of 8)	1	75450699	75474343	23645	1	241118	Asic4	ENSMUSG00000033007	7202	Intron
chr1:75458301-75458800	75458301	75458800	500	*	5	0	2	-1.47425	-4.35554	1.08306e-10	1.97072e-10	Hypomethylated	Intron (ENSMUST00000113577.7/241118, intron 1 of 8)	1	75450699	75474343	23645	1	241118	Asic4	ENSMUSG00000033007	7602	Intron
chr1:75475001-75476300	75475001	75476300	1300	*	13	0	3	0.637393	-0.914088	2.13405e-05	3.13223e-05	Hypomethylated	3' UTR	1	75474576	75478746	4171	2	74241	Chpf	ENSMUSG00000032997	2446	3' UTR
chr1:75482501-75483200	75482501	75483200	700	*	7	0	1	0.878213	-2.71602	3.4345e-40	1.67064e-39	Hypomethylated	Exon (ENSMUST00000113575.8/319998, exon 3 of 5)	1	75479704	75482675	2972	1	319998	Tmem198	ENSMUSG00000051703	2797	Exon
chr1:75486601-75487100	75486601	75487100	500	*	5	0	1	-0.148657	-6.23942	9.45077e-39	4.41868e-38	Hypomethylated	Promoter (<=1kb)	1	75479310	75487233	7924	2	98733	Obsl1	ENSMUSG00000026211	133	Promoter
chr1:75489401-75489900	75489401	75489900	500	*	5	0	2	0.126921	-0.468446	0.026717	0.0326166	Hypomethylated	Promoter (1-2kb)	1	75487223	75488078	856	2	98733	Obsl1	ENSMUSG00000026211	-1323	Promoter
chr1:75502001-75502400	75502001	75502400	400	*	4	0	2	-0.115215	-0.489202	0.0217931	0.0267901	Hypomethylated	Exon (ENSMUST00000113567.8/98733, exon 5 of 20)	1	75496337	75503680	7344	2	98733	Obsl1	ENSMUSG00000026211	1280	Exon
chr1:75502801-75503200	75502801	75503200	400	*	4	0	1	-0.0435629	-1.40031	4.05967e-13	8.03567e-13	Hypomethylated	Promoter (<=1kb)	1	75496337	75503680	7344	2	98733	Obsl1	ENSMUSG00000026211	480	Promoter
chr1:75503401-75504100	75503401	75504100	700	*	7	0	1	-0.0790009	-4.08908	1.36432e-46	7.87457e-46	Hypomethylated	Promoter (<=1kb)	1	75496337	75503680	7344	2	98733	Obsl1	ENSMUSG00000026211	0	Promoter
chr1:75505101-75505500	75505101	75505500	400	*	4	0	1	0.145193	-7.47908	8.67237e-59	6.76077e-58	Hypomethylated	Promoter (<=1kb)	1	75490534	75505641	15108	2	98733	Obsl1	ENSMUSG00000026211	141	Promoter
chr1:75507801-75508100	75507801	75508100	300	*	3	0	2	-1.06885	-0.603703	0.019345	0.0238726	Hypomethylated	Intron (ENSMUST00000037330.4/16322, intron 1 of 1)	1	75507077	75510366	3290	1	16322	Inha	ENSMUSG00000032968	724	Intron
chr1:75547801-75548000	75547801	75548000	200	*	2	0	1	-1.46444	-0.639558	0.0261176	0.0319061	Hypomethylated	Exon (ENSMUST00000124341.7/20536, exon 4 of 23)	1	75546656	75547534	879	1	20536	Slc4a3	ENSMUSG00000006576	1145	Exon
chr1:77513701-77513900	77513701	77513900	200	*	2	0	1	-1.82172	-7.7354	4.00277e-13	7.92626e-13	Hypomethylated	Intron (ENSMUST00000027451.12/13838, intron 1 of 17)	1	77367189	77515079	147891	2	13838	Epha4	ENSMUSG00000026235	1179	Intron
chr1:78196301-78196900	78196301	78196900	600	*	6	0	1	-1.41405	-6.28665	2.28816e-20	5.82545e-20	Hypomethylated	Promoter (<=1kb)	1	78101267	78196838	95572	2	18505	Pax3	ENSMUSG00000004872	0	Promoter
chr1:78197001-78197300	78197001	78197300	300	*	3	0	1	-1.49577	-9.37414	4.10753e-16	9.02514e-16	Hypomethylated	Promoter (<=1kb)	1	78101270	78197134	95865	2	18505	Pax3	ENSMUSG00000004872	0	Promoter
chr1:78216401-78217600	78216401	78217600	1200	*	12	0	3	-1.37836	-6.86353	1.26176e-15	2.72471e-15	Hypomethylated	Exon (ENSMUST00000238744.1/ENSMUST00000238744.1, exon 1 of 1)	1	78101270	78197134	95865	2	18505	Pax3	ENSMUSG00000004872	-19267	Exon
chr1:78310201-78310600	78310201	78310600	400	*	4	0	2	-1.06725	-6.53234	1.74168e-16	3.87377e-16	Hypomethylated	Promoter (<=1kb)	1	78310345	78420289	109945	1	433323	Sgpp2	ENSMUSG00000032908	0	Promoter
chr1:78511701-78512100	78511701	78512100	400	*	4	0	2	-1.56408	-4.08337	1.18311e-08	1.9947e-08	Hypomethylated	Promoter (<=1kb)	1	78511812	78522837	11026	1	68393	Mogat1	ENSMUSG00000012187	0	Promoter
chr1:79671401-79672000	79671401	79672000	600	*	6	0	1	-0.0296351	-7.83619	2.10713e-58	1.61947e-57	Hypomethylated	Promoter (<=1kb)	1	79606876	79671972	65097	2	252903	Ap1s3	ENSMUSG00000054702	0	Promoter
chr1:79672101-79672300	79672101	79672300	200	*	2	0	1	-1.73629	-6.08688	1.7578e-13	3.52591e-13	Hypomethylated	Promoter (<=1kb)	1	79606876	79671972	65097	2	252903	Ap1s3	ENSMUSG00000054702	-129	Promoter
chr1:79777801-79778300	79777801	79778300	500	*	5	0	1	-1.17576	-1.19601	2.02833e-05	2.98003e-05	Hypomethylated	Promoter (1-2kb)	1	79724697	79776143	51447	2	69368	Wdfy1	ENSMUSG00000073643	-1658	Promoter
chr1:82288101-82288200	82288101	82288200	100	*	1	0	1	-1.27153	-0.588352	0.0161136	0.0200177	Hypomethylated	Exon (ENSMUST00000069799.2/16367, exon 1 of 2)	1	82233101	82291416	58316	2	16367	Irs1	ENSMUSG00000055980	3216	Exon
chr1:82288601-82289900	82288601	82289900	1300	*	13	0	1	-0.30179	-4.16155	6.6612e-45	3.69522e-44	Hypomethylated	Exon (ENSMUST00000069799.2/16367, exon 1 of 2)	1	82233101	82291416	58316	2	16367	Irs1	ENSMUSG00000055980	1516	Exon
chr1:85893701-85894000	85893701	85894000	300	*	3	0	1	-0.641932	-0.840691	0.00123414	0.00165065	Hypomethylated	Promoter (<=1kb)	1	85894281	85908675	14395	1	64294	Itm2c	ENSMUSG00000026223	-281	Promoter
chr1:86018101-86018900	86018101	86018900	800	*	8	0	1	-0.031591	-6.3706	1.79961e-52	1.19016e-51	Hypomethylated	Promoter (<=1kb)	1	86018068	86029248	11181	1	70060	Spata3	ENSMUSG00000026226	33	Promoter
chr1:86046901-86047400	86046901	86047400	500	*	5	0	1	0.790044	-2.7035	1.36002e-25	4.17148e-25	Hypomethylated	Intron (ENSMUST00000027429.10/72792, intron 1 of 2)	1	86045863	86055456	9594	1	72792	2810459M11Rik	ENSMUSG00000026227	1038	Intron
chr1:86303701-86303800	86303701	86303800	100	*	1	0	1	-2.04152	-4.25678	4.0107e-05	5.80948e-05	Hypomethylated	Promoter (<=1kb)	1	86303531	86305849	2319	1	227327	B3gnt7	ENSMUSG00000079445	170	Promoter
chr1:86305301-86305800	86305301	86305800	500	*	5	0	1	0.526569	-0.874838	5.69694e-07	8.94886e-07	Hypomethylated	Promoter (1-2kb)	1	86303195	86304059	865	2	102635143	Gm28626	NA	-1242	Promoter
chr1:86502301-86502500	86502301	86502500	200	*	2	0	1	-2.10632	-6.55388	6.02253e-22	1.61263e-21	Hypomethylated	Distal Intergenic	1	86526726	86530712	3987	1	19231	Ptma	ENSMUSG00000026238	-24226	Distal Intergenic
chr1:86503301-86503700	86503301	86503700	400	*	4	0	1	-0.649824	-7.21225	2.98654e-58	2.28699e-57	Hypomethylated	Distal Intergenic	1	86526726	86530712	3987	1	19231	Ptma	ENSMUSG00000026238	-23026	Distal Intergenic
chr1:86524701-86526200	86524701	86526200	1500	*	15	0	1	1.40455	-9.26514	9.00275e-150	1.97456e-147	Hypomethylated	Promoter (<=1kb)	1	86526726	86530712	3987	1	19231	Ptma	ENSMUSG00000026238	-526	Promoter
chr1:87154101-87154800	87154101	87154800	700	*	7	0	2	0.0907996	-6.85437	1.02574e-21	2.72227e-21	Hypomethylated	Promoter (<=1kb)	1	87147658	87155027	7370	2	13599	Ecel1	ENSMUSG00000026247	227	Promoter
chr1:87184701-87184900	87184701	87184900	200	*	2	0	1	-1.21093	-3.46469	4.40026e-11	8.13458e-11	Hypomethylated	Exon (ENSMUST00000044533.8/69453, exon 4 of 13)	1	87183313	87188405	5093	1	69453	Prss56	ENSMUSG00000036480	1388	Exon
chr1:87185401-87186300	87185401	87186300	900	*	9	0	2	-0.836752	-3.22246	2.6943e-24	7.89329e-24	Hypomethylated	Exon (ENSMUST00000044533.8/69453, exon 5 of 13)	1	87183313	87188405	5093	1	69453	Prss56	ENSMUSG00000036480	2088	Exon
chr1:87509201-87509900	87509201	87509900	700	*	7	0	2	-0.607911	-5.57584	4.61633e-25	1.38754e-24	Hypomethylated	Promoter (<=1kb)	1	87509889	87596670	86782	1	23956	Neu2	ENSMUSG00000079434	0	Promoter
chr1:88205101-88206000	88205101	88206000	900	*	9	0	1	1.28534	-7.48407	8.86003e-105	2.6463e-103	Hypomethylated	Promoter (<=1kb)	1	88204732	88205782	1051	2	15504	Dnajb3	ENSMUSG00000081984	0	Promoter
chr1:88278101-88278200	88278101	88278200	100	*	1	0	1	-1.58219	-0.77983	0.00780865	0.00992373	Hypomethylated	Promoter (<=1kb)	1	88277661	88308073	30413	1	171382	Trpm8	ENSMUSG00000036251	440	Promoter
chr1:88278301-88278500	88278301	88278500	200	*	2	0	1	1.71702	-0.980716	1.13033e-06	1.7551e-06	Hypomethylated	Intron (ENSMUST00000148138.7/171382, intron 1 of 5)	1	88277661	88308073	30413	1	171382	Trpm8	ENSMUSG00000036251	640	Intron
chr1:89068401-89068600	89068401	89068600	200	*	2	0	1	-0.56713	-1.56518	2.30955e-12	4.45626e-12	Hypomethylated	Promoter (1-2kb)	1	89070415	89155068	84654	1	98402	Sh3bp4	ENSMUSG00000036206	-1815	Promoter
chr1:89452301-89452500	89452301	89452500	200	*	2	0	1	-0.52388	-0.727931	0.00530449	0.00682391	Hypomethylated	Promoter (2-3kb)	1	89454806	89897617	442812	1	347722	Agap1	ENSMUSG00000055013	-2306	Promoter
chr1:89454001-89454200	89454001	89454200	200	*	2	0	1	-2.06202	-5.02429	2.17275e-10	3.90995e-10	Hypomethylated	Promoter (<=1kb)	1	89454806	89897617	442812	1	347722	Agap1	ENSMUSG00000055013	-606	Promoter
chr1:89457601-89457800	89457601	89457800	200	*	2	0	1	-1.57504	-2.00427	3.31362e-10	5.91876e-10	Hypomethylated	Exon (ENSMUST00000185417.1/ENSMUST00000185417.1, exon 1 of 1)	1	89454874	89890001	435128	1	347722	Agap1	ENSMUSG00000055013	2727	Exon
chr1:89581301-89581900	89581301	89581900	600	*	6	0	1	-1.06479	-4.0988	7.02921e-27	2.2514e-26	Hypomethylated	Exon (ENSMUST00000074945.7/347722, exon 1 of 18)	1	89580236	89895277	315042	1	347722	Agap1	ENSMUSG00000055013	1065	Exon
chr1:89582101-89582200	89582101	89582200	100	*	1	0	1	-1.74602	-1.63146	2.79684e-06	4.27497e-06	Hypomethylated	Intron (ENSMUST00000027521.14/347722, intron 1 of 17)	1	89580236	89895277	315042	1	347722	Agap1	ENSMUSG00000055013	1865	Intron
chr1:89922801-89923200	89922801	89923200	400	*	4	0	1	-0.372059	-6.57493	9.15465e-46	5.18012e-45	Hypomethylated	Distal Intergenic	1	89927956	89931179	3224	2	14472	Gbx2	ENSMUSG00000034486	7979	Distal Intergenic
chr1:89923301-89923700	89923301	89923700	400	*	4	0	1	-1.26757	-5.36464	4.93001e-40	2.39176e-39	Hypomethylated	Distal Intergenic	1	89927956	89931179	3224	2	14472	Gbx2	ENSMUSG00000034486	7479	Distal Intergenic
chr1:89926801-89927600	89926801	89927600	800	*	8	0	1	1.21367	-6.32695	1.44618e-118	7.20394e-117	Hypomethylated	Distal Intergenic	1	89927956	89931179	3224	2	14472	Gbx2	ENSMUSG00000034486	3579	Distal Intergenic
chr1:89928601-89929200	89928601	89929200	600	*	6	0	1	0.0435907	-3.84777	2.4612e-55	1.7506e-54	Hypomethylated	3' UTR	1	89927956	89931179	3224	2	14472	Gbx2	ENSMUSG00000034486	1979	3' UTR
chr1:89930901-89932900	89930901	89932900	2000	*	20	0	1	0.933736	-11.8146	2.37493e-105	7.28592e-104	Hypomethylated	Promoter (<=1kb)	1	89927956	89931179	3224	2	14472	Gbx2	ENSMUSG00000034486	0	Promoter
chr1:89939601-89940700	89939601	89940700	1100	*	11	0	2	0.400217	-6.35911	7.96354e-79	1.03837e-77	Hypomethylated	Distal Intergenic	1	89927956	89931179	3224	2	14472	Gbx2	ENSMUSG00000034486	-8422	Distal Intergenic
chr1:89941101-89942600	89941101	89942600	1500	*	15	0	1	0.723362	-7.11728	4.69883e-102	1.26464e-100	Hypomethylated	Distal Intergenic	1	89927956	89931179	3224	2	14472	Gbx2	ENSMUSG00000034486	-9922	Distal Intergenic
chr1:89967301-89967600	89967301	89967600	300	*	3	0	1	-0.995523	-1.51985	2.1343e-10	3.8431e-10	Hypomethylated	Intron (ENSMUST00000238685.1/208372, intron 3 of 4)	1	89950220	89996452	46233	2	208372	Asb18	ENSMUSG00000067081	28852	Intron
chr1:89968201-89968900	89968201	89968900	700	*	7	0	2	-0.289558	-6.86987	2.3676e-06	3.63134e-06	Hypomethylated	3' UTR	1	89950220	89996452	46233	2	208372	Asb18	ENSMUSG00000067081	27552	3' UTR
chr1:89991901-89993400	89991901	89993400	1500	*	15	0	1	-0.207045	-10.6766	5.49532e-63	4.73074e-62	Hypomethylated	Exon (ENSMUST00000238685.1/208372, exon 2 of 5)	1	89950220	89996452	46233	2	208372	Asb18	ENSMUSG00000067081	3052	Exon
chr1:91051201-91051300	91051201	91051300	100	*	1	0	1	-1.80061	-1.5119	9.24908e-08	1.50599e-07	Hypomethylated	Promoter (2-3kb)	1	91053444	91128944	75501	1	16978	Lrrfip1	ENSMUSG00000026305	-2144	Promoter
chr1:91052501-91052700	91052501	91052700	200	*	2	0	1	-1.6703	-3.98724	4.29862e-19	1.04462e-18	Hypomethylated	Promoter (<=1kb)	1	91053444	91128944	75501	1	16978	Lrrfip1	ENSMUSG00000026305	-744	Promoter
chr1:91296001-91296200	91296001	91296200	200	*	2	0	1	-1.48645	-0.948133	0.000433861	0.000595015	Hypomethylated	Promoter (2-3kb)	1	91298338	91321075	22738	1	50880	Scly	ENSMUSG00000026307	-2138	Promoter
chr1:91344401-91345900	91344401	91345900	1500	*	15	0	1	0.158587	-5.70267	1.43931e-59	1.13836e-58	Hypomethylated	Exon (ENSMUST00000088904.9/227357, exon 9 of 9)	1	91351016	91362416	11401	1	70788	Klhl30	ENSMUSG00000026308	-5116	Exon
chr1:91366301-91367000	91366301	91367000	700	*	7	0	1	-1.74738	-4.60241	1.34729e-24	3.99162e-24	Hypomethylated	Promoter (<=1kb)	1	91366430	91374217	7788	1	227358	Erfe	ENSMUSG00000047443	0	Promoter
chr1:91411501-91411700	91411501	91411700	200	*	2	0	1	-0.870976	-0.981368	0.000140308	0.000197569	Hypomethylated	3' UTR	1	91411483	91413208	1726	2	55927	Hes6	ENSMUSG00000067071	1508	3' UTR
chr1:91412101-91412700	91412101	91412700	600	*	6	0	1	0.208698	-5.37537	4.96557e-18	1.16156e-17	Hypomethylated	Exon (ENSMUST00000132188.7/55927, exon 3 of 3)	1	91411483	91413208	1726	2	55927	Hes6	ENSMUSG00000067071	508	Exon
chr1:91461201-91461500	91461201	91461500	300	*	3	0	1	-1.34347	-1.29293	6.11904e-06	9.20926e-06	Hypomethylated	Promoter (1-2kb)	1	91415982	91459324	43343	2	18627	Per2	ENSMUSG00000055866	-1877	Promoter
chr1:91800401-91800600	91800401	91800600	200	*	2	0	1	-1.15332	-1.99108	5.23569e-11	9.65108e-11	Hypomethylated	Promoter (<=1kb)	1	91801461	91848028	46568	1	13345	Twist2	ENSMUSG00000007805	-861	Promoter
chr1:91801901-91802800	91801901	91802800	900	*	9	0	1	-0.400199	-4.80036	2.20463e-16	4.88868e-16	Hypomethylated	Promoter (<=1kb)	1	91801461	91848028	46568	1	13345	Twist2	ENSMUSG00000007805	440	Promoter
chr1:92640601-92640800	92640601	92640800	200	*	2	0	1	-1.59024	-1.10388	0.000123871	0.000175028	Hypomethylated	Promoter (<=1kb)	1	92637145	92640564	3420	2	66915	Cops9	ENSMUSG00000073616	-37	Promoter
chr1:92847901-92848100	92847901	92848100	200	*	2	0	1	-1.11232	-1.70902	1.73823e-11	3.25434e-11	Hypomethylated	Promoter (2-3kb)	1	92850378	92850443	66	1	387167	Mir149	ENSMUSG00000065470	-2278	Promoter
chr1:92848501-92848900	92848501	92848900	400	*	4	0	1	-0.541378	-5.44993	2.5606e-49	1.57242e-48	Hypomethylated	Promoter (1-2kb)	1	92850378	92850443	66	1	387167	Mir149	ENSMUSG00000065470	-1478	Promoter
chr1:92849301-92849500	92849301	92849500	200	*	2	0	1	-1.23182	-1.72436	1.11382e-08	1.87983e-08	Hypomethylated	Promoter (<=1kb)	1	92850378	92850443	66	1	387167	Mir149	ENSMUSG00000065470	-878	Promoter
chr1:92850401-92850600	92850401	92850600	200	*	2	0	1	-1.52286	-0.827345	0.00549067	0.00705724	Hypomethylated	Promoter (<=1kb)	1	92850378	92850443	66	1	387167	Mir149	ENSMUSG00000065470	23	Promoter
chr1:92907801-92908300	92907801	92908300	500	*	5	0	2	-1.37456	-2.66457	1.02015e-09	1.79191e-09	Hypomethylated	3' UTR	1	92906981	92908435	1455	1	67446	Dusp28	ENSMUSG00000047067	820	3' UTR
chr1:92933101-92933500	92933101	92933500	400	*	4	0	2	-0.368651	-0.57932	0.0159671	0.0198475	Hypomethylated	Promoter (<=1kb)	1	92934376	92947941	13566	1	23830	Capn10	ENSMUSG00000026270	-876	Promoter
chr1:93178501-93178900	93178501	93178900	400	*	4	0	2	0.25404	-0.571448	0.0049876	0.00642919	Hypomethylated	Intron (ENSMUST00000138595.2/381284, intron 1 of 31)	1	93168725	93231072	62348	1	381284	Crocc2	ENSMUSG00000084989	9776	Intron
chr1:93401401-93402000	93401401	93402000	600	*	6	0	1	-1.84398	-3.49545	1.69998e-19	4.20135e-19	Hypomethylated	Promoter (<=1kb)	1	93401861	93403570	1710	1	404545	Ano7	ENSMUSG00000034107	0	Promoter
chr1:93402101-93402300	93402101	93402300	200	*	2	0	1	-1.45188	-1.28901	2.5139e-05	3.67506e-05	Hypomethylated	Promoter (<=1kb)	1	93401861	93403570	1710	1	404545	Ano7	ENSMUSG00000034107	240	Promoter
chr1:93512901-93513500	93512901	93513500	600	*	6	0	2	-0.0824288	-1.74174	2.11168e-19	5.19872e-19	Hypomethylated	Intron (ENSMUST00000120301.7/227377, intron 1 of 26)	1	93512112	93581296	69185	1	227377	Farp2	ENSMUSG00000034066	789	Intron
chr1:93686201-93687000	93686201	93687000	800	*	8	0	1	-1.1496	-6.17392	5.66445e-43	2.96119e-42	Hypomethylated	Promoter (<=1kb)	1	93686263	93694070	7808	1	51800	Bok	ENSMUSG00000026278	0	Promoter
chr1:93800601-93800800	93800601	93800800	200	*	2	0	1	-2.07094	-5.21526	6.30123e-22	1.68633e-21	Hypomethylated	3' UTR	1	93800065	93801906	1842	2	21915	Dtymk	ENSMUSG00000026281	1106	3' UTR
chr1:93874301-93875000	93874301	93875000	700	*	7	0	1	0.879033	-2.09253	1.9943e-31	7.46183e-31	Hypomethylated	Exon (ENSMUST00000094663.3/381334, exon 4 of 4)	1	93861826	93873824	11999	1	381334	Gal3st2	ENSMUSG00000094651	12475	Exon
chr1:93940401-93941100	93940401	93941100	700	*	7	0	1	1.02002	-0.988922	2.91763e-06	4.45403e-06	Hypomethylated	Exon (ENSMUST00000178757.7/100041596, exon 4 of 4)	1	93928037	93941239	13203	1	100041596	Gal3st2b	ENSMUSG00000093805	12364	Exon
chr1:9545701-9546300	9545701	9546300	600	*	6	0	1	-1.08589	-4.18554	3.68102e-36	1.5933e-35	Hypomethylated	Promoter (<=1kb)	1	9545408	9547455	2048	1	59014	Rrs1	ENSMUSG00000061024	293	Promoter
chr1:95666101-95666300	95666101	95666300	200	*	2	0	1	-1.61047	-3.40084	8.74286e-23	2.41497e-22	Hypomethylated	Exon (ENSMUST00000186853.1/ENSMUST00000186853.1, exon 1 of 1)	1	95618551	95667535	48985	2	20452	St8sia4	ENSMUSG00000040710	1235	Exon
chr1:97976201-97976400	97976201	97976400	200	*	2	0	1	-1.69195	-1.24682	0.000301733	0.000416922	Hypomethylated	Intron (ENSMUST00000058762.14/18484, intron 2 of 25)	1	97933471	97977068	43598	2	18484	Pam	ENSMUSG00000026335	668	Intron
chr1:9848201-9848900	9848201	9848900	700	*	7	0	1	-0.14379	-7.71806	5.58461e-76	6.74328e-75	Hypomethylated	Promoter (<=1kb)	1	9848272	9900843	52572	1	170755	Sgk3	ENSMUSG00000025915	0	Promoter
chr1:9944601-9944900	9944601	9944900	300	*	3	0	1	-0.877932	-2.52887	4.60265e-22	1.23717e-21	Hypomethylated	Promoter (<=1kb)	1	9941959	9944118	2160	2	73824	Snhg6	ENSMUSG00000098234	-483	Promoter
chr1:9966901-9968600	9966901	9968600	1700	*	17	0	1	1.86128	-8.50957	1.27348e-120	6.85489e-119	Hypomethylated	Promoter (<=1kb)	1	9960163	9967932	7770	2	100039596	Tcf24	ENSMUSG00000099032	0	Promoter
chr10:103028101-103028600	103028101	103028600	500	*	5	0	1	-0.684193	-5.95691	2.62101e-35	1.10455e-34	Hypomethylated	Promoter (<=1kb)	10	103008864	103028627	19764	2	216285	Alx1	ENSMUSG00000036602	27	Promoter
chr10:103029201-103029500	103029201	103029500	300	*	3	0	1	-0.168523	-4.63583	1.81721e-48	1.09308e-47	Hypomethylated	Promoter (<=1kb)	10	103008864	103029116	20253	2	216285	Alx1	ENSMUSG00000036602	-85	Promoter
chr10:105798401-105798600	105798401	105798600	200	*	2	0	1	-0.822656	-0.607573	0.00424327	0.00549478	Hypomethylated	Intron (ENSMUST00000046638.9/216292, intron 5 of 11)	10	105841067	105847833	6767	1	52713	Ccdc59	ENSMUSG00000019897	-42467	Intron
chr10:105799601-105800300	105799601	105800300	700	*	7	0	1	-0.465965	-5.32343	8.70806e-49	5.26388e-48	Hypomethylated	Intron (ENSMUST00000046638.9/216292, intron 5 of 11)	10	105841067	105847833	6767	1	52713	Ccdc59	ENSMUSG00000019897	-40767	Intron
chr10:10688401-10688700	10688401	10688700	300	*	3	0	2	-1.03141	-0.74884	0.0053632	0.00689642	Hypomethylated	3' UTR	10	10689448	10719251	29804	2	14816	Grm1	ENSMUSG00000019828	30551	3' UTR
chr10:10689001-10689700	10689001	10689700	700	*	7	0	3	-1.07941	-4.05676	4.14269e-19	1.00756e-18	Hypomethylated	3' UTR	10	10689448	10719251	29804	2	14816	Grm1	ENSMUSG00000019828	29551	3' UTR
chr10:108330201-108330500	108330201	108330500	300	*	3	0	1	-1.01754	-2.52061	5.64568e-19	1.367e-18	Hypomethylated	Promoter (1-2kb)	10	108332121	108414240	82120	1	114774	Pawr	ENSMUSG00000035873	-1621	Promoter
chr10:108333701-108334000	108333701	108334000	300	*	3	0	1	-1.4277	-5.49516	1.43738e-14	2.99183e-14	Hypomethylated	Intron (ENSMUST00000095313.4/114774, intron 2 of 6)	10	108332817	108413754	80938	1	114774	Pawr	ENSMUSG00000035873	884	Intron
chr10:110742901-110743100	110742901	110743100	200	*	2	0	1	-0.447309	-0.933361	1.22439e-05	1.8176e-05	Hypomethylated	Promoter (2-3kb)	10	110745439	110748146	2708	1	52679	E2f7	ENSMUSG00000020185	-2339	Promoter
chr10:110744201-110744500	110744201	110744500	300	*	3	0	1	-1.36373	-2.95813	2.04746e-22	5.58209e-22	Hypomethylated	Promoter (<=1kb)	10	110745439	110748146	2708	1	52679	E2f7	ENSMUSG00000020185	-939	Promoter
chr10:110918901-110919000	110918901	110919000	100	*	1	0	0	-2.06765	-4.03611	7.48762e-21	1.93443e-20	Hypomethylated	Promoter (<=1kb)	10	110919789	110939622	19834	1	13008	Csrp2	ENSMUSG00000020186	-789	Promoter
chr10:11151601-11151900	11151601	11151900	300	*	3	0	1	-0.91345	-1.37674	4.38401e-07	6.92199e-07	Hypomethylated	5' UTR	10	11149524	11209552	60029	1	268281	Shprh	ENSMUSG00000090112	2077	5' UTR
chr10:112271601-112272400	112271601	112272400	800	*	8	0	1	1.08594	-7.73189	1.85639e-115	8.19209e-114	Hypomethylated	Promoter (<=1kb)	10	112271121	112466304	195184	1	268345	Kcnc2	ENSMUSG00000035681	480	Promoter
chr10:11344501-11345000	11344501	11345000	500	*	5	0	1	0.548507	-3.40948	1.05656e-39	5.08386e-39	Hypomethylated	Intron (ENSMUST00000069106.4/13853, intron 1 of 3)	10	11343453	11448698	105246	1	13853	Epm2a	ENSMUSG00000055493	1048	Intron
chr10:114800501-114801400	114800501	114801400	900	*	9	0	1	0.206984	-5.88798	1.09141e-64	9.80336e-64	Hypomethylated	Promoter (<=1kb)	10	114398823	114801364	402542	2	237553	Trhde	ENSMUSG00000050663	0	Promoter
chr10:115249601-115249700	115249601	115249700	100	*	1	0	1	-1.63049	-2.19396	1.05251e-10	1.91703e-10	Hypomethylated	Intron (ENSMUST00000020339.9/66687, intron 1 of 16)	10	115229200	115251253	22054	2	66687	Tbc1d15	ENSMUSG00000020130	1553	Intron
chr10:115253001-115253200	115253001	115253200	200	*	2	0	1	-1.038	-0.876499	0.00045101	0.000618014	Hypomethylated	Promoter (1-2kb)	10	115197872	115251467	53596	2	66687	Tbc1d15	ENSMUSG00000020130	-1534	Promoter
chr10:115585701-115586100	115585701	115586100	400	*	4	0	1	-0.524257	-2.55534	3.54086e-27	1.14736e-26	Hypomethylated	Intron (ENSMUST00000020350.14/14160, intron 1 of 17)	10	115452014	115587493	135480	2	14160	Lgr5	ENSMUSG00000020140	1393	Intron
chr10:116113101-116113200	116113101	116113200	100	*	1	0	1	-0.890866	-1.48047	2.10584e-09	3.66001e-09	Hypomethylated	Promoter (<=1kb)	10	116112483	116113592	1110	2	619332	Taf7l2	ENSMUSG00000074734	392	Promoter
chr10:116113301-116114500	116113301	116114500	1200	*	12	0	1	0.549605	-3.92313	1.90376e-66	1.78987e-65	Hypomethylated	Promoter (<=1kb)	10	116111664	116113917	2254	2	619332	Taf7l2	ENSMUSG00000074734	0	Promoter
chr10:116418001-116418600	116418001	116418600	600	*	6	0	1	0.683831	-3.54363	6.38737e-69	6.41136e-68	Hypomethylated	Promoter (<=1kb)	10	116418052	116421237	3186	1	67342	Kcnmb4os1	ENSMUSG00000020164	0	Promoter
chr10:116947901-116948100	116947901	116948100	200	*	2	0	1	-1.27661	-0.760777	0.00216022	0.00285369	Hypomethylated	Promoter (1-2kb)	10	116949757	116959098	9342	1	71086	4933412E12Rik	ENSMUSG00000112627	-1657	Promoter
chr10:117073801-117074200	117073801	117074200	400	*	4	0	2	-0.0227765	-0.516321	0.0211689	0.0260468	Hypomethylated	3' UTR	10	117051001	117063814	12814	2	12461	Cct2	ENSMUSG00000034024	-9987	3' UTR
chr10:117222101-117222600	117222101	117222600	500	*	5	0	2	-0.248102	-0.981437	2.12451e-05	3.11916e-05	Hypomethylated	Exon (ENSMUST00000218887.1/64050, exon 2 of 7)	10	117215221	117224490	9270	2	64050	Yeats4	ENSMUSG00000020171	1890	Exon
chr10:117378301-117378500	117378301	117378500	200	*	2	0	1	-1.71967	-4.2186	8.26112e-26	2.55304e-25	Hypomethylated	Promoter (1-2kb)	10	117349039	117376973	27935	2	432508	Cpsf6	ENSMUSG00000055531	-1328	Promoter
chr10:117631701-117631900	117631701	117631900	200	*	2	0	1	-1.1947	-0.652884	0.00771607	0.00981202	Hypomethylated	Intron (ENSMUST00000138020.7/70574, intron 2 of 2)	10	117629500	117687352	57853	1	70574	Cpm	ENSMUSG00000020183	2201	Intron
chr10:117667801-117668200	117667801	117668200	400	*	4	0	2	-0.221795	-1.53741	6.54735e-12	1.24355e-11	Hypomethylated	Exon (ENSMUST00000123374.7/70574, exon 4 of 4)	10	117675893	117684934	9042	1	70574	Cpm	ENSMUSG00000020183	-7693	Exon
chr10:117746001-117746300	117746001	117746300	300	*	3	0	1	-0.588643	-3.92954	7.4595e-45	4.13494e-44	Hypomethylated	Promoter (<=1kb)	10	117733679	117746365	12687	2	215436	Slc35e3	ENSMUSG00000060181	65	Promoter
chr10:117790401-117790700	117790401	117790700	300	*	3	0	1	-1.30489	-1.34626	4.39806e-07	6.94343e-07	Hypomethylated	Promoter (<=1kb)	10	117777603	117790560	12958	2	103468	Nup107	ENSMUSG00000052798	0	Promoter
chr10:117846801-117847000	117846801	117847000	200	*	2	0	1	-1.3914	-1.28272	3.27258e-06	4.98503e-06	Hypomethylated	Promoter (<=1kb)	10	117813871	117846035	32165	2	215449	Rap1b	ENSMUSG00000052681	-766	Promoter
chr10:119456501-119456700	119456501	119456700	200	*	2	0	1	-0.977408	-0.614443	0.0122048	0.0152898	Hypomethylated	Intron (ENSMUST00000077871.13/74053, intron 1 of 21)	10	119453830	120087260	633431	1	74053	Grip1	ENSMUSG00000034813	2671	Intron
chr10:120088901-120089200	120088901	120089200	300	*	3	0	2	-0.69833	-0.757626	0.000464129	0.0006354	Hypomethylated	Intron (ENSMUST00000020449.11/117599, intron 12 of 12)	10	120084708	120092209	7502	2	117599	Helb	ENSMUSG00000020228	3009	Intron
chr10:120089301-120090000	120089301	120090000	700	*	7	0	2	0.971479	-0.817935	7.49663e-06	1.12319e-05	Hypomethylated	3' UTR	10	120084708	120092209	7502	2	117599	Helb	ENSMUSG00000020228	2209	3' UTR
chr10:120091401-120091700	120091401	120091700	300	*	3	0	2	-0.649448	-1.28694	7.35374e-09	1.25001e-08	Hypomethylated	3' UTR	10	120084708	120092209	7502	2	117599	Helb	ENSMUSG00000020228	509	3' UTR
chr10:120105201-120106000	120105201	120106000	800	*	8	0	1	0.832973	-1.124	4.77728e-09	8.18302e-09	Hypomethylated	Exon (ENSMUST00000020449.11/117599, exon 4 of 13)	10	120084770	120112865	28096	2	117599	Helb	ENSMUSG00000020228	6865	Exon
chr10:120110901-120111300	120110901	120111300	400	*	4	0	2	-0.210965	-0.9301	4.1486e-05	6.00213e-05	Hypomethylated	Exon (ENSMUST00000020449.11/117599, exon 2 of 13)	10	120084770	120112865	28096	2	117599	Helb	ENSMUSG00000020228	1565	Exon
chr10:120201101-120201900	120201101	120201900	800	*	8	0	1	0.0863915	-7.43818	1.67597e-19	4.14271e-19	Hypomethylated	Promoter (<=1kb)	10	120201658	120217562	15905	1	68212	Tmbim4	ENSMUSG00000020225	0	Promoter
chr10:120203001-120203500	120203001	120203500	500	*	5	0	1	-0.774059	-0.81545	0.0020072	0.00265728	Hypomethylated	Promoter (<=1kb)	10	120141665	120202130	60466	2	73914	Irak3	ENSMUSG00000020227	-871	Promoter
chr10:120414501-120415100	120414501	120415100	600	*	6	0	1	0.901292	-2.85019	3.65132e-37	1.62299e-36	Hypomethylated	Intron (ENSMUST00000072777.13/15364, intron 3 of 4)	10	120389523	120392793	3271	1	320626	9230105E05Rik	ENSMUSG00000090191	24978	Intron
chr10:120415501-120415700	120415501	120415700	200	*	2	0	1	-1.31953	-0.668983	0.00603374	0.00773226	Hypomethylated	Intron (ENSMUST00000072777.13/15364, intron 3 of 4)	10	120389523	120392793	3271	1	320626	9230105E05Rik	ENSMUSG00000090191	25978	Intron
chr10:120415801-120416200	120415801	120416200	400	*	4	0	1	-1.31686	-0.629057	0.0301355	0.0366349	Hypomethylated	Intron (ENSMUST00000072777.13/15364, intron 3 of 4)	10	120389523	120392793	3271	1	320626	9230105E05Rik	ENSMUSG00000090191	26278	Intron
chr10:120478101-120478400	120478101	120478400	300	*	3	0	1	-1.47577	-5.44741	3.12971e-23	8.83087e-23	Hypomethylated	Promoter (1-2kb)	10	120361275	120476469	115195	2	15364	Hmga2	ENSMUSG00000056758	-1632	Promoter
chr10:120551801-120553200	120551801	120553200	1400	*	14	0	1	0.802907	-7.44217	1.81585e-102	4.97834e-101	Hypomethylated	Distal Intergenic	10	120361275	120476469	115195	2	15364	Hmga2	ENSMUSG00000056758	-75332	Distal Intergenic
chr10:120897201-120897600	120897201	120897600	400	*	4	0	1	-0.790637	-0.793564	0.00569369	0.00730795	Hypomethylated	Intron (ENSMUST00000092143.11/320183, intron 1 of 6)	10	120781096	120899101	118006	2	320183	Msrb3	ENSMUSG00000051236	1501	Intron
chr10:120900301-120900700	120900301	120900700	400	*	4	0	2	-0.249593	-1.00383	0.000309046	0.000426826	Hypomethylated	Promoter (1-2kb)	10	120781096	120899101	118006	2	320183	Msrb3	ENSMUSG00000051236	-1200	Promoter
chr10:120977801-120978200	120977801	120978200	400	*	4	0	2	-1.21	-5.66659	4.77365e-17	1.07954e-16	Hypomethylated	Exon (ENSMUST00000119944.7/380664, exon 1 of 13)	10	120923413	120979332	55920	2	380664	Lemd3	ENSMUSG00000048661	1132	Exon
chr10:121311701-121311900	121311701	121311900	200	*	2	0	2	-1.47074	-0.554448	0.0311111	0.0377646	Hypomethylated	Promoter (<=1kb)	10	121263820	121311189	47370	2	74694	Tbc1d30	ENSMUSG00000052302	-512	Promoter
chr10:121350401-121351500	121350401	121351500	1100	*	11	0	2	-1.66617	-5.0618	2.72417e-30	9.78532e-30	Hypomethylated	Promoter (<=1kb)	10	121302083	121351278	49196	2	74694	Tbc1d30	ENSMUSG00000052302	0	Promoter
chr10:121353501-121353600	121353501	121353600	100	*	1	0	1	-1.4695	-0.684219	0.016231	0.0201602	Hypomethylated	Promoter (2-3kb)	10	121302083	121351278	49196	2	74694	Tbc1d30	ENSMUSG00000052302	-2223	Promoter
chr10:121363301-121363500	121363301	121363500	200	*	2	0	1	-1.37267	-0.862687	0.00049071	0.00067054	Hypomethylated	Promoter (1-2kb)	10	121365090	121397245	32156	1	75612	Gns	ENSMUSG00000034707	-1590	Promoter
chr10:121367301-121367600	121367301	121367600	300	*	3	0	1	-0.861611	-0.896572	4.93174e-05	7.10927e-05	Hypomethylated	Intron (ENSMUST00000040344.6/75612, intron 1 of 13)	10	121365176	121376691	11516	1	75612	Gns	ENSMUSG00000034707	2125	Intron
chr10:121478501-121478700	121478501	121478700	200	*	2	0	1	-1.18103	-1.46993	1.05979e-08	1.79007e-08	Hypomethylated	Promoter (2-3kb)	10	121410350	121476347	65998	2	192678	Rassf3	ENSMUSG00000025795	-2154	Promoter
chr10:121605201-121605300	121605201	121605300	100	*	1	0	1	-1.56362	-1.04186	9.92896e-05	0.000140958	Hypomethylated	Promoter (<=1kb)	10	121602302	121604598	2297	2	73192	Xpot	ENSMUSG00000034667	-603	Promoter
chr10:121605701-121606300	121605701	121606300	600	*	6	0	3	0.529972	-0.734638	7.32126e-05	0.000104696	Hypomethylated	Promoter (1-2kb)	10	121602302	121604598	2297	2	73192	Xpot	ENSMUSG00000034667	-1103	Promoter
chr10:121606701-121607700	121606701	121607700	1000	*	10	0	2	1.07747	-0.789343	5.65477e-05	8.12445e-05	Hypomethylated	Promoter (2-3kb)	10	121602302	121604598	2297	2	73192	Xpot	ENSMUSG00000034667	-2103	Promoter
chr10:121627001-121627300	121627001	121627300	300	*	3	0	1	-0.633462	-4.34308	2.35436e-44	1.2895e-43	Hypomethylated	Promoter (<=1kb)	10	121587380	121626332	38953	2	73192	Xpot	ENSMUSG00000034667	-669	Promoter
chr10:121641101-121641300	121641101	121641300	200	*	2	0	1	-1.53939	-4.82065	8.99512e-30	3.17978e-29	Hypomethylated	Promoter (<=1kb)	10	121641588	121677301	35714	1	216393	D930020B18Rik	ENSMUSG00000047642	-288	Promoter
chr10:121641701-121642000	121641701	121642000	300	*	3	0	1	-1.59556	-6.01785	1.55902e-06	2.40776e-06	Hypomethylated	Promoter (<=1kb)	10	121641701	121692892	51192	1	216393	D930020B18Rik	ENSMUSG00000047642	0	Promoter
chr10:121642201-121642600	121642201	121642600	400	*	4	0	1	-0.514811	-7.34834	1.71996e-52	1.13953e-51	Hypomethylated	Promoter (<=1kb)	10	121641872	121692621	50750	1	216393	D930020B18Rik	ENSMUSG00000047642	329	Promoter
chr10:121739201-121739500	121739201	121739500	300	*	3	0	1	-1.06219	-2.10103	1.6416e-07	2.64365e-07	Hypomethylated	Promoter (<=1kb)	10	121739937	121752865	12929	1	270802	Kics2	ENSMUSG00000053684	-437	Promoter
chr10:122448001-122448500	122448001	122448500	500	*	5	0	1	0.0296931	-3.07484	9.01598e-30	3.18562e-29	Hypomethylated	Promoter (<=1kb)	10	122448499	122453452	4954	1	54140	Avpr1a	ENSMUSG00000020123	0	Promoter
chr10:122448701-122449800	122448701	122449800	1100	*	11	0	1	-0.168043	-7.69395	1.29481e-54	9.0348e-54	Hypomethylated	Promoter (<=1kb)	10	122448499	122453452	4954	1	54140	Avpr1a	ENSMUSG00000020123	202	Promoter
chr10:122678201-122678600	122678201	122678600	400	*	4	0	1	-1.16862	-4.34149	1.58028e-23	4.50129e-23	Hypomethylated	Promoter (<=1kb)	10	122678762	122880333	201572	1	319468	Ppm1h	ENSMUSG00000034613	-162	Promoter
chr10:122679801-122680900	122679801	122680900	1100	*	11	0	2	-0.242117	-3.3685	2.44736e-39	1.16464e-38	Hypomethylated	Promoter (<=1kb)	10	122679315	122679415	101	1	102466884	Mir8104	ENSMUSG00000099225	486	Promoter
chr10:122802101-122802700	122802101	122802700	600	*	6	0	1	0.845939	-4.30772	3.64666e-65	3.31812e-64	Hypomethylated	Exon (ENSMUST00000162853.7/319468, exon 3 of 6)	10	122811244	122815871	4628	1	319468	Ppm1h	ENSMUSG00000034613	-8544	Exon
chr10:123265101-123265900	123265101	123265900	800	*	8	0	1	0.100962	-7.05128	9.39004e-73	1.04456e-71	Hypomethylated	Promoter (<=1kb)	10	123264985	123740947	475963	1	268354	Tafa2	ENSMUSG00000044071	116	Promoter
chr10:123267101-123267400	123267101	123267400	300	*	3	0	2	-1.58252	-1.01094	0.000100647	0.000142817	Hypomethylated	Intron (ENSMUST00000218926.1/268354, intron 1 of 5)	10	123264985	123740947	475963	1	268354	Tafa2	ENSMUSG00000044071	2116	Intron
chr10:126898901-126899100	126898901	126899100	200	*	2	0	1	1.00398	-0.645744	0.000147899	0.000208078	Hypomethylated	Exon (ENSMUST00000026504.12/68876, exon 3 of 6)	10	126887249	126901348	14100	2	68876	Atp23	ENSMUSG00000025436	2248	Exon
chr10:126899701-126899900	126899701	126899900	200	*	2	0	1	-1.29205	-1.21137	2.45201e-05	3.58602e-05	Hypomethylated	Intron (ENSMUST00000026504.12/68876, intron 1 of 5)	10	126887249	126901348	14100	2	68876	Atp23	ENSMUSG00000025436	1448	Intron
chr10:126903901-126904200	126903901	126904200	300	*	3	0	1	-0.470812	-0.702516	0.00562404	0.00722045	Hypomethylated	Promoter (2-3kb)	10	126868427	126901355	32929	2	68876	Atp23	ENSMUSG00000025436	-2546	Promoter
chr10:126928901-126929200	126928901	126929200	300	*	3	0	1	-1.33982	-5.02919	6.36909e-35	2.65213e-34	Hypomethylated	Distal Intergenic	10	126868427	126901355	32929	2	68876	Atp23	ENSMUSG00000025436	-27546	Distal Intergenic
chr10:126929301-126929500	126929301	126929500	200	*	2	0	1	-1.91067	-2.19241	4.73187e-12	9.03403e-12	Hypomethylated	Distal Intergenic	10	126868427	126901355	32929	2	68876	Atp23	ENSMUSG00000025436	-27946	Distal Intergenic
chr10:126976601-126976800	126976601	126976800	200	*	2	0	1	-1.62491	-1.38823	3.09126e-07	4.91783e-07	Hypomethylated	Promoter (1-2kb)	10	126978717	126999969	21253	1	52468	Ctdsp2	ENSMUSG00000078429	-1917	Promoter
chr10:127029401-127029700	127029401	127029700	300	*	3	0	1	-1.46185	-0.952298	0.000597762	0.000813494	Hypomethylated	Exon (ENSMUST00000152054.7/66399, exon 3 of 4)	10	127022626	127030391	7766	2	66399	Tsfm	ENSMUSG00000040521	691	Exon
chr10:127049001-127049400	127049001	127049400	400	*	4	0	1	-0.69471	-4.97611	8.81974e-35	3.65088e-34	Hypomethylated	Promoter (<=1kb)	10	127048671	127049866	1196	1	13115	Cyp27b1	ENSMUSG00000006724	330	Promoter
chr10:127049601-127049900	127049601	127049900	300	*	3	0	1	-1.41147	-4.96153	1.33777e-12	2.60101e-12	Hypomethylated	3' UTR	10	127048671	127049866	1196	1	13115	Cyp27b1	ENSMUSG00000006724	930	3' UTR
chr10:127057201-127057600	127057201	127057600	400	*	4	0	2	-0.714754	-0.484294	0.0415357	0.0499196	Hypomethylated	Exon (ENSMUST00000040307.5/216438, exon 3 of 4)	10	127055011	127060184	5174	2	216438	Marchf9	ENSMUSG00000040502	2584	Exon
chr10:127065101-127065500	127065101	127065500	400	*	4	0	1	-1.65342	-1.99676	9.1879e-11	1.67826e-10	Hypomethylated	Promoter (<=1kb)	10	127066076	127067235	1160	1	12567	Cdk4	ENSMUSG00000006728	-576	Promoter
chr10:127065601-127065800	127065601	127065800	200	*	2	0	1	-1.56268	-0.763021	0.00973883	0.0122875	Hypomethylated	Promoter (<=1kb)	10	127066076	127067235	1160	1	12567	Cdk4	ENSMUSG00000006728	-276	Promoter
chr10:127079701-127080800	127079701	127080800	1100	*	11	0	1	0.579664	-6.12051	5.64641e-40	2.733e-39	Hypomethylated	Exon (ENSMUST00000039259.6/216439, exon 1 of 19)	10	127078907	127093169	14263	1	216439	Agap2	ENSMUSG00000025422	794	Exon
chr10:127089801-127090000	127089801	127090000	200	*	2	0	1	-1.63373	-2.34961	4.38997e-15	9.28078e-15	Hypomethylated	Intron (ENSMUST00000239120.1/216439, intron 13 of 18)	10	127078907	127093169	14263	1	216439	Agap2	ENSMUSG00000025422	10894	Intron
chr10:127090501-127092500	127090501	127092500	2000	*	20	0	1	0.875249	-7.82921	8.19561e-90	1.46514e-88	Hypomethylated	3' UTR	10	127078907	127093169	14263	1	216439	Agap2	ENSMUSG00000025422	11594	3' UTR
chr10:127119101-127119500	127119101	127119500	400	*	4	0	1	-1.32992	-0.720844	0.0045635	0.00589336	Hypomethylated	Exon (ENSMUST00000080975.5/216440, exon 4 of 14)	10	127098009	127121115	23107	2	216440	Os9	ENSMUSG00000040462	1615	Exon
chr10:127163701-127163800	127163701	127163800	100	*	1	0	1	-1.14821	-0.792006	0.000825731	0.00111691	Hypomethylated	Promoter (1-2kb)	10	127165225	127172330	7106	1	14421	B4galnt1	ENSMUSG00000006731	-1425	Promoter
chr10:127165701-127167000	127165701	127167000	1300	*	13	0	1	-0.330944	-7.00395	7.52685e-46	4.26725e-45	Hypomethylated	Promoter (<=1kb)	10	127165831	127170412	4582	1	14421	B4galnt1	ENSMUSG00000006731	0	Promoter
chr10:127169901-127170300	127169901	127170300	400	*	4	0	1	-0.377676	-6.96019	6.655e-65	6.01817e-64	Hypomethylated	3' UTR	10	127165859	127168522	2664	1	14421	B4galnt1	ENSMUSG00000006731	4042	3' UTR
chr10:127170501-127170800	127170501	127170800	300	*	3	0	1	-1.14483	-6.07844	6.54255e-24	1.88997e-23	Hypomethylated	3' UTR	10	127172430	127175113	2684	2	216441	Slc26a10	ENSMUSG00000040441	4313	3' UTR
chr10:127171601-127171800	127171601	127171800	200	*	2	0	1	-1.63255	-1.41805	1.63164e-06	2.51806e-06	Hypomethylated	3' UTR	10	127172430	127175113	2684	2	216441	Slc26a10	ENSMUSG00000040441	3313	3' UTR
chr10:127178201-127179100	127178201	127179100	900	*	9	0	1	0.640177	-4.50538	5.67984e-58	4.32015e-57	Hypomethylated	Promoter (1-2kb)	10	127174785	127176989	2205	2	216441	Slc26a10	ENSMUSG00000040441	-1212	Promoter
chr10:127189301-127190200	127189301	127190200	900	*	9	0	1	-0.314517	-4.67368	1.98504e-45	1.11677e-44	Hypomethylated	Promoter (<=1kb)	10	127182525	127190036	7512	2	52666	Arhgef25	ENSMUSG00000019467	0	Promoter
chr10:127191201-127191600	127191201	127191600	400	*	4	0	1	-0.677178	-0.795094	0.00624553	0.00799391	Hypomethylated	Promoter (1-2kb)	10	127187222	127190083	2862	2	52666	Arhgef25	ENSMUSG00000019467	-1118	Promoter
chr10:127197101-127197300	127197101	127197300	200	*	2	0	1	-1.4873	-0.885574	0.00261365	0.00343661	Hypomethylated	Promoter (1-2kb)	10	127193019	127195728	2710	2	80904	Dtx3	ENSMUSG00000040415	-1373	Promoter
chr10:127197501-127197700	127197501	127197700	200	*	2	0	1	-1.64457	-1.66174	2.18706e-09	3.79937e-09	Hypomethylated	Promoter (1-2kb)	10	127193019	127195728	2710	2	80904	Dtx3	ENSMUSG00000040415	-1773	Promoter
chr10:127213401-127213800	127213401	127213800	400	*	4	0	1	-0.355147	-4.22435	3.92031e-34	1.59405e-33	Hypomethylated	Promoter (1-2kb)	10	127204351	127211585	7235	2	117150	Pip4k2c	ENSMUSG00000025417	-1816	Promoter
chr10:127237201-127237500	127237201	127237500	300	*	3	0	1	-0.802954	-1.89423	6.02643e-12	1.14683e-11	Hypomethylated	3' UTR	10	127229050	127263080	34031	2	16572	Kif5a	ENSMUSG00000074657	25580	3' UTR
chr10:127237701-127238000	127237701	127238000	300	*	3	0	1	-1.62873	-2.86082	2.00547e-16	4.45238e-16	Hypomethylated	3' UTR	10	127229050	127263080	34031	2	16572	Kif5a	ENSMUSG00000074657	25080	3' UTR
chr10:127238501-127238900	127238501	127238900	400	*	4	0	1	-1.62281	-4.98688	8.24478e-32	3.121e-31	Hypomethylated	Exon (ENSMUST00000099172.4/16572, exon 15 of 29)	10	127229050	127263080	34031	2	16572	Kif5a	ENSMUSG00000074657	24180	Exon
chr10:127239001-127239600	127239001	127239600	600	*	6	0	1	0.335734	-3.28414	2.42794e-46	1.39207e-45	Hypomethylated	Exon (ENSMUST00000099172.4/16572, exon 14 of 29)	10	127229050	127263080	34031	2	16572	Kif5a	ENSMUSG00000074657	23480	Exon
chr10:127265501-127265700	127265501	127265700	200	*	2	0	1	-0.814834	-1.35039	5.02761e-06	7.59387e-06	Hypomethylated	Promoter (<=1kb)	10	127266368	127269803	3436	1	69654	Dctn2	ENSMUSG00000025410	-668	Promoter
chr10:127287301-127287600	127287301	127287600	300	*	3	0	1	-0.631979	-1.99753	4.36142e-10	7.75638e-10	Hypomethylated	5' UTR	10	127286568	127288853	2286	2	110962	Mbd6	ENSMUSG00000025409	1253	5' UTR
chr10:127326101-127327300	127326101	127327300	1200	*	12	0	1	-0.654694	-3.92254	9.95802e-34	4.00474e-33	Hypomethylated	Exon (ENSMUST00000219511.1/216445, exon 6 of 16)	10	127324323	127329943	5621	1	216445	Arhgap9	ENSMUSG00000040345	1778	Exon
chr10:127510201-127510400	127510201	127510400	200	*	2	0	1	-1.61607	-1.5271	1.83349e-06	2.82453e-06	Hypomethylated	Distal Intergenic	10	127507225	127507992	768	1	237611	Stac3	ENSMUSG00000040287	2976	Distal Intergenic
chr10:127524801-127525100	127524801	127525100	300	*	3	0	1	-1.41281	-4.37742	8.18707e-28	2.71149e-27	Hypomethylated	Promoter (2-3kb)	10	127517139	127522444	5306	2	108037	Shmt2	ENSMUSG00000025403	-2357	Promoter
chr10:127525701-127526000	127525701	127526000	300	*	3	0	1	-1.34641	-2.36104	2.36412e-13	4.72278e-13	Hypomethylated	3' UTR	10	127517139	127522444	5306	2	108037	Shmt2	ENSMUSG00000025403	-3257	3' UTR
chr10:127526101-127527100	127526101	127527100	1000	*	10	0	1	0.433813	-7.08769	2.73581e-51	1.75404e-50	Hypomethylated	3' UTR	10	127517139	127522444	5306	2	108037	Shmt2	ENSMUSG00000025403	-3657	3' UTR
chr10:127527501-127527700	127527501	127527700	200	*	2	0	1	-1.58948	-2.53095	9.51153e-14	1.9255e-13	Hypomethylated	Intron (ENSMUST00000095266.2/104080, intron 1 of 1)	10	127517139	127522444	5306	2	108037	Shmt2	ENSMUSG00000025403	-5057	Intron
chr10:127533701-127534000	127533701	127534000	300	*	3	0	1	-1.30604	-5.45339	3.34067e-21	8.72576e-21	Hypomethylated	Intron (ENSMUST00000095266.2/104080, intron 1 of 1)	10	127525473	127534559	9087	2	104080	Nxph4	ENSMUSG00000040258	559	Intron
chr10:127534801-127535400	127534801	127535400	600	*	6	0	1	0.135104	-7.48026	6.02599e-47	3.50284e-46	Hypomethylated	Promoter (<=1kb)	10	127525473	127534559	9087	2	104080	Nxph4	ENSMUSG00000040258	-242	Promoter
chr10:127544401-127544800	127544401	127544800	400	*	4	0	1	-0.296973	-1.15869	1.58343e-07	2.55194e-07	Hypomethylated	Promoter (1-2kb)	10	127542196	127543208	1013	2	16971	Lrp1	ENSMUSG00000040249	-1193	Promoter
chr10:127592801-127593300	127592801	127593300	500	*	5	0	1	-0.71282	-1.74881	3.31132e-14	6.80462e-14	Hypomethylated	Intron (ENSMUST00000049149.14/16971, intron 10 of 88)	10	127581729	127583460	1732	2	16971	Lrp1	ENSMUSG00000040249	-9341	Intron
chr10:127593601-127594200	127593601	127594200	600	*	6	0	2	0.73897	-0.4655	0.0158766	0.0197399	Hypomethylated	Exon (ENSMUST00000049149.14/16971, exon 9 of 89)	10	127581729	127583460	1732	2	16971	Lrp1	ENSMUSG00000040249	-10141	Exon
chr10:127594801-127595600	127594801	127595600	800	*	8	0	2	0.064974	-0.887761	2.77015e-05	4.04083e-05	Hypomethylated	Exon (ENSMUST00000049149.14/16971, exon 7 of 89)	10	127581729	127583460	1732	2	16971	Lrp1	ENSMUSG00000040249	-11341	Exon
chr10:127664401-127664600	127664401	127664600	200	*	2	0	1	-0.552088	-1.36283	4.06044e-09	6.97792e-09	Hypomethylated	Exon (ENSMUST00000133270.1/ENSMUST00000133270.1, exon 2 of 2)	10	127664925	127665481	557	2	17937	Nab2	ENSMUSG00000025402	881	Exon
chr10:127741301-127741500	127741301	127741500	200	*	2	0	1	-0.899119	-1.05363	2.97709e-06	4.54244e-06	Hypomethylated	Intron (ENSMUST00000054287.8/320080, intron 1 of 1)	10	127739538	127747349	7812	1	320080	Zbtb39	ENSMUSG00000044617	1763	Intron
chr10:127741601-127741900	127741601	127741900	300	*	3	0	1	0.725057	-1.32561	7.25659e-11	1.33028e-10	Hypomethylated	Exon (ENSMUST00000054287.8/320080, exon 2 of 2)	10	127739538	127747349	7812	1	320080	Zbtb39	ENSMUSG00000044617	2063	Exon
chr10:128085201-128085300	128085201	128085300	100	*	1	0	1	-1.96926	-3.34673	2.13969e-19	5.26679e-19	Hypomethylated	Promoter (<=1kb)	10	128085286	128085363	78	1	751518	Mir677	ENSMUSG00000104755	0	Promoter
chr10:128193401-128193800	128193401	128193800	400	*	4	0	1	-0.776899	-1.93753	1.26731e-15	2.73629e-15	Hypomethylated	Promoter (<=1kb)	10	128194457	128209939	15483	1	216456	Gls2	ENSMUSG00000044005	-657	Promoter
chr10:128195201-128195600	128195201	128195600	400	*	4	0	1	-0.284788	-6.75554	2.14438e-43	1.13925e-42	Hypomethylated	Promoter (<=1kb)	10	128194806	128199815	5010	1	216456	Gls2	ENSMUSG00000044005	395	Promoter
chr10:128213201-128213500	128213201	128213500	300	*	3	0	1	-1.56955	-6.27462	1.05992e-35	4.51072e-35	Hypomethylated	Promoter (1-2kb)	10	128209908	128211807	1900	2	66701	Spryd4	ENSMUSG00000051346	-1394	Promoter
chr10:128269501-128269900	128269501	128269900	400	*	4	0	2	-0.356343	-1.29221	4.75745e-09	8.15095e-09	Hypomethylated	Promoter (<=1kb)	10	128270559	128277410	6852	1	20847	Stat2	ENSMUSG00000040033	-659	Promoter
chr10:128524701-128525100	128524701	128525100	400	*	4	0	1	-0.202926	-6.19862	6.65318e-23	1.84748e-22	Hypomethylated	Exon (ENSMUST00000185270.1/ENSMUST00000185270.1, exon 1 of 2)	10	128513498	128525868	12371	2	23943	Esyt1	ENSMUSG00000025366	768	Exon
chr10:128545201-128545400	128545201	128545400	200	*	2	0	1	-1.09864	-1.80113	2.37435e-10	4.26384e-10	Hypomethylated	Exon (ENSMUST00000188089.1/ENSMUST00000188089.1, exon 3 of 3)	10	128545080	128547639	2560	2	103284	Zc3h10	ENSMUSG00000039810	2239	Exon
chr10:128569901-128570500	128569901	128570500	600	*	6	0	1	-1.11915	-0.88873	0.00377199	0.00490395	Hypomethylated	Exon (ENSMUST00000082059.6/13867, exon 27 of 28)	10	128557768	128565987	8220	2	18813	Pa2g4	ENSMUSG00000025364	-3914	Exon
chr10:128624401-128624900	128624401	128624900	500	*	5	0	1	-0.763613	-4.74852	2.8223e-33	1.12e-32	Hypomethylated	3' UTR	10	128624534	128626424	1891	2	27370	Rps26	ENSMUSG00000025362	1524	3' UTR
chr10:128645701-128645900	128645701	128645900	200	*	2	0	1	-1.81924	-5.10511	1.22166e-06	1.8947e-06	Hypomethylated	Promoter (<=1kb)	10	128645884	128649811	3928	1	102633634	Gm26876	ENSMUSG00000097372	0	Promoter
chr10:128669001-128669200	128669001	128669200	200	*	2	0	1	-1.87398	-5.92663	6.78313e-05	9.71238e-05	Hypomethylated	Promoter (<=1kb)	10	128630843	128669358	38516	2	22781	Ikzf4	ENSMUSG00000002578	158	Promoter
chr10:128745301-128745600	128745301	128745600	300	*	3	0	1	-1.11944	-2.75904	9.2017e-15	1.9262e-14	Hypomethylated	Promoter (<=1kb)	10	128720136	128744855	24720	2	13139	Dgka	ENSMUSG00000025357	-446	Promoter
chr10:128806701-128807100	128806701	128807100	400	*	4	0	2	-0.649091	-0.971731	2.24273e-05	3.28825e-05	Hypomethylated	Promoter (<=1kb)	10	128807378	128810344	2967	1	74330	Dnajc14	ENSMUSG00000025354	-278	Promoter
chr10:128908901-128909200	128908901	128909200	300	*	3	0	1	-0.977035	-1.93207	4.59464e-15	9.70787e-15	Hypomethylated	Promoter (<=1kb)	10	128908820	128912822	4003	1	12512	Cd63	ENSMUSG00000025351	81	Promoter
chr10:128911001-128911200	128911001	128911200	200	*	2	0	1	-1.7256	-3.72496	6.80295e-13	1.33756e-12	Hypomethylated	Promoter (<=1kb)	10	128910622	128912063	1442	1	12512	Cd63	ENSMUSG00000025351	379	Promoter
chr10:128922601-128922800	128922601	128922800	200	*	2	0	1	-1.83341	-2.41378	1.44194e-12	2.80059e-12	Hypomethylated	Promoter (<=1kb)	10	128918420	128922888	4469	2	14533	Bloc1s1	ENSMUSG00000090247	88	Promoter
chr10:12921101-12921200	12921101	12921200	100	*	1	0	1	-1.7526	-1.47033	6.38628e-07	1.00092e-06	Hypomethylated	Intron (ENSMUST00000181073.8/320273, intron 2 of 2)	10	12916648	12923090	6443	2	320273	B230208H11Rik	ENSMUSG00000097378	1890	Intron
chr10:12940501-12940700	12940501	12940700	200	*	2	0	1	-1.52162	-0.789647	0.00739181	0.00941352	Hypomethylated	3' UTR	10	12916679	12923090	6412	2	320273	B230208H11Rik	ENSMUSG00000097378	-17411	3' UTR
chr10:12941001-12942000	12941001	12942000	1000	*	10	0	1	1.13936	-7.1366	2.015e-141	2.76733e-139	Hypomethylated	5' UTR	10	12916679	12923090	6412	2	320273	B230208H11Rik	ENSMUSG00000097378	-17911	5' UTR
chr10:12963501-12963700	12963501	12963700	200	*	2	0	1	-1.74397	-3.2818	1.27976e-15	2.76154e-15	Hypomethylated	Intron (ENSMUST00000042861.6/74732, intron 1 of 2)	10	12941828	12964258	22431	2	74732	Stx11	ENSMUSG00000039232	558	Intron
chr10:130444701-130445100	130444701	130445100	400	*	4	0	2	-0.29201	-1.66014	2.85364e-12	5.48733e-12	Hypomethylated	3' UTR	10	130441562	130456050	14489	2	625109	Vmn2r86	ENSMUSG00000092162	10950	3' UTR
chr10:130470301-130470700	130470301	130470700	400	*	4	0	1	-1.37711	-5.17525	1.86309e-15	3.99915e-15	Hypomethylated	Exon (ENSMUST00000218030.1/ENSMUST00000218030.1, exon 1 of 1)	10	130441562	130456050	14489	2	625109	Vmn2r86	ENSMUSG00000092162	-14251	Exon
chr10:13060801-13061400	13060801	13061400	600	*	6	0	2	-1.22557	-5.49987	6.50881e-22	1.74062e-21	Hypomethylated	Promoter (<=1kb)	10	13060504	13127354	66851	1	22634	Plagl1	ENSMUSG00000019817	297	Promoter
chr10:13089701-13090100	13089701	13090100	400	*	4	0	2	-0.0560061	-2.57022	3.47212e-20	8.77133e-20	Hypomethylated	Promoter (<=1kb)	10	13090691	13124860	34170	1	22634	Plagl1	ENSMUSG00000019817	-591	Promoter
chr10:13090501-13091300	13090501	13091300	800	*	8	0	1	0.927604	-8.75166	1.9123e-100	4.87023e-99	Hypomethylated	Promoter (<=1kb)	10	13090691	13124860	34170	1	22634	Plagl1	ENSMUSG00000019817	0	Promoter
chr10:13190701-13190800	13190701	13190800	100	*	1	0	1	-0.390159	-1.56544	3.66834e-13	7.27578e-13	Hypomethylated	Exon (ENSMUST00000019950.5/353258, exon 3 of 11)	10	13182412	13192428	10017	2	353258	Ltv1	ENSMUSG00000019814	1628	Exon
chr10:13323201-13323500	13323201	13323500	300	*	3	0	1	-1.07359	-1.69099	2.54903e-06	3.9031e-06	Hypomethylated	Intron (ENSMUST00000105545.11/215789, intron 1 of 12)	10	13213395	13324289	110895	2	215789	Phactr2	ENSMUSG00000062866	789	Intron
chr10:13472801-13473100	13472801	13473100	300	*	3	0	1	-0.711258	-1.44093	2.89454e-10	5.18092e-10	Hypomethylated	Intron (ENSMUST00000105545.11/215789, intron 1 of 12)	10	13207717	13474412	266696	2	215789	Phactr2	ENSMUSG00000062866	1312	Intron
chr10:13473701-13474100	13473701	13474100	400	*	4	0	2	-1.22468	-6.61758	4.04324e-16	8.88653e-16	Hypomethylated	Promoter (<=1kb)	10	13207717	13474412	266696	2	215789	Phactr2	ENSMUSG00000062866	312	Promoter
chr10:13555201-13555500	13555201	13555500	300	*	3	0	1	-1.35169	-4.42821	9.50928e-31	3.4735e-30	Hypomethylated	Promoter (2-3kb)	10	13523842	13553142	29301	2	56535	Pex3	ENSMUSG00000019809	-2059	Promoter
chr10:13867901-13868200	13867901	13868200	300	*	3	0	1	-1.38667	-1.29021	2.85616e-06	4.36337e-06	Hypomethylated	Intron (ENSMUST00000162610.7/66253, intron 1 of 5)	10	13647669	13868822	221154	2	66253	Aig1	ENSMUSG00000019806	622	Intron
chr10:13868401-13868700	13868401	13868700	300	*	3	0	2	-1.57509	-4.63505	6.88494e-10	1.21735e-09	Hypomethylated	Promoter (<=1kb)	10	13647669	13868822	221154	2	66253	Aig1	ENSMUSG00000019806	122	Promoter
chr10:17721101-17721300	17721101	17721300	200	*	2	0	1	-0.93402	-0.805647	0.00202754	0.00268299	Hypomethylated	Promoter (1-2kb)	10	17723218	17725674	2457	1	17684	Cited2	ENSMUSG00000039910	-1918	Promoter
chr10:18318101-18318400	18318101	18318400	300	*	3	0	2	-0.847753	-5.08265	9.81824e-22	2.60761e-21	Hypomethylated	Promoter (<=1kb)	10	18318985	18531973	212989	1	215819	Nhsl1	ENSMUSG00000039835	-585	Promoter
chr10:18531301-18532500	18531301	18532500	1200	*	12	0	2	-1.51062	-2.61245	2.65855e-16	5.8801e-16	Hypomethylated	3' UTR	10	18540758	18545887	5130	2	56016	Hebp2	ENSMUSG00000019853	13387	3' UTR
chr10:18843901-18844100	18843901	18844100	200	*	2	0	1	-1.34795	-0.710785	0.0070323	0.0089689	Hypomethylated	Promoter (<=1kb)	10	18845020	18857073	12054	1	64058	Perp	ENSMUSG00000019851	-920	Promoter
chr10:18845201-18845400	18845201	18845400	200	*	2	0	1	-1.87932	-6.7766	4.20556e-10	7.48374e-10	Hypomethylated	Promoter (<=1kb)	10	18845020	18857073	12054	1	64058	Perp	ENSMUSG00000019851	181	Promoter
chr10:19356701-19357700	19356701	19357700	1000	*	10	0	2	0.945835	-4.9515	3.06181e-54	2.12033e-53	Hypomethylated	Promoter (<=1kb)	10	19356533	19358604	2072	1	94222	Olig3	ENSMUSG00000045591	168	Promoter
chr10:19359101-19359300	19359101	19359300	200	*	2	0	1	-0.735348	-0.608938	0.0067994	0.00868241	Hypomethylated	Distal Intergenic	10	19356533	19358604	2072	1	94222	Olig3	ENSMUSG00000045591	2568	Distal Intergenic
chr10:19849001-19850100	19849001	19850100	1100	*	11	0	1	1.34553	-6.76718	5.53406e-98	1.29702e-96	Hypomethylated	Exon (ENSMUST00000059805.5/76157, exon 2 of 2)	10	19847916	19851459	3544	2	76157	Slc35d3	ENSMUSG00000050473	1359	Exon
chr10:19852001-19852200	19852001	19852200	200	*	2	0	1	-1.90854	-5.9158	1.17341e-19	2.91566e-19	Hypomethylated	Promoter (<=1kb)	10	19847916	19851459	3544	2	76157	Slc35d3	ENSMUSG00000050473	-542	Promoter
chr10:19872501-19872800	19872501	19872800	300	*	3	0	1	-0.887894	-0.604106	0.00697131	0.00889343	Hypomethylated	Promoter (2-3kb)	10	19860789	19869674	8886	2	18634	Pex7	ENSMUSG00000020003	-2827	Promoter
chr10:20148301-20148800	20148301	20148800	500	*	5	0	1	-0.569336	-6.3636	1.4457e-27	4.74845e-27	Hypomethylated	Promoter (<=1kb)	10	20148471	20281522	133052	1	17761	Map7	ENSMUSG00000019996	0	Promoter
chr10:20149301-20149900	20149301	20149900	600	*	6	0	1	-1.17002	-7.50715	2.05127e-24	6.03835e-24	Hypomethylated	Promoter (<=1kb)	10	20148998	20257538	108541	1	17761	Map7	ENSMUSG00000019996	303	Promoter
chr10:20150001-20150100	20150001	20150100	100	*	1	0	1	-2.07764	-5.75309	3.22123e-15	6.84937e-15	Hypomethylated	Intron (ENSMUST00000020173.15/17761, intron 1 of 17)	10	20148998	20257538	108541	1	17761	Map7	ENSMUSG00000019996	1003	Intron
chr10:20151101-20151200	20151101	20151200	100	*	1	0	1	-1.45873	-1.1702	2.74764e-05	4.00959e-05	Hypomethylated	Intron (ENSMUST00000020173.15/17761, intron 1 of 17)	10	20148998	20257538	108541	1	17761	Map7	ENSMUSG00000019996	2103	Intron
chr10:20954301-20954600	20954301	20954600	300	*	3	0	1	-0.630385	-8.06335	3.67092e-60	2.96071e-59	Hypomethylated	Intron (ENSMUST00000105525.11/52906, intron 1 of 23)	10	20952547	21080429	127883	1	52906	Ahi1	ENSMUSG00000019986	1754	Intron
chr10:21158901-21159200	21158901	21159200	300	*	3	0	1	-1.42603	-5.09243	2.32773e-09	4.03896e-09	Hypomethylated	Intron (ENSMUST00000188495.7/17863, intron 1 of 15)	10	21138893	21160850	21958	2	17863	Myb	ENSMUSG00000019982	1650	Intron
chr10:21882101-21882700	21882101	21882700	600	*	6	0	1	0.479593	-5.68059	5.996e-72	6.52193e-71	Hypomethylated	Promoter (<=1kb)	10	21882184	21999893	117710	1	20393	Sgk1	ENSMUSG00000019970	0	Promoter
chr10:21992701-21993300	21992701	21993300	600	*	6	0	1	-0.774518	-7.92305	9.92135e-42	5.01701e-41	Hypomethylated	Promoter (<=1kb)	10	21992223	21999898	7676	1	20393	Sgk1	ENSMUSG00000019970	478	Promoter
chr10:22158401-22159700	22158401	22159700	1300	*	13	0	1	0.557585	-7.20392	1.37111e-110	5.02456e-109	Hypomethylated	Promoter (<=1kb)	10	22158569	22183917	25349	1	379043	Raet1e	ENSMUSG00000053219	0	Promoter
chr10:22159801-22160300	22159801	22160300	500	*	5	0	1	-0.902972	-6.03747	1.47005e-42	7.61721e-42	Hypomethylated	Intron (ENSMUST00000181645.7/379043, intron 1 of 8)	10	22158586	22288849	130264	1	667281	H60b	ENSMUSG00000075297	1215	Intron
chr10:22273201-22274500	22273201	22274500	1300	*	13	0	1	0.135597	-6.5334	2.71962e-82	3.95691e-81	Hypomethylated	Promoter (<=1kb)	10	22273346	22288849	15504	1	667281	H60b	ENSMUSG00000075297	0	Promoter
chr10:22729201-22729500	22729201	22729500	300	*	3	0	2	-0.821047	-1.06799	1.61778e-05	2.38952e-05	Hypomethylated	Promoter (<=1kb)	10	22729372	22729432	61	2	102465768	Mir7663	ENSMUSG00000098714	0	Promoter
chr10:22817601-22817800	22817601	22817800	200	*	2	0	1	-1.4791	-0.96368	0.000982345	0.00132157	Hypomethylated	3' UTR	10	22817281	22820174	2894	2	21412	Tcf21	ENSMUSG00000045680	2374	3' UTR
chr10:22819201-22820400	22819201	22820400	1200	*	12	0	2	-0.0606021	-4.3615	7.59725e-35	3.15016e-34	Hypomethylated	Promoter (<=1kb)	10	22817281	22820174	2894	2	21412	Tcf21	ENSMUSG00000045680	0	Promoter
chr10:22820501-22820700	22820501	22820700	200	*	2	0	2	-1.54882	-0.672778	0.0134844	0.0168383	Hypomethylated	Promoter (<=1kb)	10	22817281	22820174	2894	2	21412	Tcf21	ENSMUSG00000045680	-327	Promoter
chr10:23348201-23348300	23348201	23348300	100	*	1	0	1	-1.86978	-2.74896	7.38456e-15	1.55045e-14	Hypomethylated	Intron (ENSMUST00000092665.11/14051, intron 1 of 18)	10	23104763	23349887	245125	2	14051	Eya4	ENSMUSG00000010461	1587	Intron
chr10:23348401-23349600	23348401	23349600	1200	*	12	0	1	0.627958	-6.0456	9.67739e-103	2.68827e-101	Hypomethylated	Promoter (<=1kb)	10	23104763	23349887	245125	2	14051	Eya4	ENSMUSG00000010461	287	Promoter
chr10:24223401-24224200	24223401	24224200	800	*	8	0	1	1.55754	-7.24042	1.66992e-147	3.22889e-145	Hypomethylated	Promoter (<=1kb)	10	24223517	24302790	79274	1	59012	Moxd1	ENSMUSG00000020000	0	Promoter
chr10:24595401-24596700	24595401	24596700	1300	*	13	0	1	0.575595	-7.91275	1.20466e-106	3.8317e-105	Hypomethylated	Promoter (<=1kb)	10	24549447	24595817	46371	2	102638890	Gm15270	NA	0	Promoter
chr10:24597501-24597700	24597501	24597700	200	*	2	0	1	-1.64213	-1.30491	5.38882e-05	7.75296e-05	Hypomethylated	Promoter (1-2kb)	10	24549447	24595817	46371	2	102638890	Gm15270	NA	-1684	Promoter
chr10:24711301-24711500	24711301	24711500	200	*	2	0	1	-2.03685	-4.29245	5.47937e-15	1.15473e-14	Hypomethylated	Promoter (<=1kb)	10	24641806	24711991	70186	2	18605	Enpp1	ENSMUSG00000037370	491	Promoter
chr10:24712301-24712400	24712301	24712400	100	*	1	0	1	-2.01921	-4.57712	8.65801e-18	2.00994e-17	Hypomethylated	Promoter (<=1kb)	10	24641435	24712159	70725	2	18605	Enpp1	ENSMUSG00000037370	-142	Promoter
chr10:25296001-25296200	25296001	25296200	200	*	2	0	1	-1.61116	-1.27787	0.00058549	0.000797089	Hypomethylated	Promoter (<=1kb)	10	25267370	25296100	28731	2	432442	Akap7	ENSMUSG00000039166	0	Promoter
chr10:25298901-25299300	25298901	25299300	400	*	4	0	2	-1.16885	-0.72436	0.0194356	0.0239783	Hypomethylated	Promoter (<=1kb)	10	25170122	25299164	129043	2	432442	Akap7	ENSMUSG00000039166	0	Promoter
chr10:25361101-25361300	25361101	25361300	200	*	2	0	1	-1.75395	-4.17853	1.90537e-26	6.01751e-26	Hypomethylated	Intron (ENSMUST00000053748.15/13822, intron 1 of 19)	10	25359856	25523513	163658	1	13822	Epb41l2	ENSMUSG00000019978	1245	Intron
chr10:25362101-25362200	25362101	25362200	100	*	1	0	1	-1.63823	-1.05625	0.00137904	0.00183976	Hypomethylated	Intron (ENSMUST00000053748.15/13822, intron 1 of 19)	10	25359856	25523513	163658	1	13822	Epb41l2	ENSMUSG00000019978	2245	Intron
chr10:25458101-25458200	25458101	25458200	100	*	1	0	1	-1.04976	-1.03676	8.62337e-06	1.28899e-05	Hypomethylated	Intron (ENSMUST00000053748.15/13822, intron 3 of 19)	10	25466973	25502027	35055	1	13822	Epb41l2	ENSMUSG00000019978	-8773	Intron
chr10:28075701-28076800	28075701	28076800	1100	*	11	0	1	-0.236193	-8.46461	6.9013e-38	3.14757e-37	Hypomethylated	Exon (ENSMUST00000219107.1/ENSMUST00000219107.1, exon 1 of 1)	10	28075010	28264673	189664	1	19272	Ptprk	ENSMUSG00000019889	691	Exon
chr10:29148101-29148500	29148101	29148500	400	*	4	0	1	-0.0857385	-4.3192	7.32462e-56	5.27624e-55	Hypomethylated	Promoter (<=1kb)	10	29147797	29196463	48667	1	67412	Soga3	ENSMUSG00000038916	304	Promoter
chr10:29196401-29197700	29196401	29197700	1300	*	13	0	1	1.12249	-4.16228	5.88634e-78	7.47621e-77	Hypomethylated	Promoter (1-2kb)	10	29198954	29221940	22987	1	212448	9330159F19Rik	ENSMUSG00000004360	-1254	Promoter
chr10:29534501-29534700	29534501	29534700	200	*	2	0	1	-1.82058	-4.46079	3.85419e-17	8.74032e-17	Hypomethylated	Intron (ENSMUST00000092623.4/72780, intron 1 of 4)	10	29452418	29535867	83450	2	72780	Rspo3	ENSMUSG00000019880	1167	Intron
chr10:29699101-29699400	29699101	29699400	300	*	3	0	2	-0.637014	-0.918392	4.18634e-05	6.05555e-05	Hypomethylated	Exon (ENSMUST00000092620.5/ENSMUST00000092620.5, exon 1 of 1)	10	29452418	29535867	83450	2	72780	Rspo3	ENSMUSG00000019880	-163234	Exon
chr10:30844101-30844900	30844101	30844900	800	*	8	0	2	-0.342775	-6.4439	7.38963e-55	5.19821e-54	Hypomethylated	Promoter (1-2kb)	10	30832359	30842801	10443	2	15214	Hey2	ENSMUSG00000019789	-1300	Promoter
chr10:31445301-31445400	31445301	31445400	100	*	1	0	1	-2.08391	-4.8078	2.06776e-17	4.73297e-17	Hypomethylated	Promoter (<=1kb)	10	31332657	31445797	113141	2	21987	Tpd52l1	ENSMUSG00000000296	397	Promoter
chr10:33624301-33624800	33624301	33624800	500	*	5	0	2	-0.109009	-6.29597	6.72294e-37	2.96678e-36	Hypomethylated	Promoter (<=1kb)	10	33512286	33624769	112484	2	215890	Clvs2	ENSMUSG00000019785	0	Promoter
chr10:3365201-3365400	3365201	3365400	200	*	2	0	1	-1.07974	-0.652136	0.0108251	0.0136089	Hypomethylated	Promoter (<=1kb)	10	3366057	3464975	98919	1	76142	Ppp1r14c	ENSMUSG00000040653	-657	Promoter
chr10:34127301-34127900	34127301	34127900	600	*	6	0	1	0.181626	-7.5551	5.53798e-49	3.3684e-48	Hypomethylated	Promoter (<=1kb)	10	34126067	34127984	1918	2	215900	Calhm6	ENSMUSG00000046031	84	Promoter
chr10:34208101-34208400	34208101	34208400	300	*	3	0	1	-1.43672	-4.92421	1.21912e-32	4.74318e-32	Hypomethylated	Promoter (<=1kb)	10	34151393	34207715	56323	2	212898	Dse	ENSMUSG00000039497	-386	Promoter
chr10:34298501-34298800	34298501	34298800	300	*	3	0	1	-1.00161	-0.591209	0.0138118	0.0172398	Hypomethylated	3' UTR	10	34297442	34301320	3879	1	72480	Tspyl4	ENSMUSG00000039485	1059	3' UTR
chr10:36508001-36508200	36508001	36508200	200	*	2	0	1	-1.95309	-4.38356	3.56079e-17	8.0887e-17	Hypomethylated	Intron (ENSMUST00000167191.7/319415, intron 1 of 4)	10	36507407	36810038	302632	1	319415	Hs3st5	ENSMUSG00000044499	594	Intron
chr10:39134901-39135300	39134901	39135300	400	*	4	0	3	-0.638369	-1.31488	3.85935e-07	6.11265e-07	Hypomethylated	Exon (ENSMUST00000213237.1/71924, exon 2 of 6)	10	39134068	39152542	18475	1	71924	Tube1	ENSMUSG00000019845	833	Exon
chr10:39899601-39899900	39899601	39899900	300	*	3	0	1	-1.78985	-2.21994	1.24058e-12	2.41398e-12	Hypomethylated	Promoter (<=1kb)	10	39890013	39899238	9226	2	213332	Mfsd4b4	ENSMUSG00000096687	-363	Promoter
chr10:39926101-39926400	39926101	39926400	300	*	3	0	2	-1.45475	-2.02104	7.85345e-13	1.54101e-12	Hypomethylated	Intron (ENSMUST00000045526.4/72045, intron 1 of 3)	10	39920380	39926923	6544	2	72045	Mfsd4b2	ENSMUSG00000121468	523	Intron
chr10:39926701-39926900	39926701	39926900	200	*	2	0	1	-1.93994	-5.32598	3.44781e-15	7.32055e-15	Hypomethylated	Promoter (<=1kb)	10	39920380	39926923	6544	2	72045	Mfsd4b2	ENSMUSG00000121468	23	Promoter
chr10:39927001-39927500	39927001	39927500	500	*	5	0	2	-0.655895	-1.87707	9.34901e-16	2.0287e-15	Hypomethylated	Promoter (<=1kb)	10	39920960	39926949	5990	2	72045	Mfsd4b2	ENSMUSG00000121468	-52	Promoter
chr10:40024801-40025100	40024801	40025100	300	*	3	0	1	-1.38316	-6.49913	3.9308e-08	6.48806e-08	Hypomethylated	Promoter (<=1kb)	10	40007046	40025159	18114	2	215929	Mfsd4b1	ENSMUSG00000038522	59	Promoter
chr10:40141201-40141500	40141201	40141500	300	*	3	0	1	-1.68785	-5.23827	1.4023e-23	4.00365e-23	Hypomethylated	Intron (ENSMUST00000092566.7/72472, intron 1 of 5)	10	40033532	40142254	108723	2	72472	Slc16a10	ENSMUSG00000019838	754	Intron
chr10:40683001-40683800	40683001	40683800	800	*	8	0	2	-0.650401	-7.58705	3.47248e-24	1.01226e-23	Hypomethylated	Promoter (<=1kb)	10	40683282	40811083	127802	1	327747	Mettl24	ENSMUSG00000045555	0	Promoter
chr10:41070801-41071000	41070801	41071000	200	*	2	0	1	-1.47702	-3.67589	2.97948e-10	5.32904e-10	Hypomethylated	Exon (ENSMUST00000061796.7/140741, exon 2 of 2)	10	41069977	41072285	2309	2	140741	Gpr6	ENSMUSG00000046922	1285	Exon
chr10:41449401-41449600	41449401	41449600	200	*	2	0	1	-1.78723	-2.01795	1.2377e-10	2.24793e-10	Hypomethylated	Promoter (<=1kb)	10	41450383	41465574	15192	1	268294	Zbtb24	ENSMUSG00000019826	-783	Promoter
chr10:41451401-41452200	41451401	41452200	800	*	8	0	2	-0.923598	-1.66893	4.49797e-09	7.71718e-09	Hypomethylated	3' UTR	10	41450435	41453468	3034	1	268294	Zbtb24	ENSMUSG00000019826	966	3' UTR
chr10:41886501-41886700	41886501	41886700	200	*	2	0	1	-0.52493	-2.04769	6.40833e-14	1.30412e-13	Hypomethylated	Promoter (<=1kb)	10	41887439	41908424	20986	1	140742	Sesn1	ENSMUSG00000038332	-739	Promoter
chr10:42196801-42198100	42196801	42198100	1300	*	13	0	1	1.31216	-6.73801	7.22604e-125	4.67783e-123	Hypomethylated	5' UTR	10	42197554	42258366	60813	2	56484	Foxo3	ENSMUSG00000048756	60266	5' UTR
chr10:42274701-42275400	42274701	42275400	700	*	7	0	1	-0.327291	-5.49871	9.55591e-32	3.60988e-31	Hypomethylated	Exon (ENSMUST00000105502.7/56484, exon 2 of 4)	10	42196268	42276696	80429	2	56484	Foxo3	ENSMUSG00000048756	1296	Exon
chr10:42500701-42500900	42500701	42500900	200	*	2	0	1	-1.64265	-2.25694	7.57911e-14	1.54003e-13	Hypomethylated	Promoter (1-2kb)	10	42502030	42534787	32758	1	54198	Snx3	ENSMUSG00000019804	-1130	Promoter
chr10:42503501-42503700	42503501	42503700	200	*	2	0	1	-2.06904	-4.51272	1.82336e-23	5.18064e-23	Hypomethylated	Intron (ENSMUST00000105500.7/54198, intron 1 of 3)	10	42502290	42535381	33092	1	54198	Snx3	ENSMUSG00000019804	1211	Intron
chr10:42572501-42573300	42572501	42573300	800	*	8	0	1	0.712949	-5.2613	2.07246e-86	3.35406e-85	Hypomethylated	Exon (ENSMUST00000019938.10/21907, exon 4 of 9)	10	42563272	42568828	5557	2	21907	Nr2e1	ENSMUSG00000019803	-3673	Exon
chr10:42578001-42578400	42578001	42578400	400	*	4	0	1	0.0897632	-1.00144	8.16219e-07	1.27355e-06	Hypomethylated	Exon (ENSMUST00000019938.10/21907, exon 2 of 9)	10	42571484	42580345	8862	2	21907	Nr2e1	ENSMUSG00000019803	1945	Exon
chr10:42579101-42580700	42579101	42580700	1600	*	16	0	1	-1.09914	-5.84379	1.45059e-44	7.98667e-44	Hypomethylated	Promoter (<=1kb)	10	42571484	42580345	8862	2	21907	Nr2e1	ENSMUSG00000019803	0	Promoter
chr10:42581001-42581300	42581001	42581300	300	*	3	0	2	-0.501847	-1.31419	8.83624e-10	1.55507e-09	Hypomethylated	Promoter (<=1kb)	10	42572858	42580774	7917	2	21907	Nr2e1	ENSMUSG00000019803	-227	Promoter
chr10:42585601-42586000	42585601	42586000	400	*	4	0	1	-0.0723659	-1.15486	2.5056e-09	4.34042e-09	Hypomethylated	Intron (ENSMUST00000105497.7/14628, intron 2 of 5)	10	42583838	42700492	116655	1	14628	Ostm1	ENSMUSG00000038280	1763	Intron
chr10:42591301-42591500	42591301	42591500	200	*	2	0	1	-1.77288	-9.09868	2.20366e-20	5.61226e-20	Hypomethylated	Intron (ENSMUST00000105497.7/14628, intron 2 of 5)	10	42583838	42700492	116655	1	14628	Ostm1	ENSMUSG00000038280	7463	Intron
chr10:42592401-42592600	42592401	42592600	200	*	2	0	1	-1.90962	-4.38246	1.43605e-25	4.40099e-25	Hypomethylated	Intron (ENSMUST00000105497.7/14628, intron 2 of 5)	10	42583838	42700492	116655	1	14628	Ostm1	ENSMUSG00000038280	8563	Intron
chr10:42613001-42613400	42613001	42613400	400	*	4	0	1	-0.245779	-0.937813	0.000389422	0.000534869	Hypomethylated	Intron (ENSMUST00000105497.7/14628, intron 2 of 5)	10	42583838	42700492	116655	1	14628	Ostm1	ENSMUSG00000038280	29163	Intron
chr10:42614901-42615200	42614901	42615200	300	*	3	0	1	-1.30547	-1.58564	3.1266e-09	5.39773e-09	Hypomethylated	Intron (ENSMUST00000105497.7/14628, intron 2 of 5)	10	42583838	42700492	116655	1	14628	Ostm1	ENSMUSG00000038280	31063	Intron
chr10:42615501-42615800	42615501	42615800	300	*	3	0	1	-0.782892	-2.28657	2.26283e-19	5.56431e-19	Hypomethylated	Intron (ENSMUST00000105497.7/14628, intron 2 of 5)	10	42583838	42700492	116655	1	14628	Ostm1	ENSMUSG00000038280	31663	Intron
chr10:42631001-42631300	42631001	42631300	300	*	3	0	1	-1.13978	-2.16255	9.42795e-16	2.04493e-15	Hypomethylated	Intron (ENSMUST00000105497.7/14628, intron 2 of 5)	10	42583838	42700492	116655	1	14628	Ostm1	ENSMUSG00000038280	47163	Intron
chr10:42631601-42632900	42631601	42632900	1300	*	13	0	1	-0.677924	-5.95574	1.51148e-56	1.10834e-55	Hypomethylated	Intron (ENSMUST00000105497.7/14628, intron 2 of 5)	10	42678916	42702459	23544	1	14628	Ostm1	ENSMUSG00000038280	-46016	Intron
chr10:42633001-42633500	42633001	42633500	500	*	5	0	1	-0.773886	-3.41681	1.82579e-28	6.17206e-28	Hypomethylated	Intron (ENSMUST00000105497.7/14628, intron 2 of 5)	10	42678916	42702459	23544	1	14628	Ostm1	ENSMUSG00000038280	-45416	Intron
chr10:42636001-42636400	42636001	42636400	400	*	4	0	1	-0.173817	-6.21791	4.77348e-70	4.9122e-69	Hypomethylated	Intron (ENSMUST00000105497.7/14628, intron 2 of 5)	10	42678916	42702459	23544	1	14628	Ostm1	ENSMUSG00000038280	-42516	Intron
chr10:42636701-42637000	42636701	42637000	300	*	3	0	1	-0.344699	-4.24716	1.85338e-49	1.14147e-48	Hypomethylated	Intron (ENSMUST00000105497.7/14628, intron 2 of 5)	10	42678916	42702459	23544	1	14628	Ostm1	ENSMUSG00000038280	-41916	Intron
chr10:42637101-42637200	42637101	42637200	100	*	1	0	0	-1.78106	-4.15032	5.97616e-27	1.9183e-26	Hypomethylated	Intron (ENSMUST00000105497.7/14628, intron 2 of 5)	10	42678916	42702459	23544	1	14628	Ostm1	ENSMUSG00000038280	-41716	Intron
chr10:42637301-42637400	42637301	42637400	100	*	1	0	1	-2.00924	-4.88933	1.17764e-18	2.8194e-18	Hypomethylated	Intron (ENSMUST00000105497.7/14628, intron 2 of 5)	10	42678916	42702459	23544	1	14628	Ostm1	ENSMUSG00000038280	-41516	Intron
chr10:4265401-4265900	4265401	4265900	500	*	5	0	1	-0.423736	-6.32891	3.51583e-46	2.01032e-45	Hypomethylated	Promoter (<=1kb)	10	4266380	4359470	93091	1	83397	Akap12	ENSMUSG00000038587	-480	Promoter
chr10:43020201-43020500	43020201	43020500	300	*	3	0	1	-1.17502	-0.880261	0.000405736	0.000556912	Hypomethylated	Intron (ENSMUST00000040275.8/109205, intron 6 of 6)	10	42939881	42958721	18841	1	268297	Scml4	ENSMUSG00000044770	80320	Intron
chr10:43020801-43022700	43020801	43022700	1900	*	19	0	1	1.4501	-8.09823	1.18455e-160	6.00242e-158	Hypomethylated	3' UTR	10	42939881	42958721	18841	1	268297	Scml4	ENSMUSG00000044770	80920	3' UTR
chr10:43175201-43175700	43175201	43175700	500	*	5	0	1	-0.163873	-5.13294	2.86278e-67	2.75138e-66	Hypomethylated	Promoter (<=1kb)	10	43174704	43176562	1859	1	74530	9030612E09Rik	ENSMUSG00000045008	497	Promoter
chr10:43175901-43176200	43175901	43176200	300	*	3	0	1	-1.0972	-0.857386	0.000195908	0.000273657	Hypomethylated	Exon (ENSMUST00000238274.1/74530, exon 1 of 1)	10	43174704	43176562	1859	1	74530	9030612E09Rik	ENSMUSG00000045008	1197	Exon
chr10:43456001-43456600	43456001	43456600	600	*	6	0	1	0.340819	-5.34814	2.96808e-72	3.26222e-71	Hypomethylated	Exon (ENSMUST00000178135.2/ENSMUST00000178135.2, exon 1 of 1)	10	43478831	43515396	36566	1	331623	Bend3	ENSMUSG00000038214	-22231	Exon
chr10:4346701-4347100	4346701	4347100	400	*	4	0	1	0.072505	-7.93869	1.31478e-58	1.0201e-57	Hypomethylated	Promoter (<=1kb)	10	4346841	4359470	12630	1	83397	Akap12	ENSMUSG00000038587	0	Promoter
chr10:4347701-4347900	4347701	4347900	200	*	2	0	1	-1.68799	-3.92877	1.50811e-25	4.61991e-25	Hypomethylated	Promoter (<=1kb)	10	4347768	4359470	11703	1	83397	Akap12	ENSMUSG00000038587	0	Promoter
chr10:43478001-43478100	43478001	43478100	100	*	1	0	1	-1.86275	-5.4298	8.69751e-20	2.16811e-19	Hypomethylated	Promoter (<=1kb)	10	43478831	43515396	36566	1	331623	Bend3	ENSMUSG00000038214	-731	Promoter
chr10:43509701-43509900	43509701	43509900	200	*	2	0	1	-0.40779	-0.778959	0.000289674	0.000400637	Hypomethylated	Exon (ENSMUST00000167488.8/331623, exon 4 of 4)	10	43525159	43525843	685	2	67851	Mtres1	ENSMUSG00000019797	15943	Exon
chr10:43510001-43512100	43510001	43512100	2100	*	21	0	1	1.52179	-5.54285	8.41046e-105	2.52228e-103	Hypomethylated	3' UTR	10	43525159	43525843	685	2	67851	Mtres1	ENSMUSG00000019797	13743	3' UTR
chr10:4368501-4369500	4368501	4369500	1000	*	10	0	2	0.28823	-2.70296	4.09025e-39	1.93579e-38	Hypomethylated	Exon (ENSMUST00000100077.4/381990, exon 3 of 3)	10	4367075	4387475	20401	2	381990	Zbtb2	ENSMUSG00000075327	17975	Exon
chr10:4370101-4370300	4370101	4370300	200	*	2	0	1	-1.21618	-2.53321	1.42203e-18	3.39288e-18	Hypomethylated	Exon (ENSMUST00000215860.1/ENSMUST00000215860.1, exon 1 of 1)	10	4367075	4387475	20401	2	381990	Zbtb2	ENSMUSG00000075327	17175	Exon
chr10:44003401-44004500	44003401	44004500	1100	*	11	0	1	1.5394	-8.87625	5.8116e-92	1.11055e-90	Hypomethylated	Promoter (<=1kb)	10	43950638	44004369	53732	2	11630	Crybg1	ENSMUSG00000019866	0	Promoter
chr10:44005601-44006300	44005601	44006300	700	*	7	0	1	-0.405684	-6.92735	1.89016e-68	1.86792e-67	Hypomethylated	Promoter (1-2kb)	10	43950638	44004369	53732	2	11630	Crybg1	ENSMUSG00000019866	-1232	Promoter
chr10:44148501-44149000	44148501	44149000	500	*	5	0	1	-0.490618	-6.14738	1.34868e-38	6.27976e-38	Hypomethylated	Promoter (<=1kb)	10	43950636	44148853	198218	2	11630	Crybg1	ENSMUSG00000019866	0	Promoter
chr10:44149501-44149800	44149501	44149800	300	*	3	0	1	-1.08119	-2.82342	5.68293e-23	1.58254e-22	Hypomethylated	Promoter (<=1kb)	10	43950636	44148853	198218	2	11630	Crybg1	ENSMUSG00000019866	-648	Promoter
chr10:44457001-44457400	44457001	44457400	400	*	4	0	1	-0.585481	-3.96637	1.11249e-15	2.40695e-15	Hypomethylated	Promoter (<=1kb)	10	44439667	44457210	17544	2	12142	Prdm1	ENSMUSG00000038151	0	Promoter
chr10:44527401-44527500	44527401	44527500	100	*	1	0	0	-2.00272	-5.82518	2.53934e-28	8.52926e-28	Hypomethylated	Intron (ENSMUST00000167340.1/12142, intron 1 of 3)	10	44446717	44528501	81785	2	12142	Prdm1	ENSMUSG00000038151	1001	Intron
chr10:44527901-44528600	44527901	44528600	700	*	7	0	1	-0.478476	-6.46843	4.5736e-64	4.05607e-63	Hypomethylated	Promoter (<=1kb)	10	44446717	44528501	81785	2	12142	Prdm1	ENSMUSG00000038151	0	Promoter
chr10:45064901-45065000	45064901	45065000	100	*	1	0	1	-1.53237	-1.07691	2.30639e-05	3.37742e-05	Hypomethylated	Promoter (2-3kb)	10	45067203	45167198	99996	1	19072	Prep	ENSMUSG00000019849	-2203	Promoter
chr10:45158101-45158700	45158101	45158700	600	*	6	0	1	1.14014	-1.07702	1.05188e-10	1.91613e-10	Hypomethylated	3' UTR	10	45178098	45315114	137017	1	78977	Popdc3	ENSMUSG00000019848	-19398	3' UTR
chr10:45159901-45160200	45159901	45160200	300	*	3	0	1	-1.45356	-0.715988	0.00746568	0.0095043	Hypomethylated	3' UTR	10	45178098	45315114	137017	1	78977	Popdc3	ENSMUSG00000019848	-17898	3' UTR
chr10:45288601-45288800	45288601	45288800	200	*	2	0	1	-1.94986	-4.3917	1.27041e-25	3.90315e-25	Hypomethylated	Promoter (<=1kb)	10	45289305	45318452	29148	1	78977	Popdc3	ENSMUSG00000019848	-505	Promoter
chr10:45336601-45336900	45336601	45336900	300	*	3	0	1	-1.47148	-0.918656	0.000835932	0.00112988	Hypomethylated	Intron (ENSMUST00000095715.4/23828, intron 1 of 7)	10	45335772	45372479	36708	1	23828	Bves	ENSMUSG00000071317	829	Intron
chr10:45485201-45487000	45485201	45487000	1800	*	18	0	1	0.295974	-8.98774	3.92102e-44	2.1331e-43	Hypomethylated	Promoter (<=1kb)	10	45418363	45486395	68033	2	380669	Lin28b	ENSMUSG00000063804	0	Promoter
chr10:4712001-4713100	4712001	4713100	1100	*	11	0	1	0.130996	-6.52517	5.66602e-52	3.70878e-51	Hypomethylated	Promoter (<=1kb)	10	4712651	4784824	72174	1	13982	Esr1	ENSMUSG00000019768	0	Promoter
chr10:4713501-4713800	4713501	4713800	300	*	3	0	1	-0.674427	-0.620325	0.00362143	0.00471321	Hypomethylated	Intron (ENSMUST00000149195.7/13982, intron 3 of 7)	10	4712651	4784824	72174	1	13982	Esr1	ENSMUSG00000019768	850	Intron
chr10:50895001-50895500	50895001	50895500	500	*	5	0	1	-0.884533	-7.16465	3.32685e-23	9.3745e-23	Hypomethylated	Promoter (<=1kb)	10	50895651	50989152	93502	1	20464	Sim1	ENSMUSG00000019913	-151	Promoter
chr10:50900901-50901100	50900901	50901100	200	*	2	0	1	-1.95296	-5.19752	1.63504e-17	3.75949e-17	Hypomethylated	Intron (ENSMUST00000020071.3/20464, intron 1 of 10)	10	50895651	50989152	93502	1	20464	Sim1	ENSMUSG00000019913	5250	Intron
chr10:52022801-52023500	52022801	52023500	700	*	7	0	1	-1.55089	-4.11315	1.35151e-26	4.29414e-26	Hypomethylated	Promoter (<=1kb)	10	52022723	52028011	5289	1	215031	Vgll2	ENSMUSG00000049641	78	Promoter
chr10:52027301-52028300	52027301	52028300	1000	*	10	0	3	0.734961	-7.8671	5.27004e-41	2.61368e-40	Hypomethylated	3' UTR	10	52022723	52028011	5289	1	215031	Vgll2	ENSMUSG00000049641	4578	3' UTR
chr10:52029301-52029500	52029301	52029500	200	*	2	0	1	-1.18017	-0.599259	0.026948	0.0328932	Hypomethylated	Distal Intergenic	10	52022723	52028011	5289	1	215031	Vgll2	ENSMUSG00000049641	6578	Distal Intergenic
chr10:52545301-52546000	52545301	52546000	700	*	7	0	1	0.109249	-6.28712	1.89091e-81	2.70038e-80	Hypomethylated	Promoter (<=1kb)	10	52542320	52545739	3420	2	22639	Zfa-ps	ENSMUSG00000049576	0	Promoter
chr10:53751701-53752000	53751701	53752000	300	*	3	0	2	-1.09932	-1.50226	3.57917e-06	5.44246e-06	Hypomethylated	Promoter (<=1kb)	10	53633145	53751123	117979	2	75906	Fam184a	ENSMUSG00000019856	-578	Promoter
chr10:56115001-56116000	56115001	56116000	1000	*	10	0	2	1.44496	-8.78163	3.12481e-115	1.37072e-113	Hypomethylated	5' UTR	10	56106917	56116880	9964	1	73390	Msl3l2	ENSMUSG00000047669	8084	5' UTR
chr10:57632001-57632300	57632001	57632300	300	*	3	0	1	-1.0918	-7.32114	1.08939e-07	1.76695e-07	Hypomethylated	Promoter (<=1kb)	10	57632051	57741112	109062	1	18768	Pkib	ENSMUSG00000019876	0	Promoter
chr10:57794701-57794900	57794701	57794900	200	*	2	0	1	-1.95947	-4.13077	0.000170513	0.000239116	Hypomethylated	Promoter (<=1kb)	10	57794568	57807470	12903	1	57319	Smpdl3a	ENSMUSG00000019872	133	Promoter
chr10:58497501-58498400	58497501	58498400	900	*	9	0	1	0.110268	-7.05345	2.45407e-56	1.7906e-55	Hypomethylated	Promoter (<=1kb)	10	58497948	58576244	78297	1	76138	Ccdc138	ENSMUSG00000038010	0	Promoter
chr10:58813901-58814300	58813901	58814300	400	*	4	0	2	-1.56177	-4.44832	3.72267e-11	6.89931e-11	Hypomethylated	Promoter (<=1kb)	10	58814059	59007193	193135	1	237353	Sh3rf3	ENSMUSG00000037990	0	Promoter
chr10:59222601-59223500	59222601	59223500	900	*	9	0	2	0.835244	-2.9714	6.36495e-34	2.57525e-33	Hypomethylated	Exon (ENSMUST00000182161.1/268301, exon 1 of 1)	10	59221953	59226434	4482	1	268301	Sowahc	ENSMUSG00000098188	648	Exon
chr10:59395601-59396000	59395601	59396000	400	*	4	0	1	0.0627157	-3.91427	1.31903e-55	9.43677e-55	Hypomethylated	Exon (ENSMUST00000092511.5/ENSMUST00000092511.5, exon 1 of 1)	10	59403660	59421976	18317	1	69836	Pla2g12b	ENSMUSG00000009646	-7660	Exon
chr10:60001201-60001500	60001201	60001500	300	*	3	0	1	-0.000857847	-0.621832	0.00287303	0.00376688	Hypomethylated	Intron (ENSMUST00000182898.7/52717, intron 1 of 3)	10	59988586	60002769	14184	2	52717	Anapc16	ENSMUSG00000020107	1269	Intron
chr10:60004401-60004500	60004401	60004500	100	*	1	0	1	-1.70967	-1.08586	0.000114964	0.000162708	Hypomethylated	Intron (ENSMUST00000219778.1/69090, intron 1 of 5)	10	60003327	60099988	96662	1	69090	Ascc1	ENSMUSG00000044475	1074	Intron
chr10:60107301-60108000	60107301	60108000	700	*	7	0	1	1.33541	-6.03383	3.51137e-81	4.98065e-80	Hypomethylated	Intron (ENSMUST00000138976.2/94214, intron 1 of 7)	10	60106468	60133908	27441	1	94214	Spock2	ENSMUSG00000058297	833	Intron
chr10:60108601-60108800	60108601	60108800	200	*	2	0	1	-1.18717	-0.598731	0.00985164	0.0124223	Hypomethylated	Intron (ENSMUST00000138976.2/94214, intron 1 of 7)	10	60106468	60133908	27441	1	94214	Spock2	ENSMUSG00000058297	2133	Intron
chr10:60185701-60186900	60185701	60186900	1200	*	12	0	1	1.43388	-8.07804	2.57911e-123	1.53441e-121	Hypomethylated	Exon (ENSMUST00000135158.8/53374, exon 4 of 4)	10	60181534	60188707	7174	2	53374	Chst3	ENSMUSG00000057337	1807	Exon
chr10:60221401-60221500	60221401	60221500	100	*	1	0	1	-1.5336	-0.613331	0.0289539	0.0352508	Hypomethylated	Promoter (2-3kb)	10	60181532	60219260	37729	2	53374	Chst3	ENSMUSG00000057337	-2141	Promoter
chr10:60304501-60304800	60304501	60304800	300	*	3	0	1	-0.736729	-0.94751	1.35734e-05	2.0105e-05	Hypomethylated	Exon (ENSMUST00000073242.10/22295, exon 66 of 67)	10	60303352	60305649	2298	2	22295	Cdh23	ENSMUSG00000012819	849	Exon
chr10:60346401-60347200	60346401	60347200	800	*	8	0	1	-0.701626	-7.99126	1.86363e-49	1.1473e-48	Hypomethylated	Promoter (<=1kb)	10	60346851	60372684	25834	1	74048	Vsir	ENSMUSG00000020101	0	Promoter
chr10:60829801-60830000	60829801	60830000	200	*	2	0	1	-0.941333	-5.69202	1.29577e-35	5.50009e-35	Hypomethylated	Intron (ENSMUST00000077925.6/107449, intron 1 of 16)	10	60764577	60831382	66806	2	107449	Unc5b	ENSMUSG00000020099	1382	Intron
chr10:60830101-60830400	60830101	60830400	300	*	3	0	1	-0.995564	-5.93983	6.61949e-36	2.83596e-35	Hypomethylated	Intron (ENSMUST00000077925.6/107449, intron 1 of 16)	10	60764577	60831382	66806	2	107449	Unc5b	ENSMUSG00000020099	982	Intron
chr10:61089301-61089700	61089301	61089700	400	*	4	0	1	-1.43672	-6.46029	8.23898e-32	3.1196e-31	Hypomethylated	Promoter (<=1kb)	10	61089331	61094000	4670	1	13180	Pcbd1	ENSMUSG00000020098	0	Promoter
chr10:61245801-61246200	61245801	61246200	400	*	4	0	1	0.366982	-4.51321	2.26117e-48	1.3568e-47	Hypomethylated	Exon (ENSMUST00000092486.10/237360, exon 4 of 22)	10	61198468	61273242	74775	2	237360	Adamts14	ENSMUSG00000059901	27042	Exon
chr10:61247101-61247500	61247101	61247500	400	*	4	0	2	0.577702	-0.526192	0.00690604	0.00881475	Hypomethylated	Intron (ENSMUST00000092486.10/237360, intron 3 of 21)	10	61198468	61273242	74775	2	237360	Adamts14	ENSMUSG00000059901	25742	Intron
chr10:61271101-61271300	61271101	61271300	200	*	2	0	1	1.19816	-0.679167	0.000232646	0.00032353	Hypomethylated	Exon (ENSMUST00000092486.10/237360, exon 2 of 22)	10	61198468	61273242	74775	2	237360	Adamts14	ENSMUSG00000059901	1942	Exon
chr10:61418201-61419600	61418201	61419600	1400	*	14	0	1	0.312573	-6.48928	3.56636e-74	4.13636e-73	Hypomethylated	Promoter (<=1kb)	10	61417972	61425338	7367	1	18119	Nodal	ENSMUSG00000037171	229	Promoter
chr10:61594901-61595500	61594901	61595500	600	*	6	0	1	1.26758	-8.21867	7.38676e-133	6.70052e-131	Hypomethylated	Promoter (<=1kb)	10	61595492	61628565	33074	1	237362	Npffr1	ENSMUSG00000020090	0	Promoter
chr10:61625401-61626400	61625401	61626400	1000	*	10	0	1	-0.188982	-4.99906	6.31667e-50	3.92157e-49	Hypomethylated	3' UTR	10	61648552	61674168	25617	1	67895	Ppa1	ENSMUSG00000020089	-22152	3' UTR
chr10:61627001-61627400	61627001	61627400	400	*	4	0	1	0.160091	-2.19306	9.49808e-28	3.13932e-27	Hypomethylated	3' UTR	10	61648552	61674168	25617	1	67895	Ppa1	ENSMUSG00000020089	-21152	3' UTR
chr10:61695501-61695800	61695501	61695800	300	*	3	0	1	-1.64345	-4.95702	8.70026e-05	0.000123874	Hypomethylated	Promoter (<=1kb)	10	61695514	61702773	7260	1	71767	Tysnd1	ENSMUSG00000020087	0	Promoter
chr10:61696201-61696800	61696201	61696800	600	*	6	0	2	-0.313004	-6.66089	4.08456e-07	6.45682e-07	Hypomethylated	Promoter (<=1kb)	10	61696393	61702147	5755	1	71767	Tysnd1	ENSMUSG00000020087	0	Promoter
chr10:61782401-61782600	61782401	61782600	200	*	2	0	1	-2.02987	-5.24921	2.34269e-27	7.64338e-27	Hypomethylated	Intron (ENSMUST00000020283.4/404634, intron 1 of 8)	10	61738665	61784147	45483	2	404634	Macroh2a2	ENSMUSG00000020086	1547	Intron
chr10:61784101-61784600	61784101	61784600	500	*	5	0	1	-0.063261	-5.72054	7.2234e-26	2.23563e-25	Hypomethylated	Promoter (<=1kb)	10	61738665	61784147	45483	2	404634	Macroh2a2	ENSMUSG00000020086	0	Promoter
chr10:62109801-62110100	62109801	62110100	300	*	3	0	1	-1.23558	-1.38499	4.87e-07	7.66791e-07	Hypomethylated	Promoter (<=1kb)	10	62108920	62110496	1577	2	69894	Fam241b	ENSMUSG00000020083	396	Promoter
chr10:62232601-62232700	62232601	62232700	100	*	1	0	1	-1.29627	-0.872778	0.00276202	0.00362489	Hypomethylated	Promoter (1-2kb)	10	62185396	62231251	45856	2	70423	Tspan15	ENSMUSG00000037031	-1350	Promoter
chr10:62269001-62270100	62269001	62270100	1100	*	11	0	1	0.186524	-3.36083	1.97995e-50	1.24445e-49	Hypomethylated	3' UTR	10	62252438	62265990	13553	1	21337	Tacr2	ENSMUSG00000020081	16563	3' UTR
chr10:62271501-62271900	62271501	62271900	400	*	4	0	2	-0.199293	-0.528117	0.0323032	0.0391501	Hypomethylated	Exon (ENSMUST00000099691.10/15275, exon 17 of 18)	10	62284609	62290329	5721	2	15275	Hk1	ENSMUSG00000037012	18429	Exon
chr10:62450401-62450800	62450401	62450800	400	*	4	0	1	0.0414866	-4.05906	4.60363e-41	2.28471e-40	Hypomethylated	Promoter (<=1kb)	10	62429209	62449738	20530	2	338359	Supv3l1	ENSMUSG00000020079	-663	Promoter
chr10:62485201-62485500	62485201	62485500	300	*	3	0	1	-0.494041	-4.58759	8.09713e-40	3.91148e-39	Hypomethylated	Intron (ENSMUST00000092473.4/30930, intron 1 of 8)	10	62455235	62486598	31364	2	30930	Vps26a	ENSMUSG00000020078	1098	Intron
chr10:62579101-62579300	62579101	62579300	200	*	2	0	1	-1.18313	-1.53727	4.33878e-09	7.45015e-09	Hypomethylated	Promoter (<=1kb)	10	62558470	62578457	19988	2	72320	Kifbp	ENSMUSG00000036955	-644	Promoter
chr10:62603201-62603500	62603201	62603500	300	*	3	0	2	-1.41003	-0.746073	0.00696329	0.00888474	Hypomethylated	Promoter (<=1kb)	10	62580251	62602281	22031	2	56200	Ddx21	ENSMUSG00000020075	-920	Promoter
chr10:62885701-62886100	62885701	62886100	400	*	4	0	1	-0.091508	-6.81829	6.97171e-56	5.02448e-55	Hypomethylated	Intron (ENSMUST00000174189.1/52463, intron 1 of 12)	10	62879873	62887324	7452	2	52463	Tet1	ENSMUSG00000047146	1224	Intron
chr10:62948801-62949000	62948801	62949000	200	*	2	0	1	-0.757045	-0.547639	0.031518	0.0382363	Hypomethylated	Intron (ENSMUST00000131422.7/327762, intron 1 of 20)	10	62947110	62966135	19026	1	327762	Dna2	ENSMUSG00000036875	1691	Intron
chr10:62949101-62949700	62949101	62949700	600	*	6	0	1	0.778414	-1.29822	2.17708e-10	3.91726e-10	Hypomethylated	Exon (ENSMUST00000131422.7/327762, exon 2 of 21)	10	62947110	62966135	19026	1	327762	Dna2	ENSMUSG00000036875	1991	Exon
chr10:62950701-62951200	62950701	62951200	500	*	5	0	2	-0.562281	-0.997663	5.88072e-05	8.44331e-05	Hypomethylated	Exon (ENSMUST00000131422.7/327762, exon 3 of 21)	10	62947110	62966135	19026	1	327762	Dna2	ENSMUSG00000036875	3591	Exon
chr10:62982501-62982900	62982501	62982900	400	*	4	0	1	-0.468979	-1.41765	3.60412e-09	6.20679e-09	Hypomethylated	5' UTR	10	62981428	62989170	7743	1	70432	Rufy2	ENSMUSG00000020070	1073	5' UTR
chr10:63098301-63098500	63098301	63098500	200	*	2	0	1	-1.50789	-0.821863	0.00157581	0.00209618	Hypomethylated	Promoter (1-2kb)	10	63099651	63101279	1629	1	53404	Atoh7	ENSMUSG00000036816	-1151	Promoter
chr10:63099601-63099900	63099601	63099900	300	*	3	0	1	-1.02474	-6.83086	4.51358e-41	2.24078e-40	Hypomethylated	Promoter (<=1kb)	10	63099651	63101279	1629	1	53404	Atoh7	ENSMUSG00000036816	0	Promoter
chr10:63192301-63193100	63192301	63193100	800	*	8	0	1	-0.317359	-4.67981	8.0243e-56	5.77176e-55	Hypomethylated	Exon (ENSMUST00000095580.2/68802, exon 2 of 20)	10	63115795	63203952	88158	2	68802	Mypn	ENSMUSG00000020067	10852	Exon
chr10:63336901-63337100	63336901	63337100	200	*	2	0	1	-1.95771	-5.8698	3.58823e-24	1.04476e-23	Hypomethylated	Promoter (<=1kb)	10	63319007	63336992	17986	2	93759	Sirt1	ENSMUSG00000020063	0	Promoter
chr10:63432101-63432200	63432101	63432200	100	*	1	0	1	-1.53495	-0.925825	0.000261581	0.000362636	Hypomethylated	Intron (ENSMUST00000105441.7/216033, intron 1 of 17)	10	63430098	65002965	1572868	1	216033	Ctnna3	ENSMUSG00000060843	2003	Intron
chr10:63583501-63584100	63583501	63584100	600	*	6	0	1	0.629181	-4.16503	4.74664e-73	5.3368e-72	Hypomethylated	Exon (ENSMUST00000133190.1/216033, exon 3 of 3)	10	63574506	63585641	11136	1	216033	Ctnna3	ENSMUSG00000060843	8995	Exon
chr10:67535201-67535900	67535201	67535900	700	*	7	0	2	-0.965246	-6.47998	6.77017e-12	1.28437e-11	Hypomethylated	Promoter (<=1kb)	10	67535475	67540246	4772	1	13654	Egr2	ENSMUSG00000037868	0	Promoter
chr10:67540101-67541200	67540101	67541200	1100	*	11	0	3	0.197351	-0.975736	7.42484e-08	1.21326e-07	Hypomethylated	3' UTR	10	67538683	67542188	3506	1	13654	Egr2	ENSMUSG00000037868	1418	3' UTR
chr10:67550601-67550800	67550601	67550800	200	*	2	0	1	-1.51129	-2.21096	1.08759e-12	2.12106e-12	Hypomethylated	Promoter (1-2kb)	10	67544511	67549068	4558	2	211488	Ado	ENSMUSG00000057134	-1533	Promoter
chr10:67913301-67913500	67913301	67913500	200	*	2	0	1	-1.56274	-0.987662	0.000474671	0.000649347	Hypomethylated	Promoter (<=1kb)	10	67886103	67912662	26560	2	216049	Zfp365	ENSMUSG00000037855	-639	Promoter
chr10:67914501-67914600	67914501	67914600	100	*	1	0	1	-1.37537	-0.826293	0.00102135	0.00137242	Hypomethylated	Promoter (1-2kb)	10	67886103	67912662	26560	2	216049	Zfp365	ENSMUSG00000037855	-1839	Promoter
chr10:67981501-67981700	67981501	67981700	200	*	2	0	1	-1.27372	-0.756121	0.00400401	0.00519457	Hypomethylated	Intron (ENSMUST00000118160.7/170799, intron 1 of 11)	10	67979715	68042298	62584	1	170799	Rtkn2	ENSMUSG00000037846	1786	Intron
chr10:67981801-67982000	67981801	67982000	200	*	2	0	1	-1.0889	-0.69691	0.0152501	0.0189852	Hypomethylated	Intron (ENSMUST00000118160.7/170799, intron 1 of 11)	10	67979715	68042298	62584	1	170799	Rtkn2	ENSMUSG00000037846	2086	Intron
chr10:68041301-68041900	68041301	68041900	600	*	6	0	1	-0.359989	-4.17036	2.75676e-44	1.50765e-43	Hypomethylated	Exon (ENSMUST00000118160.7/170799, exon 12 of 12)	10	67979715	68042298	62584	1	170799	Rtkn2	ENSMUSG00000037846	61586	Exon
chr10:69212001-69212400	69212001	69212400	400	*	4	0	1	-0.821387	-3.68852	7.28244e-18	1.69489e-17	Hypomethylated	Promoter (<=1kb)	10	69212634	69291791	79158	1	69288	Rhobtb1	ENSMUSG00000019944	-234	Promoter
chr10:69269201-69269500	69269201	69269500	300	*	3	0	1	0.0984412	-0.727102	0.00011012	0.000155987	Hypomethylated	Intron (ENSMUST00000164034.7/69288, intron 5 of 10)	10	69265637	69270209	4573	1	69288	Rhobtb1	ENSMUSG00000019944	3564	Intron
chr10:69269901-69270800	69269901	69270800	900	*	9	0	1	-0.00238187	-2.63836	3.12183e-28	1.045e-27	Hypomethylated	3' UTR	10	69265637	69270209	4573	1	69288	Rhobtb1	ENSMUSG00000019944	4264	3' UTR
chr10:69822201-69822600	69822201	69822600	400	*	4	0	1	-0.409138	-1.48467	1.76749e-12	3.42565e-12	Hypomethylated	Exon (ENSMUST00000218680.1/11735, exon 7 of 43)	10	69787456	69850148	62693	1	11735	Ank3	ENSMUSG00000069601	34745	Exon
chr10:69993701-69994400	69993701	69994400	700	*	7	0	2	0.0795038	-1.62564	1.32744e-15	2.86316e-15	Hypomethylated	Promoter (<=1kb)	10	69994303	70004724	10422	1	11735	Ank3	ENSMUSG00000069601	0	Promoter
chr10:70099001-70099200	70099001	70099200	200	*	2	0	2	-1.4065	-0.796651	0.0275212	0.0335705	Hypomethylated	Intron (ENSMUST00000147545.7/76551, intron 1 of 8)	10	70097121	70193200	96080	1	76551	Ccdc6	ENSMUSG00000048701	1880	Intron
chr10:70100001-70100100	70100001	70100100	100	*	1	0	1	-1.29732	-0.780875	0.00372615	0.0048465	Hypomethylated	Intron (ENSMUST00000147545.7/76551, intron 1 of 8)	10	70097121	70193200	96080	1	76551	Ccdc6	ENSMUSG00000048701	2880	Intron
chr10:70189001-70189600	70189001	70189600	600	*	6	0	1	0.21347	-6.03803	5.52863e-74	6.38203e-73	Hypomethylated	3' UTR	10	70175047	70188187	13141	1	76551	Ccdc6	ENSMUSG00000048701	13954	3' UTR
chr10:70189901-70190400	70189901	70190400	500	*	5	0	1	-0.350733	-5.0512	8.21537e-49	4.97219e-48	Hypomethylated	3' UTR	10	70204664	70215285	10622	1	69563	Mrln	ENSMUSG00000019933	-14264	3' UTR
chr10:70244401-70244600	70244401	70244600	200	*	2	0	1	-1.87141	-4.72988	3.34731e-25	1.01128e-24	Hypomethylated	Promoter (<=1kb)	10	70245100	70285968	40869	1	66859	Slc16a9	ENSMUSG00000037762	-500	Promoter
chr10:71160501-71160800	71160501	71160800	300	*	3	0	1	-0.68089	-1.00654	1.76043e-05	2.5963e-05	Hypomethylated	Promoter (<=1kb)	10	70922832	71159700	236869	2	83675	Bicc1	ENSMUSG00000014329	-801	Promoter
chr10:71283701-71284100	71283701	71284100	400	*	4	0	1	-1.9784	-3.0497	1.08578e-16	2.43039e-16	Hypomethylated	Intron (ENSMUST00000020085.6/216080, intron 1 of 6)	10	71257705	71285218	27514	2	216080	Ube2d1	ENSMUSG00000019927	1118	Intron
chr10:71286001-71286300	71286001	71286300	300	*	3	0	1	-1.06722	-1.74872	2.49537e-11	4.65053e-11	Hypomethylated	Promoter (<=1kb)	10	71254980	71285262	30283	2	216080	Ube2d1	ENSMUSG00000019927	-739	Promoter
chr10:71346001-71346100	71346001	71346100	100	*	1	0	0	-0.972922	-5.40195	2.57174e-34	1.05035e-33	Hypomethylated	Promoter (1-2kb)	10	71330480	71344954	14475	2	52637	Cisd1	ENSMUSG00000037710	-1047	Promoter
chr10:71381301-71381900	71381301	71381900	600	*	6	0	1	0.289791	-5.96377	1.64091e-89	2.9052e-88	Hypomethylated	3' UTR	10	71347843	71363880	16038	1	69718	Ipmk	ENSMUSG00000060733	33458	3' UTR
chr10:72656901-72657100	72656901	72657100	200	*	2	0	1	-1.06518	-0.88198	0.00120369	0.00161036	Hypomethylated	Exon (ENSMUST00000020081.10/52696, exon 6 of 8)	10	72656244	72657095	852	1	52696	Zwint	ENSMUSG00000019923	657	Exon
chr10:73101801-73102100	73101801	73102100	300	*	3	0	1	-0.52793	-1.17966	7.69873e-07	1.20188e-06	Hypomethylated	Intron (ENSMUST00000123398.8/11994, intron 1 of 13)	10	73099342	74317264	1217923	1	11994	Pcdh15	ENSMUSG00000052613	2459	Intron
chr10:7393301-7393900	7393301	7393900	600	*	6	0	2	-0.603515	-6.57375	5.50503e-31	2.02799e-30	Hypomethylated	Distal Intergenic	10	7446183	7473341	27159	2	77777	Ulbp1	ENSMUSG00000079685	79441	Distal Intergenic
chr10:74924301-74924800	74924301	74924800	500	*	5	0	2	0.180575	-0.528348	0.0107048	0.0134623	Hypomethylated	Distal Intergenic	10	74967177	75016907	49731	1	14687	Gnaz	ENSMUSG00000040009	-42377	Distal Intergenic
chr10:74925401-74925800	74925401	74925800	400	*	4	0	1	-1.06916	-4.2037	3.38894e-33	1.34306e-32	Hypomethylated	Distal Intergenic	10	74967177	75016907	49731	1	14687	Gnaz	ENSMUSG00000040009	-41377	Distal Intergenic
chr10:74926301-74926400	74926301	74926400	100	*	1	0	1	-1.42296	-0.928669	0.00208611	0.00275827	Hypomethylated	Distal Intergenic	10	74967177	75016907	49731	1	14687	Gnaz	ENSMUSG00000040009	-40777	Distal Intergenic
chr10:74990301-74992200	74990301	74992200	1900	*	19	0	1	0.285029	-2.52743	8.54203e-29	2.91783e-28	Hypomethylated	Promoter (<=1kb)	10	74990841	75016898	26058	1	14687	Gnaz	ENSMUSG00000040009	0	Promoter
chr10:75061101-75062300	75061101	75062300	1200	*	12	0	1	1.36531	-8.30835	7.50528e-79	9.79486e-78	Hypomethylated	Exon (ENSMUST00000164107.2/110279, exon 1 of 23)	10	75060592	75184921	124330	1	110279	Bcr	ENSMUSG00000009681	509	Exon
chr10:75317401-75317900	75317401	75317900	500	*	5	0	1	-0.85142	-6.07545	6.57155e-26	2.03689e-25	Hypomethylated	Promoter (<=1kb)	10	75317102	75326280	9179	1	11540	Adora2a	ENSMUSG00000020178	299	Promoter
chr10:75837101-75837600	75837101	75837600	500	*	5	0	1	-0.852867	-7.70466	1.51555e-35	6.42186e-35	Hypomethylated	Promoter (<=1kb)	10	75831114	75837367	6254	2	14872	Gstt2	ENSMUSG00000033318	0	Promoter
chr10:75837801-75838100	75837801	75838100	300	*	3	0	1	-1.5496	-6.29729	8.76794e-30	3.10096e-29	Hypomethylated	Promoter (<=1kb)	10	75831114	75837367	6254	2	14872	Gstt2	ENSMUSG00000033318	-434	Promoter
chr10:75892201-75892500	75892201	75892500	300	*	3	0	1	-1.71653	-3.06534	2.67348e-19	6.55764e-19	Hypomethylated	Promoter (<=1kb)	10	75893413	75895941	2529	1	70377	Derl3	ENSMUSG00000009092	-913	Promoter
chr10:75892801-75894200	75892801	75894200	1400	*	14	0	1	1.74195	-8.69265	9.30923e-131	7.68534e-129	Hypomethylated	Promoter (<=1kb)	10	75893413	75895941	2529	1	70377	Derl3	ENSMUSG00000009092	0	Promoter
chr10:75894501-75894700	75894501	75894700	200	*	2	0	1	-1.24414	-0.729304	0.00338352	0.00441609	Hypomethylated	Promoter (<=1kb)	10	75894574	75895294	721	1	70377	Derl3	ENSMUSG00000009092	0	Promoter
chr10:75935801-75936600	75935801	75936600	800	*	8	0	1	0.318192	-7.65727	5.11593e-95	1.07552e-93	Hypomethylated	Promoter (<=1kb)	10	75927169	75936496	9328	2	17385	Mmp11	ENSMUSG00000000901	0	Promoter
chr10:75936701-75937000	75936701	75937000	300	*	3	0	1	-1.00419	-5.90593	5.19385e-42	2.64828e-41	Hypomethylated	Promoter (<=1kb)	10	75927169	75936496	9328	2	17385	Mmp11	ENSMUSG00000000901	-205	Promoter
chr10:75937301-75937800	75937301	75937800	500	*	5	0	1	-0.772354	-6.16898	1.85333e-53	1.25795e-52	Hypomethylated	Promoter (<=1kb)	10	75937220	75937744	525	1	103172	Chchd10	ENSMUSG00000049422	81	Promoter
chr10:75938301-75938400	75938301	75938400	100	*	1	0	1	-1.57816	-3.89984	2.80655e-27	9.12641e-27	Hypomethylated	3' UTR	10	75937220	75937744	525	1	103172	Chchd10	ENSMUSG00000049422	1081	3' UTR
chr10:76030401-76030500	76030401	76030500	100	*	1	0	0	-1.93532	-3.26185	1.60768e-19	3.97657e-19	Hypomethylated	Promoter (2-3kb)	10	76032650	76038388	5739	1	64453	Zfp280b	ENSMUSG00000049764	-2150	Promoter
chr10:76374201-76375200	76374201	76375200	1000	*	10	0	2	0.41106	-2.85699	8.27076e-42	4.18955e-41	Hypomethylated	Exon (ENSMUST00000220395.1/18541, exon 21 of 30)	10	76351719	76368833	17115	2	18541	Pcnt	ENSMUSG00000001151	-5368	Exon
chr10:76440201-76440600	76440201	76440600	400	*	4	0	1	-0.996513	-5.16235	2.51402e-43	1.33226e-42	Hypomethylated	Exon (ENSMUST00000217838.1/18541, exon 2 of 42)	10	76351267	76442726	91460	2	18541	Pcnt	ENSMUSG00000001151	2126	Exon
chr10:76470001-76471100	76470001	76471100	1100	*	11	0	5	-0.498292	-0.55608	0.021091	0.0259554	Hypomethylated	Promoter (<=1kb)	10	76459567	76469114	9548	2	216119	Ybey	ENSMUSG00000033126	-887	Promoter
chr10:76596201-76596900	76596201	76596900	700	*	7	0	1	1.18936	-1.39284	9.07634e-22	2.41362e-21	Hypomethylated	3' UTR	10	76587133	76588568	1436	1	14317	Ftcd	ENSMUSG00000001155	9068	3' UTR
chr10:76960601-76961000	76960601	76961000	400	*	4	0	1	-0.340584	-1.57159	1.21204e-11	2.27906e-11	Hypomethylated	Intron (ENSMUST00000001148.10/59093, intron 1 of 15)	10	76761857	76961788	199932	2	59093	Pcbp3	ENSMUSG00000001120	788	Intron
chr10:76962301-76962600	76962301	76962600	300	*	3	0	1	-1.69794	-4.37785	5.38751e-11	9.92348e-11	Hypomethylated	Promoter (<=1kb)	10	76761860	76961887	200028	2	59093	Pcbp3	ENSMUSG00000001120	-414	Promoter
chr10:77166001-77166300	77166001	77166300	300	*	3	0	2	-1.56637	-5.42311	2.25185e-07	3.60349e-07	Hypomethylated	Promoter (<=1kb)	10	77052178	77166548	114371	2	12822	Col18a1	ENSMUSG00000001435	248	Promoter
chr10:77166401-77166500	77166401	77166500	100	*	1	0	1	-2.03522	-4.87334	1.94478e-11	3.63873e-11	Hypomethylated	Promoter (<=1kb)	10	77052178	77166548	114371	2	12822	Col18a1	ENSMUSG00000001435	48	Promoter
chr10:77166901-77167200	77166901	77167200	300	*	3	0	1	-1.75924	-3.09423	1.47958e-19	3.66403e-19	Hypomethylated	Promoter (<=1kb)	10	77052178	77166548	114371	2	12822	Col18a1	ENSMUSG00000001435	-353	Promoter
chr10:77260501-77261000	77260501	77261000	500	*	5	0	2	0.561898	-0.941184	9.46482e-06	1.41146e-05	Hypomethylated	Exon (ENSMUST00000020493.8/80294, exon 2 of 9)	10	77259318	77269569	10252	1	80294	Pofut2	ENSMUSG00000020260	1183	Exon
chr10:77265701-77266000	77265701	77266000	300	*	3	0	2	-0.342144	-0.887858	2.23367e-05	3.27583e-05	Hypomethylated	Promoter (<=1kb)	10	77265331	77266966	1636	1	80294	Pofut2	ENSMUSG00000020260	370	Promoter
chr10:77266901-77267500	77266901	77267500	600	*	6	0	1	-0.65871	-1.62798	5.09092e-12	9.71068e-12	Hypomethylated	Promoter (<=1kb)	10	77266917	77267564	648	1	80294	Pofut2	ENSMUSG00000020260	0	Promoter
chr10:77267601-77267900	77267601	77267900	300	*	3	0	1	-1.69865	-1.66554	1.62891e-07	2.62351e-07	Hypomethylated	Intron (ENSMUST00000020493.8/80294, intron 8 of 8)	10	77266917	77267564	648	1	80294	Pofut2	ENSMUSG00000020260	684	Intron
chr10:77416701-77417200	77416701	77417200	500	*	5	0	1	0.356773	-4.90293	8.22277e-29	2.81008e-28	Hypomethylated	Intron (ENSMUST00000020496.13/110532, intron 1 of 10)	10	77325338	77417854	92517	2	110532	Adarb1	ENSMUSG00000020262	654	Intron
chr10:77663701-77664700	77663701	77664700	1000	*	10	0	1	0.387169	-6.98526	1.39886e-43	7.48588e-43	Hypomethylated	Distal Intergenic	10	77686569	77886769	200201	1	252974	Tspear	ENSMUSG00000069581	-21869	Distal Intergenic
chr10:7781601-7781900	7781601	7781900	300	*	3	0	2	-0.961614	-1.76057	1.13452e-13	2.2885e-13	Hypomethylated	Promoter (<=1kb)	10	7767947	7780917	12971	2	215751	Ginm1	ENSMUSG00000040006	-684	Promoter
chr10:77903201-77903500	77903201	77903500	300	*	3	0	1	-1.48354	-5.34685	9.37578e-24	2.69359e-23	Hypomethylated	Promoter (<=1kb)	10	77897575	77902536	4962	2	237387	Lrrc3	ENSMUSG00000051652	-665	Promoter
chr10:77977801-77978000	77977801	77978000	200	*	2	0	1	-1.6721	-1.1723	4.01999e-05	5.82236e-05	Hypomethylated	Promoter (<=1kb)	10	77978524	77985434	6911	1	67884	Cfap410	ENSMUSG00000020284	-524	Promoter
chr10:78020101-78021000	78020101	78021000	900	*	9	0	1	-0.440756	-1.19949	4.70514e-06	7.11704e-06	Hypomethylated	Distal Intergenic	10	78000680	78010083	9404	2	18641	Pfkl	ENSMUSG00000020277	-10018	Distal Intergenic
chr10:78034401-78034900	78034401	78034900	500	*	5	0	1	0.285562	-1.59828	3.34432e-17	7.60637e-17	Hypomethylated	3' UTR	10	78030023	78038258	8236	2	11634	Aire	ENSMUSG00000000731	3358	3' UTR
chr10:78043401-78043800	78043401	78043800	400	*	4	0	1	-0.888735	-6.96992	7.592e-19	1.82982e-18	Hypomethylated	Promoter (<=1kb)	10	78030022	78043580	13559	2	11634	Aire	ENSMUSG00000000731	0	Promoter
chr10:78168801-78169100	78168801	78169100	300	*	3	0	1	-1.33385	-2.40734	6.27889e-15	1.32095e-14	Hypomethylated	Promoter (<=1kb)	10	78167076	78169074	1999	2	28295	Gatd3a	ENSMUSG00000053329	0	Promoter
chr10:78411501-78411800	78411501	78411800	300	*	3	0	1	-0.333591	-1.01994	9.99026e-06	1.48741e-05	Hypomethylated	Intron (ENSMUST00000219374.1/18114, intron 1 of 11)	10	78405626	78412855	7230	2	18114	Rrp1	ENSMUSG00000061032	1055	Intron
chr10:78481501-78482500	78481501	78482500	1000	*	10	0	1	0.263776	-7.60526	3.81396e-62	3.22475e-61	Hypomethylated	Distal Intergenic	10	78436744	78464975	28232	2	216134	Pdxk	ENSMUSG00000032788	-16526	Distal Intergenic
chr10:78574201-78574600	78574201	78574600	400	*	4	0	1	-0.721891	-5.99601	1.77394e-47	1.04523e-46	Hypomethylated	Promoter (<=1kb)	10	78574346	78576685	2340	1	216136	Ilvbl	ENSMUSG00000032763	0	Promoter
chr10:78575001-78575100	78575001	78575100	100	*	1	0	1	-2.04792	-5.77495	1.00101e-27	3.30335e-27	Hypomethylated	Promoter (<=1kb)	10	78575023	78581759	6737	1	216136	Ilvbl	ENSMUSG00000032763	0	Promoter
chr10:7867201-7868300	7867201	7868300	1100	*	11	0	1	0.953257	-5.3886	2.37435e-50	1.48726e-49	Hypomethylated	3' UTR	10	7836381	7836474	94	1	100628581	Mir5104	ENSMUSG00000093060	30820	3' UTR
chr10:78752401-78753200	78752401	78753200	800	*	8	0	1	-0.996726	-6.80008	2.98128e-22	8.07706e-22	Hypomethylated	Promoter (<=1kb)	10	78746926	78753065	6140	2	70976	Tektl1	ENSMUSG00000078442	0	Promoter
chr10:79612101-79613300	79612101	79613300	1200	*	12	0	2	-0.408741	-2.08044	2.91955e-19	7.15046e-19	Hypomethylated	Exon (ENSMUST00000059699.8/237397, exon 2 of 2)	10	79606854	79614000	7147	2	237397	C2cd4c	ENSMUSG00000045912	700	Exon
chr10:79613501-79614200	79613501	79614200	700	*	7	0	2	-0.0689639	-6.56672	1.38616e-10	2.51228e-10	Hypomethylated	Promoter (<=1kb)	10	79606854	79614000	7147	2	237397	C2cd4c	ENSMUSG00000045912	0	Promoter
chr10:79637501-79637900	79637501	79637900	400	*	4	0	1	-1.05622	-6.23643	1.73681e-23	4.94237e-23	Hypomethylated	Promoter (<=1kb)	10	79618652	79637918	19267	2	216148	Shc2	ENSMUSG00000020312	18	Promoter
chr10:79670601-79670900	79670601	79670900	300	*	3	0	2	-1.73141	-4.40087	1.04501e-26	3.32966e-26	Hypomethylated	Intron (ENSMUST00000020552.6/110012, intron 1 of 1)	10	79669913	79675448	5536	1	110012	Tpgs1	ENSMUSG00000020308	688	Intron
chr10:79675201-79675300	79675201	79675300	100	*	1	0	1	-1.97597	-2.89372	1.27371e-14	2.65755e-14	Hypomethylated	Intron (ENSMUST00000020552.6/110012, intron 1 of 1)	10	79669913	79675448	5536	1	110012	Tpgs1	ENSMUSG00000020308	5288	Intron
chr10:79675401-79676000	79675401	79676000	600	*	6	0	1	1.49349	-7.67315	1.4601e-127	1.0782e-125	Hypomethylated	3' UTR	10	79669913	79675448	5536	1	110012	Tpgs1	ENSMUSG00000020308	5488	3' UTR
chr10:79703501-79703800	79703501	79703800	300	*	3	0	1	-0.745061	-2.71899	5.52053e-20	1.38484e-19	Hypomethylated	Promoter (<=1kb)	10	79704491	79711969	7479	1	12215	Bsg	ENSMUSG00000023175	-691	Promoter
chr10:79717601-79717900	79717601	79717900	300	*	3	0	1	-1.1681	-4.55904	3.12732e-11	5.8128e-11	Hypomethylated	Intron (ENSMUST00000020581.2/15166, intron 1 of 8)	10	79716634	79736108	19475	1	15166	Hcn2	ENSMUSG00000020331	967	Intron
chr10:79733001-79733200	79733001	79733200	200	*	2	0	1	-0.0402147	-0.569864	0.00147853	0.00197016	Hypomethylated	Intron (ENSMUST00000020581.2/15166, intron 5 of 8)	10	79736172	79736768	597	2	216151	Polrmt	ENSMUSG00000020329	3568	Intron
chr10:79734801-79736800	79734801	79736800	2000	*	20	0	1	0.899237	-1.78809	1.52519e-11	2.85986e-11	Hypomethylated	Promoter (<=1kb)	10	79736129	79736783	655	2	216151	Polrmt	ENSMUSG00000020329	0	Promoter
chr10:79737501-79738600	79737501	79738600	1100	*	11	0	4	0.692133	-0.537295	0.0309041	0.0375256	Hypomethylated	Promoter (<=1kb)	10	79736173	79737713	1541	2	216151	Polrmt	ENSMUSG00000020329	0	Promoter
chr10:79755101-79755300	79755101	79755300	200	*	2	0	1	-2.09217	-5.20053	1.12389e-13	2.2683e-13	Hypomethylated	Promoter (<=1kb)	10	79755137	79757074	1938	1	67112	Fgf22	ENSMUSG00000020327	0	Promoter
chr10:79756601-79757300	79756601	79757300	700	*	7	0	1	0.430986	-2.5398	4.41147e-34	1.7903e-33	Hypomethylated	3' UTR	10	79755137	79757074	1938	1	67112	Fgf22	ENSMUSG00000020327	1464	3' UTR
chr10:79777101-79777600	79777101	79777600	500	*	5	0	2	-1.07524	-6.09878	2.76403e-11	5.14536e-11	Hypomethylated	Promoter (<=1kb)	10	79777272	79782630	5359	1	83554	Fstl3	ENSMUSG00000020325	0	Promoter
chr10:79794301-79794500	79794301	79794500	200	*	2	0	1	-0.417161	-1.96844	3.53071e-13	7.0066e-13	Hypomethylated	Exon (ENSMUST00000219552.1/ENSMUST00000219552.1, exon 1 of 2)	10	79793667	79817398	23732	1	18483	Palm	ENSMUSG00000035863	634	Exon
chr10:79794601-79794700	79794601	79794700	100	*	1	0	1	-1.29644	-2.20556	8.27172e-13	1.62114e-12	Hypomethylated	Exon (ENSMUST00000219552.1/ENSMUST00000219552.1, exon 1 of 2)	10	79793667	79817398	23732	1	18483	Palm	ENSMUSG00000035863	934	Exon
chr10:79816901-79817000	79816901	79817000	100	*	1	0	1	-0.857235	-1.3837	1.24895e-07	2.0213e-07	Hypomethylated	3' UTR	10	79814670	79819511	4842	1	18483	Palm	ENSMUSG00000035863	2231	3' UTR
chr10:79818801-79820000	79818801	79820000	1200	*	12	0	2	-0.455814	-1.69824	4.34206e-13	8.59001e-13	Hypomethylated	Promoter (<=1kb)	10	79820989	79830490	9502	1	78906	Misp	ENSMUSG00000035852	-989	Promoter
chr10:79874501-79874700	79874501	79874700	200	*	2	0	1	-1.82623	-5.97783	5.02301e-07	7.90122e-07	Hypomethylated	Promoter (<=1kb)	10	79860475	79874570	14096	2	216152	Plppr3	ENSMUSG00000035835	0	Promoter
chr10:79881701-79882300	79881701	79882300	600	*	6	0	1	-0.51758	-3.36886	3.05682e-17	6.95786e-17	Hypomethylated	Promoter (<=1kb)	10	79881783	79882880	1098	1	19152	Prtn3	ENSMUSG00000057729	0	Promoter
chr10:79882701-79883100	79882701	79883100	400	*	4	0	1	-1.03656	-0.991519	0.000366807	0.000504845	Hypomethylated	3' UTR	10	79881783	79882880	1098	1	19152	Prtn3	ENSMUSG00000057729	918	3' UTR
chr10:79898101-79898500	79898101	79898500	400	*	4	0	1	0.163383	-1.02687	5.32656e-06	8.0388e-06	Hypomethylated	Exon (ENSMUST00000105378.8/216154, exon 10 of 15)	10	79898236	79899685	1450	2	216154	Med16	ENSMUSG00000013833	1185	Exon
chr10:79898801-79899600	79898801	79899600	800	*	8	0	2	1.03136	-0.996363	1.98518e-08	3.32069e-08	Hypomethylated	Promoter (<=1kb)	10	79898236	79899685	1450	2	216154	Med16	ENSMUSG00000013833	85	Promoter
chr10:79902901-79903500	79902901	79903500	600	*	6	0	1	1.20005	-1.29572	2.97575e-10	5.32303e-10	Hypomethylated	Exon (ENSMUST00000105378.8/216154, exon 5 of 15)	10	79898236	79899685	1450	2	216154	Med16	ENSMUSG00000013833	-3216	Exon
chr10:79907501-79907700	79907501	79907700	200	*	2	0	1	-1.32843	-0.779872	0.00268616	0.0035288	Hypomethylated	5' UTR	10	79903355	79908321	4967	2	216154	Med16	ENSMUSG00000013833	621	5' UTR
chr10:79918301-79919000	79918301	79919000	700	*	7	0	1	-1.50012	-1.98979	1.62445e-08	2.72752e-08	Hypomethylated	Promoter (<=1kb)	10	79918674	79922025	3352	1	114229	Kiss1r	ENSMUSG00000035773	0	Promoter
chr10:79921001-79921300	79921001	79921300	300	*	3	0	1	-0.936561	-6.39229	8.5373e-37	3.75953e-36	Hypomethylated	Promoter (<=1kb)	10	79913634	79921208	7575	2	109284	R3hdm4	ENSMUSG00000035781	0	Promoter
chr10:79921801-79922100	79921801	79922100	300	*	3	0	1	-1.09756	-5.27874	1.19845e-24	3.55783e-24	Hypomethylated	Promoter (<=1kb)	10	79913634	79921208	7575	2	109284	R3hdm4	ENSMUSG00000035781	-593	Promoter
chr10:79970601-79971400	79970601	79971400	800	*	8	0	1	-0.360294	-6.95008	8.79978e-32	3.32937e-31	Hypomethylated	Promoter (<=1kb)	10	79970715	79977190	6476	1	170483	Grin3b	ENSMUSG00000035745	0	Promoter
chr10:79975501-79978000	79975501	79978000	2500	*	25	0	2	1.5845	-4.61186	2.86881e-96	6.30151e-95	Hypomethylated	3' UTR	10	79974948	79978773	3826	2	216157	Tmem259	ENSMUSG00000013858	773	3' UTR
chr10:79978101-79978800	79978101	79978800	700	*	7	0	1	-0.481029	-2.38357	5.59394e-20	1.40278e-19	Hypomethylated	Promoter (<=1kb)	10	79974948	79978773	3826	2	216157	Tmem259	ENSMUSG00000013858	0	Promoter
chr10:79978901-79979200	79978901	79979200	300	*	3	0	1	-1.46551	-1.23305	3.0335e-06	4.62612e-06	Hypomethylated	Promoter (<=1kb)	10	79975890	79978940	3051	2	216157	Tmem259	ENSMUSG00000013858	0	Promoter
chr10:79979301-79979800	79979301	79979800	500	*	5	0	2	-0.708611	-1.35663	2.23845e-09	3.88543e-09	Hypomethylated	Promoter (<=1kb)	10	79975890	79978940	3051	2	216157	Tmem259	ENSMUSG00000013858	-361	Promoter
chr10:79987701-79987900	79987701	79987900	200	*	2	0	1	-1.7761	-2.95516	4.61905e-17	1.04539e-16	Hypomethylated	Promoter (<=1kb)	10	79988584	79996062	7479	1	12798	Cnn2	ENSMUSG00000004665	-684	Promoter
chr10:79990001-79990500	79990001	79990500	500	*	5	0	1	-1.51373	-1.43854	5.90931e-05	8.48352e-05	Hypomethylated	Intron (ENSMUST00000004784.10/12798, intron 1 of 6)	10	79988623	79994684	6062	1	12798	Cnn2	ENSMUSG00000004665	1378	Intron
chr10:79990801-79990900	79990801	79990900	100	*	1	0	0	-0.441297	-3.95036	2.40912e-28	8.0993e-28	Hypomethylated	Intron (ENSMUST00000004784.10/12798, intron 1 of 6)	10	79988623	79994684	6062	1	12798	Cnn2	ENSMUSG00000004665	2178	Intron
chr10:80013501-80014700	80013501	80014700	1200	*	12	0	2	-0.50617	-5.02192	8.3911e-37	3.69737e-36	Hypomethylated	Promoter (1-2kb)	10	80016653	80031472	14820	1	70719	Arhgap45	ENSMUSG00000035697	-1953	Promoter
chr10:80014901-80015100	80014901	80015100	200	*	2	0	1	-1.60166	-2.30467	8.9799e-08	1.46345e-07	Hypomethylated	Promoter (1-2kb)	10	80016653	80031472	14820	1	70719	Arhgap45	ENSMUSG00000035697	-1553	Promoter
chr10:80038401-80038600	80038401	80038600	200	*	2	0	1	-2.00774	-3.56229	3.88138e-18	9.11423e-18	Hypomethylated	Exon (ENSMUST00000143438.7/66420, exon 2 of 4)	10	80035951	80039650	3700	2	66420	Polr2e	ENSMUSG00000004667	1050	Exon
chr10:80057101-80057300	80057101	80057300	200	*	2	0	1	-1.734	-2.83267	2.47336e-18	5.84529e-18	Hypomethylated	3' UTR	10	80055998	80056363	366	1	625249	Gpx4	ENSMUSG00000075706	1103	3' UTR
chr10:80057501-80058200	80057501	80058200	700	*	7	0	1	1.2462	-5.86766	3.83031e-87	6.31013e-86	Hypomethylated	Exon (ENSMUST00000219260.1/216161, exon 32 of 33)	10	80055998	80056363	366	1	625249	Gpx4	ENSMUSG00000075706	1503	Exon
chr10:80130601-80130900	80130601	80130900	300	*	3	0	1	-1.67335	-2.76032	7.68265e-17	1.72889e-16	Hypomethylated	3' UTR	10	80132536	80134681	2146	2	100503659	Cbarp	ENSMUSG00000035640	3781	3' UTR
chr10:80131201-80132300	80131201	80132300	1100	*	11	0	1	1.16385	-6.59341	6.07434e-91	1.12563e-89	Hypomethylated	3' UTR	10	80132536	80134681	2146	2	100503659	Cbarp	ENSMUSG00000035640	2381	3' UTR
chr10:80136701-80136800	80136701	80136800	100	*	1	0	0	-1.50787	-5.11093	9.14212e-36	3.89966e-35	Hypomethylated	3' UTR	10	80136663	80137352	690	2	100503659	Cbarp	ENSMUSG00000035640	552	3' UTR
chr10:80137001-80137400	80137001	80137400	400	*	4	0	1	-1.10883	-5.82625	4.45303e-39	2.1068e-38	Hypomethylated	Promoter (<=1kb)	10	80130451	80137387	6937	2	100503659	Cbarp	ENSMUSG00000035640	0	Promoter
chr10:80140101-80140300	80140101	80140300	200	*	2	0	1	-1.38548	-1.72131	4.48799e-11	8.29468e-11	Hypomethylated	Intron (ENSMUST00000150347.1/ENSMUST00000150347.1, intron 2 of 3)	10	80137347	80140835	3489	2	100503659	Cbarp	ENSMUSG00000035640	535	Intron
chr10:80162601-80162800	80162601	80162800	200	*	2	0	1	-1.463	-0.664694	0.0104377	0.013141	Hypomethylated	Distal Intergenic	10	80165985	80170316	4332	1	12696	Cirbp	ENSMUSG00000045193	-3185	Distal Intergenic
chr10:80165701-80166000	80165701	80166000	300	*	3	0	2	-1.4479	-3.16103	2.0881e-13	4.17876e-13	Hypomethylated	Promoter (<=1kb)	10	80165985	80170316	4332	1	12696	Cirbp	ENSMUSG00000045193	0	Promoter
chr10:80170001-80170500	80170001	80170500	500	*	5	0	2	-0.989423	-0.961048	0.000368141	0.000506631	Hypomethylated	Promoter (<=1kb)	10	80170227	80171204	978	1	12696	Cirbp	ENSMUSG00000045193	0	Promoter
chr10:80170701-80171200	80170701	80171200	500	*	5	0	3	-0.0204435	-0.550707	0.0181063	0.022408	Hypomethylated	Promoter (<=1kb)	10	80170227	80171204	978	1	12696	Cirbp	ENSMUSG00000045193	474	Promoter
chr10:80171401-80172400	80171401	80172400	1000	*	10	0	1	0.730692	-3.63265	2.70394e-60	2.19285e-59	Hypomethylated	Promoter (<=1kb)	10	80171982	80172698	717	1	12696	Cirbp	ENSMUSG00000045193	0	Promoter
chr10:80173901-80174100	80173901	80174100	200	*	2	0	1	-1.11854	-1.6103	1.02904e-06	1.60035e-06	Hypomethylated	Intron (ENSMUST00000041882.6/69770, intron 1 of 2)	10	80172944	80175146	2203	1	69770	Fam174c	ENSMUSG00000035595	957	Intron
chr10:80184601-80185200	80184601	80185200	600	*	6	0	2	-0.770303	-1.10516	3.95274e-05	5.72836e-05	Hypomethylated	Intron (ENSMUST00000003154.6/13637, intron 1 of 3)	10	80179482	80190010	10529	1	13637	Efna2	ENSMUSG00000003070	5119	Intron
chr10:80185501-80185900	80185501	80185900	400	*	4	0	1	-0.674521	-5.1432	2.67781e-53	1.81255e-52	Hypomethylated	Intron (ENSMUST00000003154.6/13637, intron 1 of 3)	10	80179482	80190010	10529	1	13637	Efna2	ENSMUSG00000003070	6019	Intron
chr10:80186601-80187200	80186601	80187200	600	*	6	0	1	0.633015	-7.39105	1.29018e-80	1.79537e-79	Hypomethylated	Exon (ENSMUST00000003154.6/13637, exon 2 of 4)	10	80179482	80190010	10529	1	13637	Efna2	ENSMUSG00000003070	7119	Exon
chr10:80187701-80188100	80187701	80188100	400	*	4	0	1	-0.529322	-0.538554	0.0410675	0.0493933	Hypomethylated	Intron (ENSMUST00000003154.6/13637, intron 2 of 3)	10	80179482	80190010	10529	1	13637	Efna2	ENSMUSG00000003070	8219	Intron
chr10:80189201-80189500	80189201	80189500	300	*	3	0	1	-1.11075	-0.91823	0.00138774	0.00185104	Hypomethylated	3' UTR	10	80179482	80190010	10529	1	13637	Efna2	ENSMUSG00000003070	9719	3' UTR
chr10:80190001-80190400	80190001	80190400	400	*	4	0	1	-0.810067	-5.35501	4.39372e-42	2.24498e-41	Hypomethylated	3' UTR	10	80179482	80190010	10529	1	13637	Efna2	ENSMUSG00000003070	10519	3' UTR
chr10:80191001-80191400	80191001	80191400	400	*	4	0	1	-0.784034	-4.90151	1.87294e-15	4.01969e-15	Hypomethylated	Distal Intergenic	10	80179482	80190010	10529	1	13637	Efna2	ENSMUSG00000003070	11519	Distal Intergenic
chr10:80192701-80192800	80192701	80192800	100	*	1	0	1	-1.61255	-1.00323	0.000157595	0.00022136	Hypomethylated	Distal Intergenic	10	80179482	80190010	10529	1	13637	Efna2	ENSMUSG00000003070	13219	Distal Intergenic
chr10:80266001-80266300	80266001	80266300	300	*	3	0	1	-1.23791	-2.26844	2.0846e-14	4.31211e-14	Hypomethylated	Intron (ENSMUST00000156935.7/70248, intron 1 of 6)	10	80265124	80278376	13253	1	70248	Dazap1	ENSMUSG00000069565	877	Intron
chr10:80293501-80293900	80293501	80293900	400	*	4	0	1	-1.59615	-5.00505	7.22816e-22	1.92913e-21	Hypomethylated	Exon (ENSMUST00000068408.13/20054, exon 3 of 4)	10	80292645	80294087	1443	1	20054	Rps15	ENSMUSG00000063457	856	Exon
chr10:80304601-80305300	80304601	80305300	700	*	7	0	1	0.969741	-7.61577	1.24753e-89	2.21674e-88	Hypomethylated	Exon (ENSMUST00000105359.7/23805, exon 5 of 15)	10	80301820	80318256	16437	1	23805	Apc2	ENSMUSG00000020135	2781	Exon
chr10:80306101-80306600	80306101	80306600	500	*	5	0	1	1.44336	-1.45913	1.54261e-18	3.67282e-18	Hypomethylated	Exon (ENSMUST00000105359.7/23805, exon 9 of 15)	10	80301820	80318256	16437	1	23805	Apc2	ENSMUSG00000020135	4281	Exon
chr10:80311101-80313900	80311101	80313900	2800	*	28	0	2	0.460615	-3.14603	1.6466e-54	1.14568e-53	Hypomethylated	Exon (ENSMUST00000105359.7/23805, exon 15 of 15)	10	80318254	80320537	2284	2	66374	2310011J03Rik	ENSMUSG00000020133	6637	Exon
chr10:80314401-80314500	80314401	80314500	100	*	1	0	1	-1.87792	-2.11888	2.9267e-11	5.44402e-11	Hypomethylated	Exon (ENSMUST00000105359.7/23805, exon 15 of 15)	10	80318254	80320537	2284	2	66374	2310011J03Rik	ENSMUSG00000020133	6037	Exon
chr10:80314901-80316500	80314901	80316500	1600	*	16	0	1	1.40164	-2.56721	4.02285e-48	2.3982e-47	Hypomethylated	3' UTR	10	80318254	80320537	2284	2	66374	2310011J03Rik	ENSMUSG00000020133	4037	3' UTR
chr10:80322001-80322300	80322001	80322300	300	*	3	0	2	-0.191768	-0.52574	0.0117721	0.0147654	Hypomethylated	3' UTR	10	80321287	80323126	1840	2	18551	Pcsk4	ENSMUSG00000020131	826	3' UTR
chr10:80322801-80323200	80322801	80323200	400	*	4	0	2	-0.610693	-3.15291	0.00636486	0.00813955	Hypomethylated	Promoter (<=1kb)	10	80321287	80323126	1840	2	18551	Pcsk4	ENSMUSG00000020131	0	Promoter
chr10:80324801-80325800	80324801	80325800	1000	*	10	0	2	0.290672	-2.00375	2.20977e-19	5.43564e-19	Hypomethylated	Promoter (1-2kb)	10	80321287	80323127	1841	2	18551	Pcsk4	ENSMUSG00000020131	-1674	Promoter
chr10:80333501-80334100	80333501	80334100	600	*	6	0	1	-0.67534	-1.33157	4.88879e-09	8.36914e-09	Hypomethylated	Exon (ENSMUST00000105354.7/70335, exon 2 of 6)	10	80330202	80335582	5381	1	70335	Reep6	ENSMUSG00000035504	3299	Exon
chr10:80335201-80335900	80335201	80335900	700	*	7	0	1	-0.125777	-2.06534	1.41005e-14	2.93618e-14	Hypomethylated	3' UTR	10	80330202	80335582	5381	1	70335	Reep6	ENSMUSG00000035504	4999	3' UTR
chr10:80341101-80342600	80341101	80342600	1500	*	15	0	1	-0.303202	-4.78579	2.10409e-50	1.32079e-49	Hypomethylated	3' UTR	10	80343006	80345238	2233	2	66548	Adamtsl5	ENSMUSG00000043822	2638	3' UTR
chr10:80343501-80343800	80343501	80343800	300	*	3	0	1	-1.26809	-3.45373	8.7246e-20	2.17449e-19	Hypomethylated	Exon (ENSMUST00000124789.7/66548, exon 7 of 12)	10	80343006	80345238	2233	2	66548	Adamtsl5	ENSMUSG00000043822	1438	Exon
chr10:80343901-80344100	80343901	80344100	200	*	2	0	1	-1.53444	-1.49253	3.26536e-08	5.40549e-08	Hypomethylated	Intron (ENSMUST00000124789.7/66548, intron 6 of 11)	10	80343006	80345238	2233	2	66548	Adamtsl5	ENSMUSG00000043822	1138	Intron
chr10:80348001-80348400	80348001	80348400	400	*	4	0	1	-1.29684	-3.48701	3.91919e-13	7.76492e-13	Hypomethylated	Promoter (<=1kb)	10	80339793	80348412	8620	2	66548	Adamtsl5	ENSMUSG00000043822	12	Promoter
chr10:80349201-80349500	80349201	80349500	300	*	3	0	1	-0.973189	-2.40124	3.81281e-18	8.95752e-18	Hypomethylated	Promoter (<=1kb)	10	80342739	80348412	5674	2	66548	Adamtsl5	ENSMUSG00000043822	-789	Promoter
chr10:80380901-80381100	80380901	80381100	200	*	2	0	1	-1.39184	-1.41719	4.03987e-05	5.85058e-05	Hypomethylated	3' UTR	10	80380355	80387659	7305	2	237400	Mex3d	ENSMUSG00000048696	6559	3' UTR
chr10:80381301-80382600	80381301	80382600	1300	*	13	0	2	1.47867	-5.14672	9.43932e-103	2.6271e-101	Hypomethylated	Exon (ENSMUST00000122709.1/ENSMUST00000122709.1, exon 1 of 1)	10	80380355	80387659	7305	2	237400	Mex3d	ENSMUSG00000048696	5059	Exon
chr10:80394901-80395800	80394901	80395800	900	*	9	0	1	0.415012	-6.57469	1.21962e-78	1.57628e-77	Hypomethylated	Promoter (<=1kb)	10	80392539	80395170	2632	2	17192	Mbd3	ENSMUSG00000035478	0	Promoter
chr10:80568901-80569300	80568901	80569300	400	*	4	0	2	0.67883	-1.9083	6.66547e-28	2.21204e-27	Hypomethylated	3' UTR	10	80540925	80561560	20636	2	66932	Rexo1	ENSMUSG00000047417	-7341	3' UTR
chr10:80569601-80569800	80569601	80569800	200	*	2	0	1	-2.00472	-4.58423	7.9597e-17	1.78959e-16	Hypomethylated	Intron (ENSMUST00000038558.8/118445, intron 1 of 1)	10	80567124	80577321	10198	2	118445	Klf16	ENSMUSG00000035397	7521	Intron
chr10:80571001-80571300	80571001	80571300	300	*	3	0	1	-0.0514616	-5.06754	5.63191e-24	1.62947e-23	Hypomethylated	Intron (ENSMUST00000038558.8/118445, intron 1 of 1)	10	80567124	80577321	10198	2	118445	Klf16	ENSMUSG00000035397	6021	Intron
chr10:80575901-80576200	80575901	80576200	300	*	3	0	1	-2.04913	-5.72639	3.27254e-24	9.54546e-24	Hypomethylated	Intron (ENSMUST00000038558.8/118445, intron 1 of 1)	10	80567124	80577321	10198	2	118445	Klf16	ENSMUSG00000035397	1121	Intron
chr10:80583501-80584300	80583501	80584300	800	*	8	0	1	-0.285595	-4.53627	1.56529e-50	9.87205e-50	Hypomethylated	3' UTR	10	80583656	80586624	2969	2	216169	Abhd17a	ENSMUSG00000003346	2324	3' UTR
chr10:80584601-80584800	80584601	80584800	200	*	2	0	1	-1.74229	-1.6787	1.8791e-08	3.1461e-08	Hypomethylated	Intron (ENSMUST00000003436.11/216169, intron 3 of 4)	10	80583656	80586624	2969	2	216169	Abhd17a	ENSMUSG00000003346	1824	Intron
chr10:80586501-80587000	80586501	80587000	500	*	5	0	1	2.11517	-1.75457	2.55014e-45	1.43141e-44	Hypomethylated	Promoter (<=1kb)	10	80583656	80586624	2969	2	216169	Abhd17a	ENSMUSG00000003346	0	Promoter
chr10:80587101-80587200	80587101	80587200	100	*	1	0	1	-1.21398	-2.26592	1.84401e-14	3.82036e-14	Hypomethylated	Promoter (<=1kb)	10	80583656	80586624	2969	2	216169	Abhd17a	ENSMUSG00000003346	-477	Promoter
chr10:80606101-80607700	80606101	80607700	1600	*	16	0	1	1.17026	-4.85627	2.58129e-98	6.08862e-97	Hypomethylated	Promoter (<=1kb)	10	80606815	80612462	5648	1	56214	Scamp4	ENSMUSG00000113949	0	Promoter
chr10:80634301-80634700	80634301	80634700	400	*	4	0	1	-0.447246	-0.530595	0.0158293	0.0196845	Hypomethylated	Promoter (<=1kb)	10	80634395	80638278	3884	1	103236	Csnk1g2	ENSMUSG00000003345	0	Promoter
chr10:80638001-80640800	80638001	80640800	2800	*	28	0	2	0.546395	-2.29105	1.8168e-30	6.5629e-30	Hypomethylated	Promoter (<=1kb)	10	80638270	80638951	682	1	103236	Csnk1g2	ENSMUSG00000003345	0	Promoter
chr10:80691001-80691500	80691001	80691500	500	*	5	0	1	1.10003	-1.03573	2.3645e-09	4.10082e-09	Hypomethylated	5' UTR	10	80691218	80693736	2519	2	208228	Mob3a	ENSMUSG00000003348	2236	5' UTR
chr10:80806501-80807700	80806501	80807700	1200	*	12	0	1	1.44522	-8.09345	1.24027e-151	3.14237e-149	Hypomethylated	Exon (ENSMUST00000036016.5/11705, exon 4 of 5)	10	80805243	80807648	2406	1	11705	Amh	ENSMUSG00000035262	1258	Exon
chr10:80808301-80809000	80808301	80809000	700	*	7	0	1	0.893809	-2.3248	4.08683e-24	1.18828e-23	Hypomethylated	3' UTR	10	80808496	80811885	3390	2	71912	Jsrp1	ENSMUSG00000020216	2885	3' UTR
chr10:80832501-80832800	80832501	80832800	300	*	3	0	1	0.320819	-0.619336	0.00243624	0.00321024	Hypomethylated	Distal Intergenic	10	80828797	80828870	74	1	100316778	Mir1982	ENSMUSG00000087993	3704	Distal Intergenic
chr10:80834201-80836200	80834201	80836200	2000	*	20	0	1	2.00386	-8.00051	6.70906e-181	1.64316e-177	Hypomethylated	5' UTR	10	80828797	80828870	74	1	100316778	Mir1982	ENSMUSG00000087993	5404	5' UTR
chr10:80837501-80837700	80837501	80837700	200	*	2	0	1	-1.43193	-2.23487	1.62475e-15	3.49315e-15	Hypomethylated	Intron (ENSMUST00000053986.8/237403, intron 1 of 1)	10	80835991	80843798	7808	2	237403	Lingo3	ENSMUSG00000051067	6098	Intron
chr10:80842301-80842800	80842301	80842800	500	*	5	0	1	-0.805963	-1.41896	9.01913e-08	1.46952e-07	Hypomethylated	Intron (ENSMUST00000053986.8/237403, intron 1 of 1)	10	80835991	80843798	7808	2	237403	Lingo3	ENSMUSG00000051067	998	Intron
chr10:80843901-80844400	80843901	80844400	500	*	5	0	1	-1.90801	-4.12037	1.37552e-07	2.2227e-07	Hypomethylated	Promoter (<=1kb)	10	80832801	80844039	11239	2	237403	Lingo3	ENSMUSG00000051067	0	Promoter
chr10:80845901-80846200	80845901	80846200	300	*	3	0	1	-1.30177	-0.788721	0.0095755	0.0120907	Hypomethylated	Promoter (1-2kb)	10	80832801	80844039	11239	2	237403	Lingo3	ENSMUSG00000051067	-1862	Promoter
chr10:80888201-80888600	80888201	80888600	400	*	4	0	1	0.72745	-6.90984	2.36205e-109	8.26437e-108	Hypomethylated	Exon (ENSMUST00000219817.1/432478, exon 9 of 19)	10	80879720	80899441	19722	1	432478	Tmprss9	ENSMUSG00000059406	8481	Exon
chr10:80889901-80890600	80889901	80890600	700	*	7	0	1	-0.760461	-2.61065	1.01193e-14	2.11556e-14	Hypomethylated	Exon (ENSMUST00000219817.1/432478, exon 11 of 19)	10	80879720	80899441	19722	1	432478	Tmprss9	ENSMUSG00000059406	10181	Exon
chr10:80897701-80898400	80897701	80898400	700	*	7	0	1	0.623671	-5.32157	4.3701e-68	4.27269e-67	Hypomethylated	Exon (ENSMUST00000219817.1/432478, exon 17 of 19)	10	80900126	80900782	657	2	30055	Timm13	ENSMUSG00000020219	2382	Exon
chr10:80898701-80899000	80898701	80899000	300	*	3	0	2	0.0266275	-1.73412	4.11674e-16	9.04402e-16	Hypomethylated	Intron (ENSMUST00000219817.1/432478, intron 18 of 18)	10	80900126	80900782	657	2	30055	Timm13	ENSMUSG00000020219	1782	Intron
chr10:80901501-80901600	80901501	80901600	100	*	1	0	1	-1.65119	-1.0027	0.00338612	0.0044191	Hypomethylated	Promoter (<=1kb)	10	80899450	80900969	1520	2	30055	Timm13	ENSMUSG00000020219	-532	Promoter
chr10:80930801-80931300	80930801	80931300	500	*	5	0	1	-0.661544	-6.66884	5.03298e-44	2.72311e-43	Hypomethylated	Promoter (<=1kb)	10	80930812	80931759	948	1	17873	Gadd45b	ENSMUSG00000015312	0	Promoter
chr10:80931701-80932600	80931701	80932600	900	*	9	0	1	0.542049	-7.50227	8.72803e-99	2.09572e-97	Hypomethylated	3' UTR	10	80930812	80931759	948	1	17873	Gadd45b	ENSMUSG00000015312	889	3' UTR
chr10:80932701-80932900	80932701	80932900	200	*	2	0	1	-1.00666	-9.8747	2.10954e-51	1.35726e-50	Hypomethylated	Distal Intergenic	10	80930812	80931759	948	1	17873	Gadd45b	ENSMUSG00000015312	1889	Distal Intergenic
chr10:80933601-80934200	80933601	80934200	600	*	6	0	1	0.235437	-6.23243	2.14386e-41	1.07376e-40	Hypomethylated	Distal Intergenic	10	80930812	80931759	948	1	17873	Gadd45b	ENSMUSG00000015312	2789	Distal Intergenic
chr10:80985201-80986100	80985201	80986100	900	*	9	0	1	-1.11677	-3.40736	1.73734e-25	5.31214e-25	Hypomethylated	Intron (ENSMUST00000099462.7/14708, intron 2 of 3)	10	80951187	80998190	47004	2	14708	Gng7	ENSMUSG00000048240	12090	Intron
chr10:81021901-81022500	81021901	81022500	600	*	6	0	2	-0.181097	-2.3549	1.17061e-09	2.05326e-09	Hypomethylated	5' UTR	10	81019589	81025409	5821	2	208666	Diras1	ENSMUSG00000043670	2909	5' UTR
chr10:81030801-81031800	81030801	81031800	1000	*	10	0	1	1.36629	-3.44038	1.91685e-79	2.55378e-78	Hypomethylated	3' UTR	10	81028541	81033912	5372	2	106947	Slc39a3	ENSMUSG00000046822	2112	3' UTR
chr10:81059301-81059500	81059301	81059500	200	*	2	0	1	-1.82927	-5.08099	3.36464e-26	1.05378e-25	Hypomethylated	Intron (ENSMUST00000005067.5/52551, intron 1 of 11)	10	81048839	81060115	11277	2	52551	Sgta	ENSMUSG00000004937	615	Intron
chr10:81078401-81078700	81078401	81078700	300	*	3	0	1	-0.909467	-0.627349	0.00345954	0.00451091	Hypomethylated	Promoter (<=1kb)	10	81078868	81080079	1212	1	50492	Thop1	ENSMUSG00000004929	-168	Promoter
chr10:81079701-81080700	81079701	81080700	1000	*	10	0	3	1.09147	-0.556045	0.00931127	0.0117682	Hypomethylated	Exon (ENSMUST00000005057.6/50492, exon 8 of 13)	10	81078868	81080079	1212	1	50492	Thop1	ENSMUSG00000004929	833	Exon
chr10:81081001-81081300	81081001	81081300	300	*	3	0	2	0.397945	-0.931493	1.6596e-08	2.78559e-08	Hypomethylated	Exon (ENSMUST00000005057.6/50492, exon 10 of 13)	10	81078868	81080079	1212	1	50492	Thop1	ENSMUSG00000004929	2133	Exon
chr10:81081901-81082100	81081901	81082100	200	*	2	0	1	-0.161245	-1.13507	4.61938e-06	6.98947e-06	Hypomethylated	3' UTR	10	81078868	81080079	1212	1	50492	Thop1	ENSMUSG00000004929	3033	3' UTR
chr10:81135201-81135400	81135201	81135400	200	*	2	0	1	-1.78124	-3.43862	6.60719e-11	1.2132e-10	Hypomethylated	Promoter (<=1kb)	10	81135220	81144496	9277	1	16969	Zbtb7a	ENSMUSG00000035011	0	Promoter
chr10:81143801-81145400	81143801	81145400	1600	*	16	0	1	1.63856	-4.16466	3.01752e-81	4.29259e-80	Hypomethylated	5' UTR	10	81137953	81148458	10506	1	16969	Zbtb7a	ENSMUSG00000035011	5848	5' UTR
chr10:81147301-81147500	81147301	81147500	200	*	2	0	1	-1.89712	-2.57277	7.95967e-11	1.45627e-10	Hypomethylated	Intron (ENSMUST00000048128.14/16969, intron 2 of 2)	10	81154235	81156124	1890	2	59004	Pias4	ENSMUSG00000004934	8624	Intron
chr10:81147901-81149100	81147901	81149100	1200	*	12	0	2	1.62274	-3.95714	1.15352e-65	1.06275e-64	Hypomethylated	3' UTR	10	81154235	81156124	1890	2	59004	Pias4	ENSMUSG00000004934	7024	3' UTR
chr10:81150401-81150600	81150401	81150600	200	*	2	0	1	-0.452499	-1.83943	6.64455e-11	1.21976e-10	Hypomethylated	3' UTR	10	81154235	81156124	1890	2	59004	Pias4	ENSMUSG00000004934	5524	3' UTR
chr10:81153401-81154600	81153401	81154600	1200	*	12	0	1	0.537475	-3.11737	1.68237e-57	1.26587e-56	Hypomethylated	3' UTR	10	81154235	81156124	1890	2	59004	Pias4	ENSMUSG00000004934	1524	3' UTR
chr10:81166301-81166500	81166301	81166500	200	*	2	0	1	0.00262774	-1.85102	2.67129e-14	5.50864e-14	Hypomethylated	Intron (ENSMUST00000005064.13/59004, intron 1 of 10)	10	81163043	81167714	4672	2	59004	Pias4	ENSMUSG00000004934	1214	Intron
chr10:81177701-81178200	81177701	81178200	500	*	5	0	2	0.603074	-0.443057	0.0412158	0.0495554	Hypomethylated	Promoter (<=1kb)	10	81178950	81179013	64	1	100217454	Snord37	ENSMUSG00000064441	-750	Promoter
chr10:81180801-81181100	81180801	81181100	300	*	3	0	2	-0.116582	-0.789941	7.81641e-05	0.000111582	Hypomethylated	Promoter (<=1kb)	10	81181051	81182034	984	1	13629	Eef2	ENSMUSG00000034994	0	Promoter
chr10:81181201-81181400	81181201	81181400	200	*	2	0	1	-1.46306	-0.86756	0.00753989	0.00959463	Hypomethylated	Promoter (<=1kb)	10	81181051	81182034	984	1	13629	Eef2	ENSMUSG00000034994	150	Promoter
chr10:81181801-81182100	81181801	81182100	300	*	3	0	1	-1.05194	-2.06916	1.96703e-16	4.36837e-16	Hypomethylated	3' UTR	10	81181051	81182034	984	1	13629	Eef2	ENSMUSG00000034994	750	3' UTR
chr10:81189501-81189700	81189501	81189700	200	*	2	0	1	-1.49803	-1.73345	1.08867e-10	1.9802e-10	Hypomethylated	Promoter (<=1kb)	10	81190501	81192569	2069	1	13144	Dapk3	ENSMUSG00000034974	-801	Promoter
chr10:81189801-81190700	81189801	81190700	900	*	9	0	1	0.371619	-3.85649	2.08303e-60	1.69397e-59	Hypomethylated	Promoter (<=1kb)	10	81190501	81192569	2069	1	13144	Dapk3	ENSMUSG00000034974	0	Promoter
chr10:81193901-81194300	81193901	81194300	400	*	4	0	2	-1.34694	-0.855167	0.00249043	0.00327959	Hypomethylated	Promoter (<=1kb)	10	81194609	81198439	3831	1	69678	Atcayos	NA	-309	Promoter
chr10:81239401-81240500	81239401	81240500	1100	*	11	0	2	0.148618	-6.1704	1.03779e-59	8.25681e-59	Hypomethylated	Exon (ENSMUST00000117798.7/103406, exon 3 of 18)	10	81233187	81252121	18935	1	103406	Zfr2	ENSMUSG00000034949	6214	Exon
chr10:81240701-81240900	81240701	81240900	200	*	2	0	1	-1.64775	-1.82447	8.54682e-09	1.44929e-08	Hypomethylated	Exon (ENSMUST00000128182.7/103406, exon 4 of 4)	10	81233187	81252121	18935	1	103406	Zfr2	ENSMUSG00000034949	7514	Exon
chr10:81257101-81258200	81257101	81258200	1100	*	11	0	1	-0.766673	-5.02496	1.25974e-15	2.72073e-15	Hypomethylated	Promoter (<=1kb)	10	81257299	81262981	5683	1	17179	Matk	ENSMUSG00000004933	0	Promoter
chr10:81284801-81285100	81284801	81285100	300	*	3	0	1	-0.86316	-5.30079	2.94584e-31	1.09621e-30	Hypomethylated	Intron (ENSMUST00000045744.6/27375, intron 1 of 20)	10	81281187	81285769	4583	2	27375	Tjp3	ENSMUSG00000034917	669	Intron
chr10:81291101-81291300	81291101	81291300	200	*	2	0	1	-1.79558	-4.80705	7.72129e-29	2.64055e-28	Hypomethylated	Promoter (<=1kb)	10	81273207	81291267	18061	2	27375	Tjp3	ENSMUSG00000034917	0	Promoter
chr10:81294701-81294900	81294701	81294900	200	*	2	0	1	-1.26991	-6.05156	4.87532e-36	2.10035e-35	Hypomethylated	Intron (ENSMUST00000163075.7/18717, intron 1 of 16)	10	81293005	81319973	26969	1	18717	Pip5k1c	ENSMUSG00000034902	1696	Intron
chr10:81322401-81323900	81322401	81323900	1500	*	15	0	4	0.0731039	-0.996914	4.70566e-06	7.1171e-06	Hypomethylated	Promoter (<=1kb)	10	81323436	81325156	1721	1	70312	Cactin	ENSMUSG00000034889	0	Promoter
chr10:81325001-81326100	81325001	81326100	1100	*	11	0	1	0.92079	-1.50605	9.7724e-16	2.11901e-15	Hypomethylated	3' UTR	10	81323502	81324880	1379	1	70312	Cactin	ENSMUSG00000034889	1499	3' UTR
chr10:81332301-81333300	81332301	81333300	1000	*	10	0	1	0.956951	-4.96361	5.96607e-68	5.81762e-67	Hypomethylated	5' UTR	10	81328731	81335172	6442	1	21390	Tbxa2r	ENSMUSG00000034881	3570	5' UTR
chr10:81337801-81338400	81337801	81338400	600	*	6	0	1	0.369247	-4.21759	4.41742e-53	2.97634e-52	Hypomethylated	3' UTR	10	81335265	81343266	8002	2	209047	Gipc3	ENSMUSG00000034872	4866	3' UTR
chr10:81342901-81343500	81342901	81343500	600	*	6	0	1	0.449092	-7.10287	5.46233e-72	5.94584e-71	Hypomethylated	Promoter (<=1kb)	10	81335265	81343266	8002	2	209047	Gipc3	ENSMUSG00000034872	0	Promoter
chr10:81346401-81347300	81346401	81347300	900	*	9	0	1	1.3906	-8.0354	4.96627e-137	5.52874e-135	Hypomethylated	Promoter (<=1kb)	10	81346052	81346730	679	2	15353	Hmg20b	ENSMUSG00000020232	0	Promoter
chr10:81348701-81349100	81348701	81349100	400	*	4	0	1	-0.543462	-6.78851	3.97161e-62	3.35226e-61	Hypomethylated	Promoter (<=1kb)	10	81346759	81349085	2327	2	15353	Hmg20b	ENSMUSG00000020232	0	Promoter
chr10:81359601-81359800	81359601	81359800	200	*	2	0	1	-1.2407	-0.705496	0.00280878	0.00368428	Hypomethylated	Intron (ENSMUST00000044844.8/73822, intron 1 of 9)	10	81357552	81361232	3681	1	73822	Mfsd12	ENSMUSG00000034854	2049	Intron
chr10:81359901-81360000	81359901	81360000	100	*	1	0	1	-0.929289	-0.797498	0.0017021	0.00226172	Hypomethylated	Intron (ENSMUST00000044844.8/73822, intron 1 of 9)	10	81357552	81361232	3681	1	73822	Mfsd12	ENSMUSG00000034854	2349	Intron
chr10:81362601-81362800	81362601	81362800	200	*	2	0	1	-1.51075	-1.19617	9.66821e-06	1.44062e-05	Hypomethylated	Exon (ENSMUST00000044844.8/73822, exon 7 of 10)	10	81363067	81364854	1788	2	432479	Tektip1	ENSMUSG00000020234	2054	Exon
chr10:81363101-81363500	81363101	81363500	400	*	4	0	1	-0.786527	-1.09468	2.37231e-06	3.63818e-06	Hypomethylated	3' UTR	10	81363067	81364854	1788	2	432479	Tektip1	ENSMUSG00000020234	1354	3' UTR
chr10:81363601-81365100	81363601	81365100	1500	*	15	0	1	0.819336	-2.96417	1.14286e-42	5.93438e-42	Hypomethylated	Promoter (<=1kb)	10	81363067	81364854	1788	2	432479	Tektip1	ENSMUSG00000020234	0	Promoter
chr10:81385801-81386300	81385801	81386300	500	*	5	0	1	-0.0934778	-1.645	3.88993e-15	8.24262e-15	Hypomethylated	Promoter (<=1kb)	10	81386347	81386412	66	1	102466763	Mir6913	ENSMUSG00000098811	-47	Promoter
chr10:81420101-81420900	81420101	81420900	800	*	8	0	1	1.54186	-3.52903	5.44735e-90	9.834e-89	Hypomethylated	Exon (ENSMUST00000105321.9/18029, exon 2 of 9)	10	81416240	81416297	58	2	102465778	Mir1191b	ENSMUSG00000105379	-3804	Exon
chr10:81432501-81433300	81432501	81433300	800	*	8	0	1	-1.69902	-6.02393	3.42521e-22	9.25759e-22	Hypomethylated	Promoter (1-2kb)	10	81400953	81431005	30053	2	18029	Nfic	ENSMUSG00000055053	-1496	Promoter
chr10:81498401-81499700	81498401	81499700	1300	*	13	0	1	0.48333	-3.71849	1.16397e-37	5.25645e-37	Hypomethylated	Promoter (<=1kb)	10	81497747	81500132	2386	2	13611	S1pr4	ENSMUSG00000044199	432	Promoter
chr10:81570001-81570200	81570001	81570200	200	*	2	0	1	-1.22877	-1.48443	2.19437e-08	3.66435e-08	Hypomethylated	Distal Intergenic	10	81574561	81590466	15906	1	21886	Tle2	ENSMUSG00000034771	-4361	Distal Intergenic
chr10:81572501-81572900	81572501	81572900	400	*	4	0	2	-1.62448	-3.35345	3.82428e-19	9.31043e-19	Hypomethylated	Promoter (1-2kb)	10	81574561	81590466	15906	1	21886	Tle2	ENSMUSG00000034771	-1661	Promoter
chr10:81573101-81573400	81573101	81573400	300	*	3	0	1	-1.60866	-3.76199	1.55833e-26	4.94167e-26	Hypomethylated	Promoter (1-2kb)	10	81574561	81590466	15906	1	21886	Tle2	ENSMUSG00000034771	-1161	Promoter
chr10:81587001-81588100	81587001	81588100	1100	*	11	0	1	-0.169267	-4.29428	1.49341e-43	7.98025e-43	Hypomethylated	Promoter (<=1kb)	10	81587092	81587946	855	1	21886	Tle2	ENSMUSG00000034771	0	Promoter
chr10:81600601-81600700	81600601	81600700	100	*	1	0	0	-1.95894	-3.12309	3.47542e-17	7.89844e-17	Hypomethylated	Promoter (<=1kb)	10	81595993	81600857	4865	2	114606	Tle6	ENSMUSG00000034758	157	Promoter
chr10:81601101-81601400	81601101	81601400	300	*	3	0	1	-1.54616	-4.48314	3.82746e-18	8.99049e-18	Hypomethylated	Promoter (<=1kb)	10	81595996	81601073	5078	2	114606	Tle6	ENSMUSG00000034758	-28	Promoter
chr10:81625601-81625900	81625601	81625900	300	*	3	0	1	0.338997	-2.82329	4.44398e-47	2.59247e-46	Hypomethylated	Exon (ENSMUST00000119324.7/50721, exon 3 of 9)	10	81625779	81627257	1479	2	50721	Sirt6	ENSMUSG00000034748	1357	Exon
chr10:81626001-81626100	81626001	81626100	100	*	1	0	1	-1.8235	-3.17028	9.55564e-19	2.2937e-18	Hypomethylated	Intron (ENSMUST00000119324.7/50721, intron 2 of 8)	10	81625779	81627257	1479	2	50721	Sirt6	ENSMUSG00000034748	1157	Intron
chr10:81626401-81626900	81626401	81626900	500	*	5	0	1	-0.00876285	-5.66353	3.18135e-73	3.59614e-72	Hypomethylated	Promoter (<=1kb)	10	81625779	81627257	1479	2	50721	Sirt6	ENSMUSG00000034748	357	Promoter
chr10:81628301-81628900	81628301	81628900	600	*	6	0	1	-0.783127	-4.28743	1.57171e-37	7.05232e-37	Hypomethylated	Promoter (<=1kb)	10	81628540	81638300	9761	1	70615	Ankrd24	ENSMUSG00000054708	0	Promoter
chr10:81644901-81645200	81644901	81645200	300	*	3	0	2	-1.01732	-0.683931	0.00458844	0.00592454	Hypomethylated	Exon (ENSMUST00000137978.1/70615, exon 4 of 4)	10	81643803	81647474	3672	1	70615	Ankrd24	ENSMUSG00000054708	1098	Exon
chr10:81649201-81649400	81649201	81649400	200	*	2	0	1	-1.7567	-5.16177	6.02046e-31	2.21453e-30	Hypomethylated	Promoter (<=1kb)	10	81649059	81667361	18303	1	100233208	Gm10778	ENSMUSG00000096856	142	Promoter
chr10:81686801-81686900	81686801	81686900	100	*	1	0	1	-1.59461	-0.667323	0.0242743	0.0297259	Hypomethylated	Distal Intergenic	10	81704825	81721976	17152	1	73610	Zfp433	ENSMUSG00000096795	-17925	Distal Intergenic
chr10:81687201-81687900	81687201	81687900	700	*	7	0	2	0.214657	-5.38584	1.58787e-47	9.371e-47	Hypomethylated	Distal Intergenic	10	81704825	81721976	17152	1	73610	Zfp433	ENSMUSG00000096795	-16925	Distal Intergenic
chr10:81812001-81812800	81812001	81812800	800	*	8	0	1	0.860299	-8.19439	1.03518e-77	1.30575e-76	Hypomethylated	Promoter (<=1kb)	10	81812186	81826490	14305	1	100233208	Gm10778	ENSMUSG00000096856	0	Promoter
chr10:81846401-81847100	81846401	81847100	700	*	7	0	1	-0.278663	-4.81835	3.57708e-49	2.18748e-48	Hypomethylated	Distal Intergenic	10	81863934	81881081	17148	1	73610	Zfp433	ENSMUSG00000096795	-16834	Distal Intergenic
chr10:81864601-81864700	81864601	81864700	100	*	1	0	1	-1.92701	-4.20131	2.07436e-22	5.65227e-22	Hypomethylated	Intron (ENSMUST00000220314.1/73610, intron 1 of 3)	10	81863934	81881081	17148	1	73610	Zfp433	ENSMUSG00000096795	667	Intron
chr10:81978501-81979300	81978501	81979300	800	*	8	0	1	1.11651	-6.54934	4.92485e-107	1.5836e-105	Hypomethylated	Distal Intergenic	10	81901911	81930480	28570	2	331188	Zfp781	ENSMUSG00000096718	-48021	Distal Intergenic
chr10:82128101-82128200	82128101	82128200	100	*	1	0	1	-2.05531	-5.20604	2.90408e-10	5.19735e-10	Hypomethylated	Promoter (<=1kb)	10	82128013	82153065	25053	1	216177	AU041133	ENSMUSG00000078435	88	Promoter
chr10:82621601-82621700	82621601	82621700	100	*	1	0	1	-1.71259	-1.36869	2.03131e-06	3.126e-06	Hypomethylated	Intron (ENSMUST00000176200.7/544717, intron 1 of 1)	10	82619851	82622926	3076	2	544717	Uqcc6	ENSMUSG00000063320	1226	Intron
chr10:82628101-82628400	82628101	82628400	300	*	3	0	2	-1.00362	-0.726681	0.0189682	0.0234233	Hypomethylated	Promoter (1-2kb)	10	82629828	82650324	20497	1	21665	Tdg	ENSMUSG00000034674	-1428	Promoter
chr10:82810601-82810900	82810601	82810900	300	*	3	0	1	-1.13024	-2.22332	5.69646e-14	1.16118e-13	Hypomethylated	Promoter (1-2kb)	10	82812123	82824242	12120	1	70003	1700028I16Rik	ENSMUSG00000056821	-1223	Promoter
chr10:82812301-82812500	82812301	82812500	200	*	2	0	1	-1.76524	-5.61693	3.29221e-22	8.90629e-22	Hypomethylated	Promoter (<=1kb)	10	82812123	82824242	12120	1	70003	1700028I16Rik	ENSMUSG00000056821	178	Promoter
chr10:82812801-82813000	82812801	82813000	200	*	2	0	1	-1.96937	-4.62686	7.77781e-22	2.07394e-21	Hypomethylated	Intron (ENSMUST00000076984.7/70003, intron 3 of 4)	10	82812123	82824242	12120	1	70003	1700028I16Rik	ENSMUSG00000056821	678	Intron
chr10:82813501-82813700	82813501	82813700	200	*	2	0	1	-1.46617	-0.856388	0.00105885	0.00142125	Hypomethylated	Intron (ENSMUST00000076984.7/70003, intron 3 of 4)	10	82812123	82824242	12120	1	70003	1700028I16Rik	ENSMUSG00000056821	1378	Intron
chr10:82857301-82857400	82857301	82857400	100	*	1	0	1	-1.68226	-2.65938	4.67235e-17	1.05712e-16	Hypomethylated	Intron (ENSMUST00000219368.1/50493, intron 1 of 14)	10	82845733	82859008	13276	2	102641476	Gm38560	NA	1608	Intron
chr10:82862201-82862400	82862201	82862400	200	*	2	0	1	-1.64148	-1.08066	0.00767034	0.00975724	Hypomethylated	Intron (ENSMUST00000219368.1/50493, intron 1 of 14)	10	82860505	82884547	24043	1	50493	Txnrd1	ENSMUSG00000020250	1696	Intron
chr10:82954201-82955000	82954201	82955000	800	*	8	0	1	1.71663	-3.92987	3.67177e-82	5.32116e-81	Hypomethylated	Exon (ENSMUST00000095396.3/ENSMUST00000095396.3, exon 1 of 1)	10	82985498	83195900	210403	1	58250	Chst11	ENSMUSG00000034612	-30498	Exon
chr10:82955201-82955500	82955201	82955500	300	*	3	0	1	-0.149479	-0.669081	0.00218417	0.00288481	Hypomethylated	Distal Intergenic	10	82985498	83195900	210403	1	58250	Chst11	ENSMUSG00000034612	-29998	Distal Intergenic
chr10:83190801-83191800	83190801	83191800	1000	*	10	0	3	0.932444	-0.620869	0.000883733	0.00119295	Hypomethylated	3' UTR	10	83301016	83304375	3360	2	338365	Slc41a2	ENSMUSG00000034591	112575	3' UTR
chr10:83336001-83336400	83336001	83336400	400	*	4	0	2	-0.688688	-1.83552	2.18805e-12	4.22848e-12	Hypomethylated	Promoter (<=1kb)	10	83316572	83335402	18831	2	338365	Slc41a2	ENSMUSG00000034591	-599	Promoter
chr10:83338501-83338700	83338501	83338700	200	*	2	0	1	-1.56736	-0.889635	0.00352575	0.0045948	Hypomethylated	Promoter (<=1kb)	10	83230848	83337882	107035	2	338365	Slc41a2	ENSMUSG00000034591	-619	Promoter
chr10:84438501-84438700	84438501	84438700	200	*	2	0	1	-0.865144	-1.08805	7.22348e-05	0.000103338	Hypomethylated	Intron (ENSMUST00000020220.14/77976, intron 1 of 6)	10	84370905	84440597	69693	2	77976	Nuak1	ENSMUSG00000020032	1897	Intron
chr10:84532101-84532300	84532101	84532300	200	*	2	0	1	-1.05546	-1.38421	6.54524e-08	1.07215e-07	Hypomethylated	Intron (ENSMUST00000053871.4/216197, intron 1 of 1)	10	84526636	84534036	7401	2	216197	Ckap4	ENSMUSG00000046841	1736	Intron
chr10:84532401-84532500	84532401	84532500	100	*	1	0	1	-1.78113	-2.0559	8.80701e-11	1.60889e-10	Hypomethylated	Intron (ENSMUST00000053871.4/216197, intron 1 of 1)	10	84526636	84534036	7401	2	216197	Ckap4	ENSMUSG00000046841	1536	Intron
chr10:84533101-84533400	84533101	84533400	300	*	3	0	1	-0.716331	-4.68533	2.9028e-49	1.77884e-48	Hypomethylated	Intron (ENSMUST00000053871.4/216197, intron 1 of 1)	10	84526636	84534036	7401	2	216197	Ckap4	ENSMUSG00000046841	636	Intron
chr10:84752901-84753400	84752901	84753400	500	*	5	0	3	-1.30411	-0.887969	0.000340502	0.000469564	Hypomethylated	Promoter (2-3kb)	10	84756062	84906144	150083	1	71137	Rfx4	ENSMUSG00000020037	-2662	Promoter
chr10:84761201-84761400	84761201	84761400	200	*	2	0	1	-1.09788	-0.710474	0.00325699	0.004257	Hypomethylated	Promoter (<=1kb)	10	84762238	84814670	52433	1	71137	Rfx4	ENSMUSG00000020037	-838	Promoter
chr10:8517401-8517700	8517401	8517700	300	*	3	0	1	-1.21889	-4.45962	9.87556e-08	1.60532e-07	Hypomethylated	Intron (ENSMUST00000061601.8/338362, intron 1 of 7)	10	8204809	8518825	314017	2	338362	Ust	ENSMUSG00000047712	1125	Intron
chr10:85183001-85183200	85183001	85183200	200	*	2	0	1	-0.963103	-0.764238	0.00204954	0.00271114	Hypomethylated	Intron (ENSMUST00000020227.10/12952, intron 1 of 12)	10	85131700	85185064	53365	2	12952	Cry1	ENSMUSG00000020038	1864	Intron
chr10:85385701-85385800	85385701	85385800	100	*	1	0	1	-1.44177	-0.696537	0.00797568	0.0101281	Hypomethylated	Promoter (1-2kb)	10	85386814	85660292	273479	1	74007	Abtb3	ENSMUSG00000020042	-1014	Promoter
chr10:85389301-85389700	85389301	85389700	400	*	4	0	1	-0.171893	-2.62979	7.72888e-15	1.62135e-14	Hypomethylated	Intron (ENSMUST00000105307.7/74007, intron 1 of 16)	10	85386827	85640594	253768	1	74007	Abtb3	ENSMUSG00000020042	2474	Intron
chr10:85598901-85599400	85598901	85599400	500	*	5	0	1	-1.19374	-4.06981	1.69272e-31	6.35038e-31	Hypomethylated	Promoter (<=1kb)	10	85598411	85606049	7639	1	74007	Abtb3	ENSMUSG00000020042	490	Promoter
chr10:85828701-85828900	85828701	85828900	200	*	2	0	1	-1.16869	-0.805286	0.00307559	0.00402527	Hypomethylated	Promoter (<=1kb)	10	85829494	85878574	49081	1	103136	Pwp1	ENSMUSG00000001785	-594	Promoter
chr10:85829701-85829800	85829701	85829800	100	*	1	0	1	-1.81129	-2.50746	8.01452e-09	1.36107e-08	Hypomethylated	Promoter (<=1kb)	10	85829494	85878574	49081	1	103136	Pwp1	ENSMUSG00000001785	207	Promoter
chr10:85874001-85874400	85874001	85874400	400	*	4	0	1	-1.24437	-3.22896	3.96218e-22	1.06775e-21	Hypomethylated	Promoter (1-2kb)	10	85876254	85884487	8234	1	103136	Pwp1	ENSMUSG00000001785	-1854	Promoter
chr10:85929401-85929500	85929401	85929500	100	*	1	0	1	-1.62623	-2.86742	3.07784e-12	5.91305e-12	Hypomethylated	3' UTR	10	85927681	85929696	2016	1	67341	Ascl4	ENSMUSG00000085111	1720	3' UTR
chr10:85955801-85956500	85955801	85956500	700	*	7	0	2	-1.4296	-2.63103	1.49447e-15	3.21588e-15	Hypomethylated	Promoter (<=1kb)	10	85948860	85955779	6920	2	28088	Rtcb	ENSMUSG00000001783	-22	Promoter
chr10:86300101-86300400	86300101	86300400	300	*	3	0	1	-1.02442	-5.90074	3.13743e-09	5.4145e-09	Hypomethylated	Promoter (<=1kb)	10	86300372	86349506	49135	1	21859	Timp3	ENSMUSG00000020044	0	Promoter
chr10:86777001-86777100	86777001	86777100	100	*	1	0	1	-1.52134	-1.19836	0.000110317	0.000156251	Hypomethylated	Promoter (1-2kb)	10	86779005	86838389	59385	1	103466	Nt5dc3	ENSMUSG00000054027	-1905	Promoter
chr10:86777601-86777800	86777601	86777800	200	*	2	0	1	-1.82138	-2.7255	2.20465e-16	4.88868e-16	Hypomethylated	Promoter (1-2kb)	10	86779005	86838389	59385	1	103466	Nt5dc3	ENSMUSG00000054027	-1205	Promoter
chr10:86908201-86908500	86908201	86908500	300	*	3	0	1	-0.57007	-0.735438	0.00171982	0.00228423	Hypomethylated	Intron (ENSMUST00000035288.16/192188, intron 31 of 68)	10	86841321	86890805	49485	2	192188	Stab2	ENSMUSG00000035459	-17396	Intron
chr10:86908601-86909400	86908601	86909400	800	*	8	0	1	0.554186	-1.56389	3.21762e-16	7.0974e-16	Hypomethylated	Exon (ENSMUST00000162458.1/ENSMUST00000162458.1, exon 1 of 2)	10	86841321	86890805	49485	2	192188	Stab2	ENSMUSG00000035459	-17796	Exon
chr10:88148201-88148400	88148201	88148400	200	*	2	0	2	-1.38804	-0.662254	0.0151358	0.0188444	Hypomethylated	5' UTR	10	88147105	88148775	1671	1	69736	Nup37	ENSMUSG00000035351	1096	5' UTR
chr10:88356601-88356900	88356601	88356900	300	*	3	0	1	-1.81673	-3.92226	1.0728e-13	2.16668e-13	Hypomethylated	Promoter (<=1kb)	10	88322804	88356996	34193	2	71712	Dram1	ENSMUSG00000020057	96	Promoter
chr10:88357401-88357700	88357401	88357700	300	*	3	0	1	-1.10635	-5.27196	6.92327e-43	3.61541e-42	Hypomethylated	Promoter (<=1kb)	10	88322804	88357075	34272	2	71712	Dram1	ENSMUSG00000020057	-326	Promoter
chr10:88459301-88460100	88459301	88460100	800	*	8	0	1	0.0576103	-3.33532	5.62345e-37	2.48831e-36	Hypomethylated	Promoter (<=1kb)	10	88459569	88473235	13667	1	20962	Sycp3	ENSMUSG00000020059	0	Promoter
chr10:88886101-88886600	88886101	88886600	500	*	5	0	2	-0.778738	-5.6445	1.23161e-25	3.78631e-25	Hypomethylated	Promoter (<=1kb)	10	88885992	88929515	43524	1	216225	Slc5a8	ENSMUSG00000020062	109	Promoter
chr10:89344501-89344800	89344501	89344800	300	*	3	0	1	-1.89038	-5.4341	1.14052e-13	2.3003e-13	Hypomethylated	Promoter (<=1kb)	10	89035091	89344645	309555	2	320091	Ano4	ENSMUSG00000035189	0	Promoter
chr10:90049701-90050400	90049701	90050400	700	*	7	0	1	0.836923	-2.22447	3.30499e-37	1.47083e-36	Hypomethylated	Exon (ENSMUST00000183156.7/77531, exon 4 of 26)	10	90046622	90071078	24457	1	77531	Anks1b	ENSMUSG00000058589	3079	Exon
chr10:90133001-90134500	90133001	90134500	1500	*	15	0	1	-0.525621	-2.72219	2.3859e-25	7.25746e-25	Hypomethylated	Exon (ENSMUST00000217774.1/ENSMUST00000217774.1, exon 1 of 1)	10	90071111	90079463	8353	1	77531	Anks1b	ENSMUSG00000058589	61890	Exon
chr10:90831101-90831300	90831101	90831300	200	*	2	0	1	-1.48673	-1.78045	3.36994e-06	5.12908e-06	Hypomethylated	Intron (ENSMUST00000183156.7/77531, intron 17 of 25)	10	90829843	90921338	91496	1	77531	Anks1b	ENSMUSG00000058589	1258	Intron
chr10:90969401-90970300	90969401	90970300	900	*	9	0	2	1.7997	-6.39007	3.20951e-116	1.45119e-114	Hypomethylated	3' UTR	10	90996740	90999719	2980	2	11783	Apaf1	ENSMUSG00000019979	29419	3' UTR
chr10:91083601-91083700	91083601	91083700	100	*	1	0	0	-2.08465	-4.81946	3.01943e-19	7.38646e-19	Hypomethylated	Promoter (<=1kb)	10	91083120	91093814	10695	1	67454	Ikbip	ENSMUSG00000019975	481	Promoter
chr10:91101801-91102300	91101801	91102300	500	*	5	0	1	0.397964	-0.545091	0.00448687	0.00579747	Hypomethylated	Exon (ENSMUST00000020150.9/67454, exon 3 of 3)	10	91100430	91102504	2075	1	67454	Ikbip	ENSMUSG00000019975	1371	Exon
chr10:91102801-91103100	91102801	91103100	300	*	3	0	1	-0.960158	-1.34291	6.79113e-09	1.15558e-08	Hypomethylated	Downstream (<=300bp)	10	91100430	91102504	2075	1	67454	Ikbip	ENSMUSG00000019975	2371	Downstream
chr10:91169701-91169800	91169701	91169800	100	*	1	0	1	-1.91973	-4.99118	2.81601e-26	8.84595e-26	Hypomethylated	Intron (ENSMUST00000072239.13/21917, intron 1 of 8)	10	91148621	91170462	21842	2	21917	Tmpo	ENSMUSG00000019961	662	Intron
chr10:93540501-93540800	93540501	93540800	300	*	3	0	1	-1.21584	-4.68934	2.05936e-36	8.96662e-36	Hypomethylated	Promoter (<=1kb)	10	93540632	93584327	43696	1	237465	Ccdc38	ENSMUSG00000036168	0	Promoter
chr10:93639801-93639900	93639801	93639900	100	*	1	0	1	-1.24259	-0.671463	0.00751236	0.00956125	Hypomethylated	Promoter (<=1kb)	10	93640681	93644957	4277	1	57764	Ntn4	ENSMUSG00000020019	-781	Promoter
chr10:93831601-93832100	93831601	93832100	500	*	5	0	1	0.0118461	-4.29427	4.46043e-44	2.41778e-43	Hypomethylated	Promoter (<=1kb)	10	93831555	93848538	16984	1	327799	Usp44	ENSMUSG00000020020	46	Promoter
chr10:93832901-93833600	93832901	93833600	700	*	7	0	1	-1.4422	-3.79449	8.41273e-23	2.32597e-22	Hypomethylated	Promoter (<=1kb)	10	93833818	93858088	24271	1	327799	Usp44	ENSMUSG00000020020	-218	Promoter
chr10:93845601-93847300	93845601	93847300	1700	*	17	0	2	0.208146	-6.55936	2.28193e-60	1.85367e-59	Hypomethylated	5' UTR	10	93833818	93858088	24271	1	327799	Usp44	ENSMUSG00000020020	11783	5' UTR
chr10:94311701-94312400	94311701	94312400	700	*	7	0	4	-0.776825	-5.31436	6.79836e-06	1.02045e-05	Hypomethylated	Promoter (<=1kb)	10	94311949	94430897	118949	1	319880	Tmcc3	ENSMUSG00000020023	0	Promoter
chr10:94943401-94943800	94943401	94943800	400	*	4	0	1	-1.00222	-5.61554	4.68818e-22	1.2597e-21	Hypomethylated	Exon (ENSMUST00000099337.4/54712, exon 1 of 31)	10	94790866	94944835	153970	2	54712	Plxnc1	ENSMUSG00000074785	1035	Exon
chr10:95323001-95323200	95323001	95323200	200	*	2	0	1	-1.50692	-6.35071	3.06105e-35	1.28631e-34	Hypomethylated	Promoter (<=1kb)	10	95174746	95322965	148220	2	12905	Cradd	ENSMUSG00000045867	-36	Promoter
chr10:95512701-95512900	95512701	95512900	200	*	2	0	1	-1.65806	-2.14601	1.17474e-11	2.21034e-11	Hypomethylated	Promoter (2-3kb)	10	95515145	95545657	30513	1	93765	Ube2n	ENSMUSG00000074781	-2245	Promoter
chr10:9675601-9676200	9675601	9676200	600	*	6	0	1	-0.0595348	-5.61178	8.60605e-50	5.32712e-49	Hypomethylated	Promoter (<=1kb)	10	9622936	9675208	52273	2	320825	Samd5	ENSMUSG00000060487	-393	Promoter
chr10:99108901-99109800	99108901	99109800	900	*	9	0	1	-1.96862	-2.64562	9.36063e-14	1.89547e-13	Hypomethylated	Exon (ENSMUST00000220019.1/382406, exon 2 of 2)	10	99108159	99113247	5089	1	14426	Galnt4	ENSMUSG00000090035	742	Exon
chr11:100265501-100265800	100265501	100265800	300	*	3	0	1	-0.573513	-2.05508	4.44733e-17	1.00714e-16	Hypomethylated	Promoter (<=1kb)	11	100262882	100265978	3097	2	68239	Krt42	ENSMUSG00000053654	178	Promoter
chr11:100353801-100354300	100353801	100354300	500	*	5	0	2	-0.0322933	-0.691515	0.000487681	0.000666794	Hypomethylated	Promoter (<=1kb)	11	100349298	100354040	4743	2	15114	Hap1	ENSMUSG00000006930	0	Promoter
chr11:100396901-100397300	100396901	100397300	400	*	4	0	2	-0.980565	-4.70247	8.28739e-06	1.2394e-05	Hypomethylated	Promoter (<=1kb)	11	100370619	100397749	27131	2	16480	Jup	ENSMUSG00000001552	449	Promoter
chr11:100398901-100399200	100398901	100399200	300	*	3	0	1	-0.974578	-2.17671	5.48934e-12	1.04598e-11	Hypomethylated	Promoter (1-2kb)	11	100383315	100397763	14449	2	16480	Jup	ENSMUSG00000001552	-1138	Promoter
chr11:100413401-100414400	100413401	100414400	1000	*	10	0	1	-0.203646	-4.69915	3.26931e-57	2.44367e-56	Hypomethylated	Promoter (<=1kb)	11	100408456	100414836	6381	2	66180	P3h4	ENSMUSG00000006931	436	Promoter
chr11:100415001-100415300	100415001	100415300	300	*	3	0	1	-1.11501	-4.31352	4.13119e-12	7.89644e-12	Hypomethylated	Promoter (<=1kb)	11	100408456	100414836	6381	2	66180	P3h4	ENSMUSG00000006931	-165	Promoter
chr11:100415601-100416000	100415601	100416000	400	*	4	0	1	-0.40094	-3.14309	5.65682e-14	1.15326e-13	Hypomethylated	Promoter (<=1kb)	11	100415697	100424824	9128	1	14230	Fkbp10	ENSMUSG00000001555	0	Promoter
chr11:100440801-100441200	100440801	100441200	400	*	4	0	2	-1.40955	-9.23241	6.12818e-06	9.22114e-06	Hypomethylated	Promoter (<=1kb)	11	100422321	100441089	18769	2	68106	Nt5c3b	ENSMUSG00000017176	0	Promoter
chr11:100529201-100529300	100529201	100529300	100	*	1	0	1	-1.84202	-2.04117	1.18578e-10	2.15469e-10	Hypomethylated	Promoter (1-2kb)	11	100476356	100528000	51645	2	104112	Acly	ENSMUSG00000020917	-1201	Promoter
chr11:100576301-100576800	100576301	100576800	500	*	5	0	1	0.289524	-1.96874	6.67964e-21	1.72934e-20	Hypomethylated	Promoter (<=1kb)	11	100575891	100591729	15839	1	12799	Cnp	ENSMUSG00000006782	410	Promoter
chr11:100624801-100625100	100624801	100625100	300	*	3	0	1	0.438065	-0.504322	0.00938595	0.0118595	Hypomethylated	Exon (ENSMUST00000107376.7/71966, exon 3 of 4)	11	100623011	100626117	3107	1	71966	Nkiras2	ENSMUSG00000017837	1790	Exon
chr11:100640101-100640500	100640101	100640500	400	*	4	0	1	-1.29763	-4.58649	7.0158e-12	1.33046e-11	Hypomethylated	Exon (ENSMUST00000207052.1/ENSMUST00000207052.1, exon 2 of 2)	11	100627543	100650693	23151	2	278304	Zfp385c	ENSMUSG00000014198	10193	Exon
chr11:100708201-100709100	100708201	100709100	900	*	9	1	3	-0.450644	-0.496971	0.00484715	0.00625033	Hypomethylated	Exon (ENSMUST00000153526.7/14534, exon 8 of 18)	11	100704746	100712173	7428	2	14534	Kat2a	ENSMUSG00000020918	3073	Exon
chr11:100710501-100710800	100710501	100710800	300	*	3	0	1	0.90305	-1.12481	7.6362e-08	1.24724e-07	Hypomethylated	Exon (ENSMUST00000153526.7/14534, exon 5 of 18)	11	100704746	100712173	7428	2	14534	Kat2a	ENSMUSG00000020918	1373	Exon
chr11:100713701-100714300	100713701	100714300	600	*	6	0	1	0.306364	-8.17201	8.02265e-73	8.94483e-72	Hypomethylated	Promoter (<=1kb)	11	100713850	100714575	726	1	75482	Hspb9	ENSMUSG00000017832	0	Promoter
chr11:100737001-100737100	100737001	100737100	100	*	1	0	1	-1.40305	-3.73108	1.04716e-29	3.69638e-29	Hypomethylated	Intron (ENSMUST00000107364.7/19345, intron 1 of 5)	11	100719977	100738176	18200	2	19345	Rab5c	ENSMUSG00000019173	1076	Intron
chr11:100739401-100739700	100739401	100739700	300	*	3	0	2	-1.2045	-1.52929	1.97668e-09	3.43959e-09	Hypomethylated	Promoter (1-2kb)	11	100715011	100738215	23205	2	19345	Rab5c	ENSMUSG00000019173	-1186	Promoter
chr11:100860301-100860900	100860301	100860900	600	*	6	0	2	-1.71291	-4.48685	7.33663e-12	1.39004e-11	Hypomethylated	Promoter (<=1kb)	11	100860345	100863220	2876	1	20850	Stat5a	ENSMUSG00000004043	0	Promoter
chr11:100958501-100959400	100958501	100959400	900	*	9	0	1	0.969946	-5.90201	1.75855e-108	5.91349e-107	Hypomethylated	3' UTR	11	100964407	100970551	6145	2	19285	Cavin1	ENSMUSG00000004044	11151	3' UTR
chr11:100969201-100970900	100969201	100970900	1700	*	17	0	1	-0.269947	-7.00648	1.89151e-72	2.08991e-71	Hypomethylated	Promoter (<=1kb)	11	100956733	100970887	14155	2	19285	Cavin1	ENSMUSG00000004044	0	Promoter
chr11:101071801-101072100	101071801	101072100	300	*	3	0	2	-1.0357	-0.570368	0.0298399	0.0362905	Hypomethylated	Promoter (<=1kb)	11	101071963	101076806	4844	1	27419	Naglu	ENSMUSG00000001751	0	Promoter
chr11:101078801-101079300	101078801	101079300	500	*	5	0	1	-0.220594	-3.90039	9.35164e-42	4.73381e-41	Hypomethylated	Promoter (<=1kb)	11	101078411	101080527	2117	1	15485	Hsd17b1	ENSMUSG00000019301	390	Promoter
chr11:101079601-101080200	101079601	101080200	600	*	6	0	1	0.856395	-6.68902	1.78246e-96	3.95667e-95	Hypomethylated	Exon (ENSMUST00000019445.5/15485, exon 5 of 6)	11	101078411	101080527	2117	1	15485	Hsd17b1	ENSMUSG00000019301	1190	Exon
chr11:101084201-101084700	101084201	101084700	500	*	5	0	2	-0.0067561	-0.700054	0.000469336	0.000642228	Hypomethylated	Promoter (<=1kb)	11	101083895	101085179	1285	1	71743	Coasy	ENSMUSG00000001755	306	Promoter
chr11:101155801-101156300	101155801	101156300	500	*	5	0	1	-0.325733	-6.0843	3.61114e-30	1.29145e-29	Hypomethylated	Promoter (<=1kb)	11	101155907	101161787	5881	1	103768	Tubg2	ENSMUSG00000045007	0	Promoter
chr11:101164001-101164800	101164001	101164800	800	*	8	0	1	1.27282	-8.22894	1.57921e-110	5.72999e-109	Hypomethylated	Exon (ENSMUST00000139200.7/217198, exon 3 of 6)	11	101164167	101165324	1158	2	217198	Plekhh3	ENSMUSG00000035172	524	Exon
chr11:101164901-101165300	101164901	101165300	400	*	4	0	1	-1.17715	-4.36144	1.75892e-36	7.67667e-36	Hypomethylated	Promoter (<=1kb)	11	101164167	101165324	1158	2	217198	Plekhh3	ENSMUSG00000035172	24	Promoter
chr11:101166401-101166600	101166401	101166600	200	*	2	0	1	-0.219875	-0.689654	0.00128855	0.00172186	Hypomethylated	Promoter (<=1kb)	11	101162679	101165620	2942	2	217198	Plekhh3	ENSMUSG00000035172	-781	Promoter
chr11:101173001-101173400	101173001	101173400	400	*	4	0	1	-1.03656	-5.34509	3.92145e-38	1.80081e-37	Hypomethylated	Promoter (1-2kb)	11	101162679	101171351	8673	2	217198	Plekhh3	ENSMUSG00000035172	-1650	Promoter
chr11:101173601-101174500	101173601	101174500	900	*	9	0	1	-0.136399	-4.40718	3.11742e-22	8.43654e-22	Hypomethylated	3' UTR	11	101172997	101175443	2447	2	12777	Ccr10	ENSMUSG00000044052	943	3' UTR
chr11:101225501-101225600	101225501	101225600	100	*	1	0	1	-1.81697	-1.95316	1.04394e-08	1.76391e-08	Hypomethylated	Intron (ENSMUST00000107284.7/14055, intron 1 of 20)	11	101197389	101226426	29038	2	14055	Ezh1	ENSMUSG00000006920	826	Intron
chr11:101259201-101259300	101259201	101259300	100	*	1	0	1	-1.47324	-1.0493	4.00499e-05	5.80239e-05	Hypomethylated	Promoter (1-2kb)	11	101260567	101277409	16843	1	69847	Wnk4	ENSMUSG00000035112	-1267	Promoter
chr11:101260801-101261300	101260801	101261300	500	*	5	0	1	-0.929697	-3.9537	2.6274e-27	8.54951e-27	Hypomethylated	Promoter (<=1kb)	11	101260655	101277274	16620	1	69847	Wnk4	ENSMUSG00000035112	146	Promoter
chr11:101262601-101262900	101262601	101262900	300	*	3	0	1	-1.34725	-2.06288	2.44462e-09	4.23728e-09	Hypomethylated	Exon (ENSMUST00000139487.7/69847, exon 2 of 17)	11	101260655	101277274	16620	1	69847	Wnk4	ENSMUSG00000035112	1946	Exon
chr11:101263801-101263900	101263801	101263900	100	*	1	0	1	-1.74184	-1.8011	3.84599e-09	6.61635e-09	Hypomethylated	Promoter (1-2kb)	11	101265308	101274129	8822	1	69847	Wnk4	ENSMUSG00000035112	-1408	Promoter
chr11:101264201-101264500	101264201	101264500	300	*	3	0	1	-1.40184	-1.05627	0.000198892	0.000277773	Hypomethylated	Promoter (<=1kb)	11	101265308	101274129	8822	1	69847	Wnk4	ENSMUSG00000035112	-808	Promoter
chr11:101265101-101265500	101265101	101265500	400	*	4	0	1	-0.830232	-3.4262	2.30592e-10	4.14502e-10	Hypomethylated	Promoter (<=1kb)	11	101265308	101274129	8822	1	69847	Wnk4	ENSMUSG00000035112	0	Promoter
chr11:101646901-101647200	101646901	101647200	300	*	3	0	1	-1.34578	-1.17427	1.28683e-05	1.90797e-05	Hypomethylated	Distal Intergenic	11	101633737	101635960	2224	1	66599	Rdm1	ENSMUSG00000010362	13164	Distal Intergenic
chr11:101656901-101657100	101656901	101657100	200	*	2	0	1	-1.71879	-1.3779	6.84351e-06	1.02691e-05	Hypomethylated	Distal Intergenic	11	101665541	101667832	2292	1	80981	Arl4d	ENSMUSG00000034936	-8441	Distal Intergenic
chr11:101666601-101667400	101666601	101667400	800	*	8	0	1	0.0345971	-3.08692	5.15679e-40	2.50013e-39	Hypomethylated	5' UTR	11	101665541	101667832	2292	1	80981	Arl4d	ENSMUSG00000034936	1060	5' UTR
chr11:101733801-101734100	101733801	101734100	300	*	3	0	1	-1.67348	-5.63523	3.43449e-32	1.31913e-31	Hypomethylated	Intron (ENSMUST00000125409.1/217207, intron 1 of 2)	11	101733041	101766807	33767	1	217207	Dhx8	ENSMUSG00000034931	760	Intron
chr11:102145501-102146300	102145501	102146300	800	*	8	0	1	-0.971224	-4.95517	2.5715e-24	7.54255e-24	Hypomethylated	Promoter (<=1kb)	11	102145513	102149477	3965	1	217214	Nags	ENSMUSG00000048217	0	Promoter
chr11:102146501-102147200	102146501	102147200	700	*	7	0	1	-1.60023	-3.63816	7.82456e-22	2.08603e-21	Hypomethylated	Promoter (<=1kb)	11	102146366	102149477	3112	1	217214	Nags	ENSMUSG00000048217	135	Promoter
chr11:102147301-102147600	102147301	102147600	300	*	3	0	2	-1.28604	-4.13968	8.32705e-20	2.07717e-19	Hypomethylated	Exon (ENSMUST00000129799.7/217214, exon 2 of 4)	11	102146366	102149477	3112	1	217214	Nags	ENSMUSG00000048217	935	Exon
chr11:102224701-102225100	102224701	102225100	400	*	4	0	1	-1.24443	-3.80135	5.34571e-23	1.49005e-22	Hypomethylated	5' UTR	11	102195744	102230124	34381	2	15184	Hdac5	ENSMUSG00000008855	5024	5' UTR
chr11:102232001-102232100	102232001	102232100	100	*	1	0	1	-1.67436	-0.967732	0.00410188	0.00531873	Hypomethylated	Promoter (1-2kb)	11	102195751	102230166	34416	2	15184	Hdac5	ENSMUSG00000008855	-1835	Promoter
chr11:102250401-102250600	102250401	102250600	200	*	2	0	1	-1.5429	-2.89159	1.77433e-20	4.52986e-20	Hypomethylated	Intron (ENSMUST00000100392.4/217216, intron 1 of 9)	11	102248882	102265187	16306	1	217216	Hrob	ENSMUSG00000034773	1519	Intron
chr11:102276301-102276900	102276301	102276900	600	*	6	0	2	1.00478	-8.32612	9.97672e-35	4.12399e-34	Hypomethylated	Exon (ENSMUST00000036467.4/217217, exon 3 of 5)	11	102268743	102279462	10720	1	217217	Asb16	ENSMUSG00000034768	7558	Exon
chr11:102294001-102294300	102294001	102294300	300	*	3	0	2	-0.646435	-0.692211	0.00574977	0.00737824	Hypomethylated	Promoter (<=1kb)	11	102289300	102294163	4864	2	217218	Atxn7l3	ENSMUSG00000059995	0	Promoter
chr11:102306901-102307200	102306901	102307200	300	*	3	0	1	-0.951416	-1.32869	2.49828e-07	3.98872e-07	Hypomethylated	Exon (ENSMUST00000174302.7/21429, exon 19 of 21)	11	102308530	102309440	911	2	21429	Ubtf	ENSMUSG00000020923	2240	Exon
chr11:102308001-102308400	102308001	102308400	400	*	4	0	1	-1.02197	-2.08718	6.0617e-15	1.2758e-14	Hypomethylated	Exon (ENSMUST00000174302.7/21429, exon 16 of 21)	11	102308530	102309440	911	2	21429	Ubtf	ENSMUSG00000020923	1040	Exon
chr11:102310201-102311000	102310201	102311000	800	*	8	0	1	-0.947927	-5.67938	4.76918e-29	1.64129e-28	Hypomethylated	Promoter (<=1kb)	11	102309040	102309908	869	2	21429	Ubtf	ENSMUSG00000020923	-293	Promoter
chr11:102311101-102311500	102311101	102311500	400	*	4	0	1	-0.934475	-3.1286	1.07908e-26	3.43674e-26	Hypomethylated	Promoter (1-2kb)	11	102309040	102309908	869	2	21429	Ubtf	ENSMUSG00000020923	-1193	Promoter
chr11:102314601-102314800	102314601	102314800	200	*	2	0	1	-1.61084	-3.75195	1.11049e-20	2.85192e-20	Hypomethylated	Intron (ENSMUST00000174302.7/21429, intron 3 of 20)	11	102311755	102316675	4921	2	21429	Ubtf	ENSMUSG00000020923	1875	Intron
chr11:102398201-102398500	102398201	102398500	300	*	3	0	1	-1.09716	-1.01988	1.45707e-05	2.15539e-05	Hypomethylated	Promoter (<=1kb)	11	102398119	102399779	1661	1	51799	Rundc3a	ENSMUSG00000006575	82	Promoter
chr11:102399201-102400200	102399201	102400200	1000	*	10	0	1	0.561671	-7.20507	1.76558e-88	3.00292e-87	Hypomethylated	Promoter (<=1kb)	11	102399564	102402226	2663	1	51799	Rundc3a	ENSMUSG00000006575	0	Promoter
chr11:102400801-102401200	102400801	102401200	400	*	4	0	2	-0.696266	-1.39566	9.14631e-08	1.48991e-07	Hypomethylated	Exon (ENSMUST00000107102.7/51799, exon 10 of 11)	11	102399858	102400785	928	1	51799	Rundc3a	ENSMUSG00000006575	943	Exon
chr11:102436001-102436200	102436001	102436200	200	*	2	0	1	-1.18522	-0.650393	0.00879501	0.0111339	Hypomethylated	Exon (ENSMUST00000049460.10/14824, exon 12 of 13)	11	102435416	102437048	1633	1	14824	Grn	ENSMUSG00000034708	585	Exon
chr11:102436301-102436700	102436301	102436700	400	*	4	0	2	-0.0143823	-1.16524	9.80741e-10	1.72392e-09	Hypomethylated	3' UTR	11	102435416	102437048	1633	1	14824	Grn	ENSMUSG00000034708	885	3' UTR
chr11:102437201-102439200	102437201	102439200	2000	*	20	0	1	1.82005	-8.76938	3.5186e-141	4.78758e-139	Hypomethylated	3' UTR	11	102438748	102439777	1030	2	217219	Fam171a2	ENSMUSG00000034685	577	3' UTR
chr11:102440601-102440800	102440601	102440800	200	*	2	0	1	-1.71431	-2.37047	6.81063e-13	1.33879e-12	Hypomethylated	Promoter (<=1kb)	11	102438748	102439777	1030	2	217219	Fam171a2	ENSMUSG00000034685	-824	Promoter
chr11:102456901-102457100	102456901	102457100	200	*	2	0	1	-1.43232	-1.97204	2.38393e-13	4.7617e-13	Hypomethylated	Promoter (<=1kb)	11	102453304	102456190	2887	2	16399	Itga2b	ENSMUSG00000034664	-711	Promoter
chr11:102457601-102457800	102457601	102457800	200	*	2	0	1	-1.54976	-1.01407	0.000116822	0.000165274	Hypomethylated	Exon (ENSMUST00000103086.3/16399, exon 23 of 30)	11	102457200	102458359	1160	2	16399	Itga2b	ENSMUSG00000034664	559	Exon
chr11:102467701-102468000	102467701	102468000	300	*	3	0	1	-0.219024	-1.81162	2.39648e-13	4.78611e-13	Hypomethylated	Promoter (<=1kb)	11	102456472	102467199	10728	2	16399	Itga2b	ENSMUSG00000034664	-502	Promoter
chr11:102602501-102602700	102602501	102602700	200	*	2	0	1	-1.91412	-2.55784	3.68799e-14	7.56914e-14	Hypomethylated	Promoter (1-2kb)	11	102604396	102608058	3663	1	57265	Fzd2	ENSMUSG00000050288	-1696	Promoter
chr11:102605301-102605700	102605301	102605700	400	*	4	0	1	-0.347036	-6.03548	6.64586e-44	3.57864e-43	Hypomethylated	Exon (ENSMUST00000057893.6/57265, exon 1 of 1)	11	102604396	102608058	3663	1	57265	Fzd2	ENSMUSG00000050288	905	Exon
chr11:102605801-102606600	102605801	102606600	800	*	8	0	2	0.857999	-5.00422	1.52149e-69	1.54515e-68	Hypomethylated	3' UTR	11	102604396	102608058	3663	1	57265	Fzd2	ENSMUSG00000050288	1405	3' UTR
chr11:102607201-102607500	102607201	102607500	300	*	3	0	2	-0.371622	-0.990318	2.23872e-06	3.43869e-06	Hypomethylated	3' UTR	11	102604396	102608058	3663	1	57265	Fzd2	ENSMUSG00000050288	2805	3' UTR
chr11:102664501-102664900	102664501	102664900	400	*	4	0	1	-0.965932	-0.842484	0.00105193	0.00141221	Hypomethylated	Promoter (<=1kb)	11	102665588	102682237	16650	1	268491	Meioc	ENSMUSG00000051455	-688	Promoter
chr11:102665001-102666600	102665001	102666600	1600	*	16	0	2	1.11316	-6.94302	4.65889e-134	4.41692e-132	Hypomethylated	Promoter (<=1kb)	11	102665588	102682237	16650	1	268491	Meioc	ENSMUSG00000051455	0	Promoter
chr11:102696401-102696600	102696401	102696600	200	*	2	0	1	-1.29755	-4.07172	9.52707e-32	3.5999e-31	Hypomethylated	Intron (ENSMUST00000092569.12/52715, intron 1 of 4)	11	102686340	102697536	11197	2	52715	Ccdc43	ENSMUSG00000020925	936	Intron
chr11:102762201-102762600	102762201	102762600	400	*	4	0	1	-0.940194	-5.68679	1.41187e-27	4.64045e-27	Hypomethylated	Promoter (<=1kb)	11	102762186	102771834	9649	1	11488	Adam11	ENSMUSG00000020926	15	Promoter
chr11:102773401-102773700	102773401	102773700	300	*	3	0	2	0.787913	-0.519901	0.0135973	0.0169764	Hypomethylated	Promoter (<=1kb)	11	102774081	102776124	2044	1	11488	Adam11	ENSMUSG00000020926	-381	Promoter
chr11:102775701-102776900	102775701	102776900	1200	*	12	0	2	-1.47959	-1.53178	1.68531e-06	2.59979e-06	Hypomethylated	Promoter (<=1kb)	11	102776554	102778467	1914	1	11488	Adam11	ENSMUSG00000020926	0	Promoter
chr11:102819401-102819500	102819401	102819500	100	*	1	0	1	-2.09198	-8.74256	1.95756e-10	3.53135e-10	Hypomethylated	Promoter (<=1kb)	11	102801176	102819210	18035	2	14615	Gjc1	ENSMUSG00000034520	-191	Promoter
chr11:102893001-102893800	102893001	102893800	800	*	8	0	1	1.0737	-5.13417	8.42864e-78	1.06591e-76	Hypomethylated	Exon (ENSMUST00000067444.9/14580, exon 5 of 9)	11	102887336	102897131	9796	2	14580	Gfap	ENSMUSG00000020932	3331	Exon
chr11:102945301-102946600	102945301	102946600	1300	*	13	0	1	0.040195	-6.94813	1.05729e-25	3.25857e-25	Hypomethylated	Promoter (<=1kb)	11	102939264	102946688	7425	2	23829	C1ql1	ENSMUSG00000045532	88	Promoter
chr11:102948201-102948900	102948201	102948900	700	*	7	0	1	0.0465777	-8.7001	9.06028e-18	2.10167e-17	Hypomethylated	Promoter (1-2kb)	11	102939264	102946688	7425	2	23829	C1ql1	ENSMUSG00000045532	-1513	Promoter
chr11:102989401-102989600	102989401	102989600	200	*	2	0	1	-1.31464	-1.17592	1.13292e-05	1.68352e-05	Hypomethylated	Distal Intergenic	11	102994049	102997548	3500	2	68087	Dcakd	ENSMUSG00000020935	7948	Distal Intergenic
chr11:102989801-102990400	102989801	102990400	600	*	6	0	2	-1.03632	-4.9306	1.61878e-12	3.14199e-12	Hypomethylated	Distal Intergenic	11	102994049	102997548	3500	2	68087	Dcakd	ENSMUSG00000020935	7148	Distal Intergenic
chr11:102991701-102992100	102991701	102992100	400	*	4	0	2	-0.084241	-3.29472	5.7027e-35	2.37801e-34	Hypomethylated	Distal Intergenic	11	102994049	102997548	3500	2	68087	Dcakd	ENSMUSG00000020935	5448	Distal Intergenic
chr11:102994901-102995200	102994901	102995200	300	*	3	0	1	1.65218	-0.670374	4.54884e-06	6.88487e-06	Hypomethylated	Exon (ENSMUST00000021313.8/68087, exon 5 of 5)	11	102994049	102997548	3500	2	68087	Dcakd	ENSMUSG00000020935	2348	Exon
chr11:102996801-102997000	102996801	102997000	200	*	2	0	1	-0.145768	-0.602974	0.00616937	0.00790055	Hypomethylated	Intron (ENSMUST00000021313.8/68087, intron 4 of 4)	11	102994049	102997548	3500	2	68087	Dcakd	ENSMUSG00000020935	548	Intron
chr11:103015301-103016200	103015301	103016200	900	*	9	0	1	-0.981666	-6.34963	3.10309e-52	2.04209e-51	Hypomethylated	Intron (ENSMUST00000021313.8/68087, intron 1 of 4)	11	102994047	103017168	23122	2	68087	Dcakd	ENSMUSG00000020935	968	Intron
chr11:103017301-103017500	103017301	103017500	200	*	2	0	1	-1.64422	-3.57865	1.76244e-20	4.50106e-20	Hypomethylated	Promoter (<=1kb)	11	102994047	103017168	23122	2	68087	Dcakd	ENSMUSG00000020935	-133	Promoter
chr11:103079901-103080000	103079901	103080000	100	*	1	0	1	-1.57023	-1.48605	2.98999e-07	4.75879e-07	Hypomethylated	Promoter (1-2kb)	11	103070304	103078294	7991	2	72469	Plcd3	ENSMUSG00000020937	-1607	Promoter
chr11:103080101-103080800	103080101	103080800	700	*	7	0	1	0.373614	-5.46937	2.22356e-26	7.00584e-26	Hypomethylated	Promoter (1-2kb)	11	103070304	103078294	7991	2	72469	Plcd3	ENSMUSG00000020937	-1807	Promoter
chr11:103099401-103099700	103099401	103099700	300	*	3	0	1	-1.08818	-0.556046	0.0226955	0.0278645	Hypomethylated	Intron (ENSMUST00000103077.1/72469, intron 1 of 14)	11	103081730	103101591	19862	2	72469	Plcd3	ENSMUSG00000020937	1891	Intron
chr11:103100701-103101200	103100701	103101200	500	*	5	0	1	-0.680414	-4.60533	2.99741e-44	1.63804e-43	Hypomethylated	Promoter (<=1kb)	11	103081730	103101591	19862	2	72469	Plcd3	ENSMUSG00000020937	391	Promoter
chr11:103101301-103101400	103101301	103101400	100	*	1	0	1	-1.34135	-4.78896	1.65403e-18	3.93237e-18	Hypomethylated	Promoter (<=1kb)	11	103081730	103101591	19862	2	72469	Plcd3	ENSMUSG00000020937	191	Promoter
chr11:103103101-103103700	103103101	103103700	600	*	6	0	1	-1.45089	-2.82668	5.25058e-19	1.2728e-18	Hypomethylated	Promoter (<=1kb)	11	103103108	103104098	991	1	67131	Acbd4	ENSMUSG00000056938	0	Promoter
chr11:103114601-103114800	103114601	103114800	200	*	2	0	1	-1.6035	-6.23954	7.72124e-33	3.02408e-32	Hypomethylated	Promoter (1-2kb)	11	103116231	103119725	3495	1	192231	Hexim1	ENSMUSG00000048878	-1431	Promoter
chr11:103171601-103172000	103171601	103172000	400	*	4	0	1	-0.131039	-2.60422	1.36604e-29	4.80008e-29	Hypomethylated	Promoter (<=1kb)	11	103171313	103198895	27583	1	57778	Fmnl1	ENSMUSG00000055805	288	Promoter
chr11:103197801-103197900	103197801	103197900	100	*	1	0	1	-1.47909	-0.632723	0.0252857	0.0309232	Hypomethylated	Exon (ENSMUST00000129726.2/57778, exon 4 of 4)	11	103196801	103197876	1076	1	57778	Fmnl1	ENSMUSG00000055805	1000	Exon
chr11:103198401-103198700	103198401	103198700	300	*	3	0	1	-0.682851	-3.5693	4.67909e-35	1.95728e-34	Hypomethylated	3' UTR	11	103196801	103197876	1076	1	57778	Fmnl1	ENSMUSG00000055805	1600	3' UTR
chr11:103198801-103200000	103198801	103200000	1200	*	12	0	2	0.0732699	-6.5932	3.27689e-67	3.14115e-66	Hypomethylated	3' UTR	11	103196801	103197876	1076	1	57778	Fmnl1	ENSMUSG00000055805	2000	3' UTR
chr11:103217601-103218500	103217601	103218500	900	*	9	0	1	0.313945	-7.65213	8.64771e-69	8.64477e-68	Hypomethylated	Promoter (<=1kb)	11	103208127	103218432	10306	2	328019	Spata32	ENSMUSG00000044787	0	Promoter
chr11:103311201-103311500	103311201	103311500	300	*	3	0	1	-0.650534	-0.802908	0.00068579	0.000930706	Hypomethylated	Distal Intergenic	11	103333229	103333395	167	2	544817	Arhgap27	ENSMUSG00000034255	21895	Distal Intergenic
chr11:103332901-103334400	103332901	103334400	1500	*	15	0	1	0.235271	-4.65897	5.09961e-66	4.73696e-65	Hypomethylated	Promoter (<=1kb)	11	103333166	103334110	945	2	544817	Arhgap27	ENSMUSG00000034255	0	Promoter
chr11:103360501-103361700	103360501	103361700	1200	*	12	0	1	-0.00491646	-6.94698	5.31649e-84	8.12963e-83	Hypomethylated	Promoter (<=1kb)	11	103331497	103360900	29404	2	544817	Arhgap27	ENSMUSG00000034255	0	Promoter
chr11:103362101-103362400	103362101	103362400	300	*	3	0	1	-1.41074	-4.97575	2.18857e-29	7.63014e-29	Hypomethylated	5' UTR	11	103359739	103363464	3726	2	544817	Arhgap27	ENSMUSG00000034255	1064	5' UTR
chr11:103362501-103363700	103362501	103363700	1200	*	12	0	1	-0.979158	-6.8773	1.45829e-46	8.40375e-46	Hypomethylated	Promoter (<=1kb)	11	103331498	103363692	32195	2	544817	Arhgap27	ENSMUSG00000034255	0	Promoter
chr11:103649901-103650300	103649901	103650300	400	*	4	0	1	-1.77263	-6.80505	7.32482e-14	1.48918e-13	Hypomethylated	Promoter (<=1kb)	11	103649570	103650579	1010	1	104582	Rprml	ENSMUSG00000046215	331	Promoter
chr11:103750101-103750300	103750101	103750300	200	*	2	0	1	-1.90972	-2.40132	1.79326e-11	3.35693e-11	Hypomethylated	Promoter (<=1kb)	11	103727364	103749821	22458	2	22412	Wnt9b	ENSMUSG00000018486	-280	Promoter
chr11:103771801-103771900	103771801	103771900	100	*	1	0	0	-1.87052	-3.33637	9.87424e-21	2.53986e-20	Hypomethylated	Promoter (2-3kb)	11	103774150	103817957	43808	1	22415	Wnt3	ENSMUSG00000000125	-2250	Promoter
chr11:103773201-103774900	103773201	103774900	1700	*	17	0	1	0.0224639	-6.04884	3.12395e-63	2.70835e-62	Hypomethylated	Promoter (<=1kb)	11	103774150	103817957	43808	1	22415	Wnt3	ENSMUSG00000000125	0	Promoter
chr11:103775001-103775300	103775001	103775300	300	*	3	0	2	-1.3863	-1.32675	2.58131e-07	4.1186e-07	Hypomethylated	Intron (ENSMUST00000000127.5/22415, intron 1 of 4)	11	103774150	103817957	43808	1	22415	Wnt3	ENSMUSG00000000125	851	Intron
chr11:103795401-103795900	103795401	103795900	500	*	5	0	1	0.0083474	-5.20837	4.11409e-27	1.33135e-26	Hypomethylated	Intron (ENSMUST00000000127.5/22415, intron 1 of 4)	11	103774150	103817957	43808	1	22415	Wnt3	ENSMUSG00000000125	21251	Intron
chr11:103808901-103809100	103808901	103809100	200	*	2	0	1	-1.90699	-3.9035	1.08263e-19	2.69282e-19	Hypomethylated	Intron (ENSMUST00000000127.5/22415, intron 2 of 4)	11	103822934	103824100	1167	2	18195	Nsf	ENSMUSG00000034187	15000	Intron
chr11:103809401-103809700	103809401	103809700	300	*	3	0	1	-1.09083	-6.7191	8.47108e-36	3.61762e-35	Hypomethylated	Intron (ENSMUST00000000127.5/22415, intron 2 of 4)	11	103822934	103824100	1167	2	18195	Nsf	ENSMUSG00000034187	14400	Intron
chr11:103810601-103810900	103810601	103810900	300	*	3	0	1	-1.86713	-4.98954	2.0584e-28	6.93925e-28	Hypomethylated	Intron (ENSMUST00000000127.5/22415, intron 2 of 4)	11	103822934	103824100	1167	2	18195	Nsf	ENSMUSG00000034187	13200	Intron
chr11:103811201-103811700	103811201	103811700	500	*	5	0	1	1.38542	-2.69578	1.32937e-54	9.27153e-54	Hypomethylated	Exon (ENSMUST00000000127.5/22415, exon 3 of 5)	11	103822934	103824100	1167	2	18195	Nsf	ENSMUSG00000034187	12400	Exon
chr11:103812201-103813000	103812201	103813000	800	*	8	0	3	1.06047	-1.58099	2.74111e-20	6.95573e-20	Hypomethylated	3' UTR	11	103822934	103824100	1167	2	18195	Nsf	ENSMUSG00000034187	11100	3' UTR
chr11:103813901-103814300	103813901	103814300	400	*	4	0	2	0.265697	-0.440175	0.0289308	0.0352257	Hypomethylated	Intron (ENSMUST00000000127.5/22415, intron 4 of 4)	11	103822934	103824100	1167	2	18195	Nsf	ENSMUSG00000034187	9800	Intron
chr11:104133801-104134200	104133801	104134200	400	*	4	0	1	-0.883251	-4.087	3.84602e-33	1.52133e-32	Hypomethylated	Intron (ENSMUST00000093925.4/12921, intron 1 of 12)	11	104132855	104175523	42669	1	12921	Crhr1	ENSMUSG00000018634	946	Intron
chr11:104232901-104233100	104232901	104233100	200	*	2	0	1	-1.87438	-4.68601	2.44842e-17	5.59296e-17	Hypomethylated	Intron (ENSMUST00000106992.9/17762, intron 1 of 9)	11	104231584	104328219	96636	1	17762	Mapt	ENSMUSG00000018411	1317	Intron
chr11:104233701-104234200	104233701	104234200	500	*	5	0	1	0.103037	-3.65179	2.90181e-47	1.69956e-46	Hypomethylated	Intron (ENSMUST00000106992.9/17762, intron 1 of 9)	11	104231584	104328219	96636	1	17762	Mapt	ENSMUSG00000018411	2117	Intron
chr11:104467801-104467900	104467801	104467900	100	*	1	0	1	-1.83188	-2.22277	1.36103e-11	2.5553e-11	Hypomethylated	Promoter (<=1kb)	11	104424937	104467991	43055	2	76719	Kansl1	ENSMUSG00000018412	91	Promoter
chr11:104571301-104571700	104571301	104571700	400	*	4	0	1	0.660294	-6.49369	1.06219e-82	1.56716e-81	Hypomethylated	Exon (ENSMUST00000117888.1/ENSMUST00000117888.1, exon 1 of 1)	11	104575446	104585748	10303	1	17896	Myl4	ENSMUSG00000061086	-3746	Exon
chr11:104685501-104686100	104685501	104686100	600	*	6	0	1	-0.146154	-3.49085	8.65097e-38	3.93207e-37	Hypomethylated	Promoter (<=1kb)	11	104685707	105117394	431688	1	70894	Efcab3	ENSMUSG00000020690	0	Promoter
chr11:105164601-105165600	105164601	105165600	1000	*	10	0	1	1.56454	-6.49237	2.8531e-117	1.35684e-115	Hypomethylated	Exon (ENSMUST00000118770.1/ENSMUST00000118770.1, exon 1 of 1)	11	105178807	105283959	105153	1	24086	Tlk2	ENSMUSG00000020694	-13207	Exon
chr11:105165701-105166500	105165701	105166500	800	*	8	0	1	0.630005	-4.93641	4.46746e-79	5.88256e-78	Hypomethylated	Exon (ENSMUST00000118770.1/ENSMUST00000118770.1, exon 1 of 1)	11	105178807	105283959	105153	1	24086	Tlk2	ENSMUSG00000020694	-12307	Exon
chr11:105166601-105166900	105166601	105166900	300	*	3	0	1	-1.6888	-3.23408	1.0348e-21	2.74482e-21	Hypomethylated	Exon (ENSMUST00000118770.1/ENSMUST00000118770.1, exon 1 of 1)	11	105178807	105283959	105153	1	24086	Tlk2	ENSMUSG00000020694	-11907	Exon
chr11:105293201-105293500	105293201	105293500	300	*	3	0	1	-1.37836	-3.35106	1.32672e-17	3.06062e-17	Hypomethylated	Intron (ENSMUST00000126931.1/17534, intron 1 of 2)	11	105292668	105343871	51204	1	17534	Mrc2	ENSMUSG00000020695	533	Intron
chr11:105362801-105363500	105362801	105363500	700	*	7	0	1	0.675823	-8.54054	2.69372e-79	3.57259e-78	Hypomethylated	Exon (ENSMUST00000153672.1/ENSMUST00000153672.1, exon 1 of 4)	11	105364091	105371900	7810	2	632687	Marchf10	ENSMUSG00000078627	8400	Exon
chr11:105987901-105988200	105987901	105988200	300	*	3	0	2	-1.39417	-1.36432	2.0787e-06	3.19791e-06	Hypomethylated	Promoter (2-3kb)	11	105965608	105985694	20087	2	100379610	Gm11651	ENSMUSG00000085297	-2207	Promoter
chr11:105988601-105989000	105988601	105989000	400	*	4	0	1	0.587855	-4.11244	4.79942e-47	2.79538e-46	Hypomethylated	Promoter (2-3kb)	11	105965608	105985694	20087	2	100379610	Gm11651	ENSMUSG00000085297	-2907	Promoter
chr11:106018601-106019100	106018601	106019100	500	*	5	0	1	0.405002	-4.0664	2.33902e-52	1.54342e-51	Hypomethylated	Exon (ENSMUST00000106903.7/192775, exon 6 of 14)	11	106013773	106017473	3701	1	192775	Kcnh6	ENSMUSG00000001901	4828	Exon
chr11:106020401-106020800	106020401	106020800	400	*	4	0	1	-1.18035	-9.10882	1.02712e-11	1.93681e-11	Hypomethylated	Exon (ENSMUST00000106903.7/192775, exon 9 of 14)	11	106013773	106017473	3701	1	192775	Kcnh6	ENSMUSG00000001901	6628	Exon
chr11:106035201-106035400	106035201	106035400	200	*	2	0	1	-1.6521	-1.18618	4.07729e-05	5.90303e-05	Hypomethylated	Promoter (1-2kb)	11	106036872	106059324	22453	1	71833	Dcaf7	ENSMUSG00000049354	-1472	Promoter
chr11:106158601-106158900	106158601	106158900	300	*	3	0	1	-1.50996	-1.38947	1.85164e-07	2.97083e-07	Hypomethylated	3' UTR	11	106158314	106159409	1096	2	67803	Limd2	ENSMUSG00000040699	509	3' UTR
chr11:106160601-106160800	106160601	106160800	200	*	2	0	1	-1.83985	-5.46627	6.55422e-31	2.40605e-30	Hypomethylated	Promoter (<=1kb)	11	106158651	106160860	2210	2	67803	Limd2	ENSMUSG00000040699	60	Promoter
chr11:106161101-106161400	106161101	106161400	300	*	3	0	1	-1.74445	-4.38294	3.287e-26	1.03056e-25	Hypomethylated	Promoter (<=1kb)	11	106158651	106160860	2210	2	67803	Limd2	ENSMUSG00000040699	-241	Promoter
chr11:106161501-106161700	106161501	106161700	200	*	2	0	1	-1.40427	-1.10188	2.12603e-05	3.12077e-05	Hypomethylated	Promoter (<=1kb)	11	106158651	106160860	2210	2	67803	Limd2	ENSMUSG00000040699	-641	Promoter
chr11:106217901-106218200	106217901	106218200	300	*	3	0	1	-1.20119	-5.42632	5.81652e-33	2.28907e-32	Hypomethylated	Intron (ENSMUST00000021046.5/72047, intron 1 of 17)	11	106216926	106249139	32214	1	72047	Ddx42	ENSMUSG00000020705	975	Intron
chr11:106253401-106253800	106253401	106253800	400	*	4	0	1	-0.998319	-1.17477	4.76351e-07	7.50427e-07	Hypomethylated	Promoter (<=1kb)	11	106253376	106253995	620	2	56095	Ftsj3	ENSMUSG00000020706	195	Promoter
chr11:106611401-106611700	106611401	106611700	300	*	3	0	1	-1.45481	-2.68681	1.97045e-18	4.67632e-18	Hypomethylated	Intron (ENSMUST00000042780.13/21763, intron 1 of 11)	11	106502147	106612930	110784	2	21763	Tex2	ENSMUSG00000040548	1230	Intron
chr11:106614101-106614300	106614101	106614300	200	*	2	0	1	-1.6179	-4.15119	9.83956e-28	3.24927e-27	Hypomethylated	Promoter (<=1kb)	11	106568098	106613423	45326	2	21763	Tex2	ENSMUSG00000040548	-678	Promoter
chr11:106778901-106779100	106778901	106779100	200	*	2	0	1	-1.52547	-5.68628	2.22568e-28	7.48945e-28	Hypomethylated	Promoter (<=1kb)	11	106768733	106779473	10741	2	50776	Polg2	ENSMUSG00000020718	373	Promoter
chr11:107029501-107030000	107029501	107030000	500	*	5	0	1	-0.546434	-3.7208	1.50523e-35	6.37997e-35	Hypomethylated	3' UTR	11	107028223	107030443	2221	1	69066	1810010H24Rik	ENSMUSG00000078607	1278	3' UTR
chr11:107048601-107051300	107048601	107051300	2700	*	27	0	2	-0.52361	-5.03949	3.27272e-50	2.04128e-49	Hypomethylated	Promoter (1-2kb)	11	107035397	107047343	11947	2	207165	Bptf	ENSMUSG00000040481	-1258	Promoter
chr11:107793101-107793400	107793101	107793400	300	*	3	0	1	-1.1039	-5.52958	5.46704e-31	2.01551e-30	Hypomethylated	Intron (ENSMUST00000021066.3/54377, intron 1 of 3)	11	107732357	107794557	62201	2	54377	Cacng4	ENSMUSG00000020723	1157	Intron
chr11:108423301-108423400	108423301	108423400	100	*	1	0	1	-1.90036	-2.2879	3.32051e-12	6.37509e-12	Hypomethylated	Promoter (1-2kb)	11	108425192	108860615	435424	1	76380	Cep112	ENSMUSG00000020728	-1792	Promoter
chr11:108425401-108425900	108425401	108425900	500	*	5	0	1	-2.04662	-5.77357	1.70433e-22	4.66476e-22	Hypomethylated	Promoter (<=1kb)	11	108425461	108531415	105955	1	76380	Cep112	ENSMUSG00000020728	0	Promoter
chr11:109472201-109472800	109472201	109472800	600	*	6	0	1	0.319994	-7.70611	1.95392e-27	6.39057e-27	Hypomethylated	Promoter (<=1kb)	11	109459799	109472688	12890	2	104681	Slc16a6	ENSMUSG00000041920	0	Promoter
chr11:109474801-109475200	109474801	109475200	400	*	4	0	1	-1.08369	-4.88878	6.14946e-36	2.63843e-35	Hypomethylated	Promoter (1-2kb)	11	109450855	109473598	22744	2	104681	Slc16a6	ENSMUSG00000041920	-1203	Promoter
chr11:112780801-112781000	112780801	112781000	200	*	2	0	1	-1.52379	-1.37474	0.00241644	0.00318519	Hypomethylated	Intron (ENSMUST00000137081.7/217294, intron 1 of 5)	11	112687645	112781976	94332	2	217294	BC006965	ENSMUSG00000041674	976	Intron
chr11:112784401-112785500	112784401	112785500	1100	*	11	0	1	-0.846646	-7.84526	3.88301e-48	2.31672e-47	Hypomethylated	Exon (ENSMUST00000000579.2/20682, exon 3 of 3)	11	112782224	112787760	5537	1	20682	Sox9	ENSMUSG00000000567	2177	Exon
chr11:113199401-113199700	113199401	113199700	300	*	3	0	1	-0.526547	-0.497823	0.0335672	0.0406251	Hypomethylated	Intron (ENSMUST00000145206.1/ENSMUST00000145206.1, intron 1 of 1)	11	113043895	113201838	157944	2	72386	2610035D17Rik	ENSMUSG00000087259	2138	Intron
chr11:113616701-113616900	113616701	113616900	200	*	2	0	1	-1.6309	-1.89958	7.36389e-11	1.34979e-10	Hypomethylated	Promoter (2-3kb)	11	113619342	113626028	6687	1	20606	Sstr2	ENSMUSG00000047904	-2442	Promoter
chr11:113618501-113618900	113618501	113618900	400	*	4	0	2	-0.0470753	-5.76928	2.18421e-32	8.43102e-32	Hypomethylated	Promoter (<=1kb)	11	113619342	113626028	6687	1	20606	Sstr2	ENSMUSG00000047904	-442	Promoter
chr11:113619701-113620000	113619701	113620000	300	*	3	0	1	-1.32094	-2.55667	5.17246e-08	8.49835e-08	Hypomethylated	Promoter (<=1kb)	11	113619476	113625895	6420	1	20606	Sstr2	ENSMUSG00000047904	225	Promoter
chr11:113620201-113620500	113620201	113620500	300	*	3	0	1	-1.2959	-1.83207	1.65838e-09	2.89566e-09	Hypomethylated	Intron (ENSMUST00000146390.2/20606, intron 1 of 1)	11	113619476	113625895	6420	1	20606	Sstr2	ENSMUSG00000047904	725	Intron
chr11:113648801-113649300	113648801	113649300	500	*	5	0	1	-0.29982	-5.86744	1.94494e-53	1.31952e-52	Hypomethylated	Promoter (<=1kb)	11	113649169	113662947	13779	1	16834	Cog1	ENSMUSG00000018661	0	Promoter
chr11:113651201-113651400	113651201	113651400	200	*	2	0	1	-1.84348	-3.70126	6.09707e-22	1.63199e-21	Hypomethylated	Promoter (1-2kb)	11	113523587	113650079	126493	2	69806	Slc39a11	ENSMUSG00000041654	-1122	Promoter
chr11:113651801-113652200	113651801	113652200	400	*	4	0	1	-1.53359	-4.00184	1.81171e-16	4.02709e-16	Hypomethylated	Promoter (1-2kb)	11	113523587	113650079	126493	2	69806	Slc39a11	ENSMUSG00000041654	-1722	Promoter
chr11:113685301-113685500	113685301	113685500	200	*	2	0	1	-1.00111	-4.65085	4.30718e-34	1.74893e-33	Hypomethylated	Promoter (<=1kb)	11	113685086	113688128	3043	1	276852	D11Wsu47e	ENSMUSG00000041623	215	Promoter
chr11:113749601-113749800	113749601	113749800	200	*	2	0	1	-1.46813	-4.15299	4.65436e-12	8.88835e-12	Hypomethylated	Intron (ENSMUST00000106616.1/56699, intron 1 of 1)	11	113729305	113751154	21850	2	56699	Cdc42ep4	ENSMUSG00000041598	1354	Intron
chr11:114064701-114065900	114064701	114065900	1200	*	12	0	2	-0.446366	-3.09328	2.66672e-16	5.89727e-16	Hypomethylated	Promoter (<=1kb)	11	113848562	114065975	217414	2	237979	Sdk2	ENSMUSG00000041592	75	Promoter
chr11:114067901-114068300	114067901	114068300	400	*	4	0	1	-0.783589	-1.46629	2.66317e-08	4.42957e-08	Hypomethylated	Promoter (<=1kb)	11	113865600	114067046	201447	2	237979	Sdk2	ENSMUSG00000041592	-855	Promoter
chr11:11462001-11462400	11462001	11462400	400	*	4	0	2	-0.841662	-5.80969	1.04028e-10	1.89547e-10	Hypomethylated	Promoter (<=1kb)	11	11462094	11488537	26444	1	73862	Spmip7	ENSMUSG00000020191	0	Promoter
chr11:114667401-114667700	114667401	114667700	300	*	3	0	1	-0.741587	-6.59112	5.15673e-53	3.4697e-52	Hypomethylated	Promoter (<=1kb)	11	114668524	114672331	3808	1	67671	Rpl38	ENSMUSG00000057322	-824	Promoter
chr11:114674601-114674900	114674601	114674900	300	*	3	0	2	0.0433344	-1.60694	2.42288e-13	4.83688e-13	Hypomethylated	Promoter (<=1kb)	11	114675431	114720977	45547	1	117160	Ttyh2	ENSMUSG00000034714	-531	Promoter
chr11:114764901-114765300	114764901	114765300	400	*	4	0	2	-0.262627	-7.43045	1.85383e-16	4.11884e-16	Hypomethylated	Promoter (<=1kb)	11	114765388	114786179	20792	1	286942	Kif19a	ENSMUSG00000010021	-88	Promoter
chr11:114784701-114784900	114784701	114784900	200	*	2	0	1	-1.27239	-0.859822	0.00134733	0.00179876	Hypomethylated	Promoter (<=1kb)	11	114784659	114785567	909	1	286942	Kif19a	ENSMUSG00000010021	42	Promoter
chr11:114785001-114786100	114785001	114786100	1100	*	11	0	1	-0.765362	-2.36424	7.11788e-22	1.90108e-21	Hypomethylated	Promoter (<=1kb)	11	114784659	114785567	909	1	286942	Kif19a	ENSMUSG00000010021	342	Promoter
chr11:114786201-114786900	114786201	114786900	700	*	7	0	1	1.69534	-6.32434	5.05037e-119	2.57692e-117	Hypomethylated	Promoter (1-2kb)	11	114787903	114790739	2837	1	286942	Kif19a	ENSMUSG00000010021	-1003	Promoter
chr11:114789501-114789900	114789501	114789900	400	*	4	0	1	-1.0205	-4.94687	1.09884e-36	4.82589e-36	Hypomethylated	Exon (ENSMUST00000084368.11/286942, exon 18 of 20)	11	114787945	114789332	1388	1	286942	Kif19a	ENSMUSG00000010021	1556	Exon
chr11:114791401-114792500	114791401	114792500	1100	*	11	0	2	1.75263	-9.08568	8.93741e-152	2.34527e-149	Hypomethylated	3' UTR	11	114791217	114795873	4657	2	72014	Btbd17	ENSMUSG00000000202	3373	3' UTR
chr11:114793801-114794200	114793801	114794200	400	*	4	0	3	-1.06965	-0.640377	0.00748833	0.00953149	Hypomethylated	Exon (ENSMUST00000156053.7/72014, exon 2 of 2)	11	114791217	114795873	4657	2	72014	Btbd17	ENSMUSG00000000202	1673	Exon
chr11:114852101-114853200	114852101	114853200	1100	*	11	0	1	-0.544533	-7.31289	9.44995e-48	5.59948e-47	Hypomethylated	Promoter (<=1kb)	11	114852319	114863897	11579	1	70355	Gprc5c	ENSMUSG00000051043	0	Promoter
chr11:115153001-115153200	115153001	115153200	200	*	2	0	1	-1.52829	-0.747297	0.00765547	0.00974001	Hypomethylated	Promoter (<=1kb)	11	115154157	115162236	8080	1	58222	Rab37	ENSMUSG00000020732	-957	Promoter
chr11:115162201-115162500	115162201	115162500	300	*	3	0	1	-1.44119	-4.51274	1.12475e-29	3.96454e-29	Hypomethylated	Promoter (<=1kb)	11	115163341	115181181	17841	1	26941	Nherf1	ENSMUSG00000020733	-841	Promoter
chr11:115249801-115250800	115249801	115250800	1000	*	10	0	1	0.510616	-9.20395	2.54494e-62	2.15923e-61	Hypomethylated	Exon (ENSMUST00000003351.12/14813, exon 13 of 13)	11	115249169	115265429	16261	2	14813	Grin2c	ENSMUSG00000020734	14629	Exon
chr11:115257801-115258400	115257801	115258400	600	*	6	0	1	0.85423	-7.52898	1.55047e-40	7.60738e-40	Hypomethylated	Exon (ENSMUST00000003351.12/14813, exon 3 of 13)	11	115249169	115265429	16261	2	14813	Grin2c	ENSMUSG00000020734	7029	Exon
chr11:115258601-115258800	115258601	115258800	200	*	2	0	1	-2.01509	-3.58655	3.89304e-15	8.24802e-15	Hypomethylated	Intron (ENSMUST00000003351.12/14813, intron 2 of 12)	11	115249169	115265429	16261	2	14813	Grin2c	ENSMUSG00000020734	6629	Intron
chr11:115264901-115265600	115264901	115265600	700	*	7	0	1	-1.50083	-3.33742	8.92889e-24	2.56671e-23	Hypomethylated	Promoter (<=1kb)	11	115249169	115265429	16261	2	14813	Grin2c	ENSMUSG00000020734	0	Promoter
chr11:115266001-115266300	115266001	115266300	300	*	3	0	2	-1.49579	-3.25701	1.92494e-09	3.35153e-09	Hypomethylated	Promoter (<=1kb)	11	115249169	115265429	16261	2	14813	Grin2c	ENSMUSG00000020734	-572	Promoter
chr11:115266401-115266800	115266401	115266800	400	*	4	0	2	-1.02224	-2.30104	3.07063e-07	4.88555e-07	Hypomethylated	Promoter (<=1kb)	11	115249169	115267243	18075	2	14813	Grin2c	ENSMUSG00000020734	443	Promoter
chr11:115266901-115267300	115266901	115267300	400	*	4	0	1	-1.52931	-4.91624	2.36957e-05	3.46752e-05	Hypomethylated	Promoter (<=1kb)	11	115249169	115267243	18075	2	14813	Grin2c	ENSMUSG00000020734	0	Promoter
chr11:115296201-115297600	115296201	115297600	1400	*	14	0	1	-1.33717	-4.14842	5.03461e-25	1.51049e-24	Hypomethylated	Promoter (<=1kb)	11	115279622	115297514	17893	2	328035	Fads6	ENSMUSG00000044788	0	Promoter
chr11:115318101-115319200	115318101	115319200	1100	*	11	0	1	0.476445	-3.18938	7.36381e-51	4.68446e-50	Hypomethylated	Exon (ENSMUST00000103037.4/16470, exon 2 of 3)	11	115315192	115322041	6850	2	16470	Ush1g	ENSMUSG00000045288	2841	Exon
chr11:115320001-115320400	115320001	115320400	400	*	4	0	1	-1.05745	-2.7754	7.67999e-11	1.40632e-10	Hypomethylated	Intron (ENSMUST00000055490.8/237987, intron 1 of 7)	11	115315192	115322041	6850	2	16470	Ush1g	ENSMUSG00000045288	1641	Intron
chr11:115321801-115321900	115321801	115321900	100	*	1	0	1	-1.68249	-1.30942	0.000697352	0.000945961	Hypomethylated	Promoter (<=1kb)	11	115315192	115322041	6850	2	16470	Ush1g	ENSMUSG00000045288	141	Promoter
chr11:115323401-115323800	115323401	115323800	400	*	4	0	1	-1.10232	-2.90085	1.28891e-12	2.50668e-12	Hypomethylated	Promoter (<=1kb)	11	115322925	115332303	9379	1	237987	Otop2	ENSMUSG00000050201	476	Promoter
chr11:115392601-115393000	115392601	115393000	400	*	4	0	1	-1.15345	-1.14838	0.000307469	0.000424728	Hypomethylated	Exon (ENSMUST00000053288.5/237988, exon 4 of 5)	11	115381916	115396132	14217	1	237988	Cdr2l	ENSMUSG00000050910	10685	Exon
chr11:115393301-115394200	115393301	115394200	900	*	9	0	1	1.14333	-8.09531	1.87915e-77	2.35816e-76	Hypomethylated	Exon (ENSMUST00000053288.5/237988, exon 5 of 5)	11	115403752	115412674	8923	1	68572	Mrpl58	ENSMUSG00000018858	-9552	Exon
chr11:115412501-115414000	115412501	115414000	1500	*	15	0	2	0.919915	-7.27595	1.53308e-33	6.13523e-33	Hypomethylated	3' UTR	11	115410160	115410908	749	1	68572	Mrpl58	ENSMUSG00000018858	2341	3' UTR
chr11:115422101-115422300	115422101	115422300	200	*	2	0	1	-1.2984	-2.9082	1.17139e-19	2.91114e-19	Hypomethylated	Exon (ENSMUST00000143856.1/70382, exon 2 of 2)	11	115420312	115422429	2118	1	70382	Kctd2	ENSMUSG00000016940	1789	Exon
chr11:115447601-115448300	115447601	115448300	700	*	7	0	1	0.733198	-3.36771	3.12604e-28	1.04617e-27	Hypomethylated	Promoter (<=1kb)	11	115447961	115448060	100	2	100628623	Mir3968	ENSMUSG00000093096	0	Promoter
chr11:115490101-115490500	115490101	115490500	400	*	4	0	2	-0.434216	-1.1588	2.52475e-06	3.86632e-06	Hypomethylated	3' UTR	11	115490700	115491202	503	2	50773	Nt5c	ENSMUSG00000020736	702	3' UTR
chr11:115492901-115493200	115492901	115493200	300	*	3	0	1	-0.475571	-0.663606	0.00183454	0.00243441	Hypomethylated	Promoter (<=1kb)	11	115493024	115493182	159	1	102634812	Gm11694	NA	0	Promoter
chr11:115493801-115493900	115493801	115493900	100	*	1	0	1	-0.864728	-1.29879	1.50875e-06	2.33232e-06	Hypomethylated	Distal Intergenic	11	115493024	115493182	159	1	102634812	Gm11694	NA	777	Distal Intergenic
chr11:115605801-115606200	115605801	115606200	400	*	4	0	2	0.117669	-0.50136	0.019064	0.0235367	Hypomethylated	Exon (ENSMUST00000058109.8/50529, exon 4 of 5)	11	115604867	115607001	2135	1	50529	Mrps7	ENSMUSG00000046756	934	Exon
chr11:115629001-115629100	115629001	115629100	100	*	1	0	1	-1.80129	-2.30745	1.42282e-09	2.4885e-09	Hypomethylated	Promoter (<=1kb)	11	115614184	115628295	14112	2	67283	Slc25a19	ENSMUSG00000020744	-706	Promoter
chr11:115629501-115629700	115629501	115629700	200	*	2	0	1	-1.72267	-1.29005	3.51632e-06	5.34854e-06	Hypomethylated	Promoter (1-2kb)	11	115614184	115628295	14112	2	67283	Slc25a19	ENSMUSG00000020744	-1206	Promoter
chr11:115706501-115706800	115706501	115706800	300	*	3	0	1	-1.16868	-1.30483	1.69814e-07	2.7317e-07	Hypomethylated	Intron (ENSMUST00000021090.13/14784, intron 1 of 5)	11	115644650	115708576	63927	2	14784	Grb2	ENSMUSG00000059923	1776	Intron
chr11:115767501-115767600	115767501	115767600	100	*	1	0	1	-1.57954	-1.11331	0.000214348	0.000298761	Hypomethylated	Intron (ENSMUST00000093912.10/71947, intron 1 of 31)	11	115765454	115786185	20732	1	71947	Tmem94	ENSMUSG00000020747	2047	Intron
chr11:115802701-115802800	115802701	115802800	100	*	1	0	1	-1.50912	-0.65447	0.0107881	0.0135636	Hypomethylated	Promoter (1-2kb)	11	115800000	115800881	882	2	140721	Caskin2	ENSMUSG00000034471	-1820	Promoter
chr11:115824301-115824900	115824301	115824900	600	*	6	0	1	-0.280085	-6.66726	2.16843e-29	7.56171e-29	Hypomethylated	Promoter (<=1kb)	11	115824058	115855778	31721	1	217325	Llgl2	ENSMUSG00000020782	243	Promoter
chr11:115858301-115859100	115858301	115859100	800	*	8	0	1	0.15156	-4.24025	9.55337e-15	1.99839e-14	Hypomethylated	Exon (ENSMUST00000093911.10/ENSMUST00000093911.10, exon 1 of 64)	11	115855032	115855780	749	1	217325	Llgl2	ENSMUSG00000020782	3269	Exon
chr11:115974201-115975200	115974201	115975200	1000	*	10	0	1	0.141242	-5.82374	1.13371e-20	2.91002e-20	Hypomethylated	Promoter (<=1kb)	11	115974709	116008412	33704	1	192897	Itgb4	ENSMUSG00000020758	0	Promoter
chr11:115975601-115975700	115975601	115975700	100	*	1	0	1	-1.64332	-1.51959	5.60216e-06	8.44779e-06	Hypomethylated	Intron (ENSMUST00000021107.13/192897, intron 2 of 40)	11	115974979	116008412	33434	1	192897	Itgb4	ENSMUSG00000020758	622	Intron
chr11:116005501-116005800	116005501	116005800	300	*	3	0	1	-0.754735	-2.62072	2.60146e-21	6.80828e-21	Hypomethylated	Exon (ENSMUST00000021107.13/192897, exon 34 of 41)	11	116008457	116012719	4263	2	14635	Galk1	ENSMUSG00000020766	6919	Exon
chr11:116010501-116010800	116010501	116010800	300	*	3	0	2	-1.21742	-0.851565	0.00105033	0.0014102	Hypomethylated	Exon (ENSMUST00000021114.4/14635, exon 3 of 8)	11	116008457	116012719	4263	2	14635	Galk1	ENSMUSG00000020766	1919	Exon
chr11:116011501-116011700	116011501	116011700	200	*	2	0	1	-1.67653	-3.93992	7.92609e-24	2.28425e-23	Hypomethylated	Intron (ENSMUST00000021114.4/14635, intron 1 of 7)	11	116008457	116012719	4263	2	14635	Galk1	ENSMUSG00000020766	1019	Intron
chr11:116014701-116014900	116014701	116014900	200	*	2	0	1	-0.273224	-1.36997	0.000211506	0.000294912	Hypomethylated	Promoter (1-2kb)	11	116008457	116012719	4263	2	14635	Galk1	ENSMUSG00000020766	-1982	Promoter
chr11:116032101-116032300	116032101	116032300	200	*	2	0	1	-1.72586	-1.76049	1.00757e-09	1.77024e-09	Hypomethylated	Intron (ENSMUST00000021116.11/217331, intron 1 of 15)	11	116030323	116041050	10728	1	217331	Unk	ENSMUSG00000020770	1778	Intron
chr11:116107501-116107700	116107501	116107700	200	*	2	0	1	-1.83179	-2.57588	2.93204e-14	6.03705e-14	Hypomethylated	Promoter (<=1kb)	11	116106339	116107740	1402	2	217333	Trim47	ENSMUSG00000020773	40	Promoter
chr11:116108101-116108500	116108101	116108500	400	*	4	0	1	-0.0986174	-6.07271	1.70185e-62	1.44978e-61	Hypomethylated	Promoter (<=1kb)	11	116105752	116108119	2368	2	217333	Trim47	ENSMUSG00000020773	0	Promoter
chr11:116109401-116110700	116109401	116110700	1300	*	13	0	1	1.27238	-5.45187	4.00645e-54	2.76407e-53	Hypomethylated	Promoter (<=1kb)	11	116105752	116110237	4486	2	217333	Trim47	ENSMUSG00000020773	0	Promoter
chr11:116111801-116112200	116111801	116112200	400	*	4	0	1	-0.363719	-1.18138	1.82719e-07	2.93288e-07	Hypomethylated	Promoter (1-2kb)	11	116105752	116110246	4495	2	217333	Trim47	ENSMUSG00000020773	-1555	Promoter
chr11:116197001-116197300	116197001	116197300	300	*	3	0	1	-0.135933	-0.94763	5.44147e-05	7.82495e-05	Hypomethylated	Intron (ENSMUST00000072948.10/11430, intron 2 of 13)	11	116189029	116198729	9701	2	11430	Acox1	ENSMUSG00000020777	1429	Intron
chr11:116220501-116224200	116220501	116224200	3700	*	37	0	1	0.823259	-4.32548	1.53383e-80	2.12839e-79	Hypomethylated	3' UTR	11	116216540	116220287	3748	1	69681	Cdk3	ENSMUSG00000092300	3961	3' UTR
chr11:116232401-116233100	116232401	116233100	700	*	7	0	1	0.682006	-2.57398	7.47256e-27	2.38923e-26	Hypomethylated	Exon (ENSMUST00000037007.3/14027, exon 7 of 22)	11	116220559	116238077	17519	2	14027	Evpl	ENSMUSG00000034282	4977	Exon
chr11:116233201-116233600	116233201	116233600	400	*	4	0	3	0.256898	-0.397471	0.0413936	0.049757	Hypomethylated	Exon (ENSMUST00000037007.3/14027, exon 5 of 22)	11	116220559	116238077	17519	2	14027	Evpl	ENSMUSG00000034282	4477	Exon
chr11:116234001-116234500	116234001	116234500	500	*	5	0	1	0.346757	-3.89449	2.4232e-46	1.38989e-45	Hypomethylated	Exon (ENSMUST00000037007.3/14027, exon 3 of 22)	11	116220559	116238077	17519	2	14027	Evpl	ENSMUSG00000034282	3577	Exon
chr11:116238001-116238500	116238001	116238500	500	*	5	0	1	1.03321	-5.80178	6.98799e-77	8.65839e-76	Hypomethylated	Promoter (<=1kb)	11	116220559	116238077	17519	2	14027	Evpl	ENSMUSG00000034282	0	Promoter
chr11:116271901-116272000	116271901	116272000	100	*	1	0	1	-1.40203	-0.685744	0.014514	0.0180902	Hypomethylated	Exon (ENSMUST00000106425.3/217337, exon 2 of 15)	11	116245166	116274135	28970	2	217337	Srp68	ENSMUSG00000020780	2135	Exon
chr11:116281201-116281700	116281201	116281700	500	*	5	0	1	-1.95938	-5.38191	1.10824e-07	1.79692e-07	Hypomethylated	Promoter (<=1kb)	11	116281486	116283661	2176	1	14428	Galr2	ENSMUSG00000020793	0	Promoter
chr11:116282801-116283600	116282801	116283600	800	*	8	0	3	-1.05468	-3.8951	1.11707e-11	2.10371e-11	Hypomethylated	Exon (ENSMUST00000055872.2/14428, exon 2 of 2)	11	116281486	116283661	2176	1	14428	Galr2	ENSMUSG00000020793	1315	Exon
chr11:116307701-116308100	116307701	116308100	400	*	4	0	1	-0.0622869	-5.61117	3.27854e-73	3.69748e-72	Hypomethylated	Promoter (<=1kb)	11	116305031	116307233	2203	2	53413	Exoc7	ENSMUSG00000020792	-468	Promoter
chr11:116333901-116335000	116333901	116335000	1100	*	11	0	1	0.906115	-7.30667	1.21578e-99	3.03097e-98	Hypomethylated	Promoter (<=1kb)	11	116330704	116335399	4696	2	15223	Foxj1	ENSMUSG00000034227	399	Promoter
chr11:116498501-116499100	116498501	116499100	600	*	6	0	1	0.703547	-7.35164	4.04334e-108	1.34732e-106	Hypomethylated	Distal Intergenic	11	116478060	116494202	16143	2	67763	Prpsap1	ENSMUSG00000015869	-4299	Distal Intergenic
chr11:116529501-116529700	116529501	116529700	200	*	2	0	1	-1.3164	-1.17772	2.82948e-06	4.32396e-06	Hypomethylated	Promoter (1-2kb)	11	116530925	116536657	5733	1	20698	Sphk1	ENSMUSG00000061878	-1225	Promoter
chr11:116531401-116532500	116531401	116532500	1100	*	11	0	3	-0.636422	-4.17302	9.19665e-12	1.73775e-11	Hypomethylated	Promoter (<=1kb)	11	116531744	116536657	4914	1	20698	Sphk1	ENSMUSG00000061878	0	Promoter
chr11:116535601-116536200	116535601	116536200	600	*	6	0	1	-0.251621	-1.81684	7.78214e-17	1.75074e-16	Hypomethylated	Exon (ENSMUST00000106388.8/20698, exon 6 of 6)	11	116534740	116536670	1931	1	20698	Sphk1	ENSMUSG00000061878	861	Exon
chr11:116541201-116542100	116541201	116542100	900	*	9	0	2	0.393545	-0.494573	0.00989823	0.01248	Hypomethylated	Exon (ENSMUST00000134102.1/217342, exon 5 of 9)	11	116537740	116544017	6278	2	217342	Ube2o	ENSMUSG00000020802	1917	Exon
chr11:116623601-116624600	116623601	116624600	1000	*	10	0	2	1.13925	-8.56444	9.37184e-89	1.61075e-87	Hypomethylated	Promoter (<=1kb)	11	116598165	116624200	26036	2	217344	Rhbdf2	ENSMUSG00000020806	0	Promoter
chr11:116652401-116652700	116652401	116652700	300	*	3	0	1	-0.521249	-0.84853	0.00013327	0.000187821	Hypomethylated	Promoter (<=1kb)	11	116653534	116668092	14559	1	100038570	Prcd	ENSMUSG00000075410	-834	Promoter
chr11:116653501-116654700	116653501	116654700	1200	*	12	0	1	0.997969	-6.19546	5.68991e-75	6.71053e-74	Hypomethylated	Promoter (<=1kb)	11	116653534	116668092	14559	1	100038570	Prcd	ENSMUSG00000075410	0	Promoter
chr11:116693501-116693900	116693501	116693900	400	*	4	0	1	-0.606401	-1.12654	9.69539e-06	1.44453e-05	Hypomethylated	Intron (ENSMUST00000079545.5/20446, intron 1 of 8)	11	116689967	116694609	4643	2	20446	St6galnac2	ENSMUSG00000057286	709	Intron
chr11:116694201-116695000	116694201	116695000	800	*	8	0	1	1.64405	-7.849	1.61767e-92	3.14856e-91	Hypomethylated	Promoter (<=1kb)	11	116675303	116694868	19566	2	20446	St6galnac2	ENSMUSG00000057286	0	Promoter
chr11:116695201-116695600	116695201	116695600	400	*	4	0	1	0.538298	-3.83513	7.58421e-42	3.84443e-41	Hypomethylated	Promoter (<=1kb)	11	116675303	116694868	19566	2	20446	St6galnac2	ENSMUSG00000057286	-333	Promoter
chr11:116695901-116696000	116695901	116696000	100	*	1	0	1	-1.70564	-1.16954	4.48109e-05	6.47299e-05	Hypomethylated	Promoter (1-2kb)	11	116675303	116694868	19566	2	20446	St6galnac2	ENSMUSG00000057286	-1033	Promoter
chr11:116696201-116696400	116696201	116696400	200	*	2	0	1	-1.80073	-2.60824	3.11815e-15	6.63402e-15	Hypomethylated	Promoter (1-2kb)	11	116675303	116694868	19566	2	20446	St6galnac2	ENSMUSG00000057286	-1333	Promoter
chr11:116827501-116828300	116827501	116828300	800	*	8	0	2	0.941919	-7.57963	1.93068e-11	3.61281e-11	Hypomethylated	Promoter (<=1kb)	11	116803062	116828046	24985	2	67622	Mxra7	ENSMUSG00000020814	0	Promoter
chr11:116830001-116830200	116830001	116830200	200	*	2	0	1	-0.806785	-1.08556	7.34368e-06	1.10062e-05	Hypomethylated	Promoter (1-2kb)	11	116803062	116828046	24985	2	67622	Mxra7	ENSMUSG00000020814	-1955	Promoter
chr11:116855001-116855100	116855001	116855100	100	*	1	0	1	-1.54172	-0.751856	0.0100787	0.0127043	Hypomethylated	Intron (ENSMUST00000139954.8/69900, intron 3 of 13)	11	116854078	116873945	19868	1	69900	Mfsd11	ENSMUSG00000020818	923	Intron
chr11:11685501-11686400	11685501	11686400	900	*	9	0	1	-1.92109	-6.73642	2.69559e-24	7.8955e-24	Hypomethylated	Promoter (<=1kb)	11	11685925	11772112	86188	1	22778	Ikzf1	ENSMUSG00000018654	0	Promoter
chr11:116917901-116918100	116917901	116918100	200	*	2	0	1	-1.39791	-3.74348	4.01526e-24	1.16794e-23	Hypomethylated	Promoter (<=1kb)	11	116918863	116986948	68086	1	268510	Mgat5b	ENSMUSG00000043857	-763	Promoter
chr11:116919301-116919700	116919301	116919700	400	*	4	0	1	-2.01875	-3.42928	9.39151e-16	2.03732e-15	Hypomethylated	Promoter (<=1kb)	11	116918863	116986948	68086	1	268510	Mgat5b	ENSMUSG00000043857	438	Promoter
chr11:116967601-116967700	116967601	116967700	100	*	1	0	1	-1.88737	-1.93609	4.21356e-10	7.49616e-10	Hypomethylated	Intron (ENSMUST00000103027.9/268510, intron 9 of 17)	11	116966796	116978393	11598	1	268510	Mgat5b	ENSMUSG00000043857	805	Intron
chr11:116968101-116968700	116968101	116968700	600	*	6	0	1	0.241345	-1.89807	2.69819e-18	6.36945e-18	Hypomethylated	Exon (ENSMUST00000103027.9/268510, exon 10 of 18)	11	116966796	116978393	11598	1	268510	Mgat5b	ENSMUSG00000043857	1305	Exon
chr11:116968901-116970100	116968901	116970100	1200	*	12	0	1	-0.704229	-4.18955	3.35036e-41	1.66893e-40	Hypomethylated	Intron (ENSMUST00000103027.9/268510, intron 10 of 17)	11	116966796	116978393	11598	1	268510	Mgat5b	ENSMUSG00000043857	2105	Intron
chr11:117077801-117078100	117077801	117078100	300	*	3	0	1	-1.41039	-5.90737	5.44565e-36	2.34193e-35	Hypomethylated	Promoter (<=1kb)	11	117077348	117077457	110	1	102465258	Mir6516	ENSMUSG00000104740	453	Promoter
chr11:117078601-117079000	117078601	117079000	400	*	4	0	1	-1.21406	-4.2913	3.67205e-30	1.31228e-29	Hypomethylated	Exon (ENSMUST00000232695.1/76972, exon 3 of 3)	11	117077348	117077457	110	1	102465258	Mir6516	ENSMUSG00000104740	1253	Exon
chr11:117197701-117197900	117197701	117197900	200	*	2	0	1	-1.01582	-1.29253	1.11152e-08	1.87615e-08	Hypomethylated	Promoter (1-2kb)	11	117199661	117362325	162665	1	53860	Septin9	ENSMUSG00000059248	-1761	Promoter
chr11:117198301-117198500	117198301	117198500	200	*	2	0	1	-1.56094	-0.7085	0.0178925	0.0221583	Hypomethylated	Promoter (1-2kb)	11	117199661	117362325	162665	1	53860	Septin9	ENSMUSG00000059248	-1161	Promoter
chr11:117199101-117199600	117199101	117199600	500	*	5	0	2	0.524337	-7.62586	9.92413e-45	5.48252e-44	Hypomethylated	Promoter (<=1kb)	11	117199661	117362325	162665	1	53860	Septin9	ENSMUSG00000059248	-61	Promoter
chr11:117199901-117200100	117199901	117200100	200	*	2	0	1	-1.86029	-5.96782	3.41038e-24	9.94357e-24	Hypomethylated	Promoter (<=1kb)	11	117199661	117362325	162665	1	53860	Septin9	ENSMUSG00000059248	240	Promoter
chr11:117290401-117291100	117290401	117291100	700	*	7	0	1	0.76299	-1.86128	2.81544e-21	7.36171e-21	Hypomethylated	Exon (ENSMUST00000093907.10/53860, exon 3 of 12)	11	117308154	117352212	44059	1	53860	Septin9	ENSMUSG00000059248	-17054	Exon
chr11:117291401-117292100	117291401	117292100	700	*	7	0	3	0.547787	-1.58678	8.21304e-14	1.66723e-13	Hypomethylated	Intron (ENSMUST00000093907.10/53860, intron 3 of 11)	11	117308154	117352212	44059	1	53860	Septin9	ENSMUSG00000059248	-16054	Intron
chr11:117330101-117330200	117330101	117330200	100	*	1	0	1	-1.32089	-0.673817	0.00433146	0.00560257	Hypomethylated	Promoter (1-2kb)	11	117331720	117362308	30589	1	53860	Septin9	ENSMUSG00000059248	-1520	Promoter
chr11:117393301-117393500	117393301	117393500	200	*	2	0	1	-1.16815	-0.590759	0.0170928	0.0212019	Hypomethylated	Distal Intergenic	11	117414389	117415368	980	1	105827746	Gm11729	ENSMUSG00000086588	-20889	Distal Intergenic
chr11:117396201-117396400	117396201	117396400	200	*	2	0	1	-1.44141	-1.17614	3.47518e-05	5.04822e-05	Hypomethylated	Distal Intergenic	11	117414389	117415368	980	1	105827746	Gm11729	ENSMUSG00000086588	-17989	Distal Intergenic
chr11:117780301-117781500	117780301	117781500	1200	*	12	0	1	-0.936982	-7.75683	6.86052e-54	4.69783e-53	Hypomethylated	Promoter (<=1kb)	11	117765988	117780639	14652	2	217353	Tmc6	ENSMUSG00000025572	0	Promoter
chr11:117781901-117782400	117781901	117782400	500	*	5	0	1	0.276254	-4.96227	3.78774e-69	3.82023e-68	Hypomethylated	Promoter (<=1kb)	11	117778938	117782198	3261	2	217353	Tmc6	ENSMUSG00000025572	0	Promoter
chr11:117782801-117783700	117782801	117783700	900	*	9	0	1	0.149888	-6.55688	1.58116e-76	1.93304e-75	Hypomethylated	Promoter (<=1kb)	11	117782658	117793083	10426	1	217356	Tmc8	ENSMUSG00000050106	143	Promoter
chr11:117851201-117851300	117851201	117851300	100	*	1	0	1	-0.791061	-1.32468	1.39365e-07	2.25126e-07	Hypomethylated	Intron (ENSMUST00000081387.10/11799, intron 2 of 3)	11	117849319	117855743	6425	1	11799	Birc5	ENSMUSG00000017716	1882	Intron
chr11:117860601-117861100	117860601	117861100	500	*	5	0	1	0.033576	-4.26226	1.00134e-40	4.93781e-40	Hypomethylated	Promoter (<=1kb)	11	117860752	117865543	4792	1	546519	Tmem235	ENSMUSG00000070330	0	Promoter
chr11:117875201-117875500	117875201	117875500	300	*	3	0	1	-0.782617	-1.2605	1.19503e-06	1.8538e-06	Hypomethylated	Promoter (1-2kb)	11	117867952	117873481	5530	2	71776	Tha1	ENSMUSG00000017713	-1720	Promoter
chr11:117930701-117931400	117930701	117931400	700	*	7	0	1	-1.3775	-5.0411	1.06878e-17	2.47413e-17	Hypomethylated	Distal Intergenic	11	117966079	117969186	3108	2	12702	Socs3	ENSMUSG00000053113	37786	Distal Intergenic
chr11:117949501-117949600	117949501	117949600	100	*	1	0	1	-1.91804	-3.82949	2.82951e-19	6.93341e-19	Hypomethylated	Distal Intergenic	11	117966079	117969186	3108	2	12702	Socs3	ENSMUSG00000053113	19586	Distal Intergenic
chr11:117967301-117968700	117967301	117968700	1400	*	14	0	2	0.941422	-6.55544	9.55044e-62	7.98769e-61	Hypomethylated	Promoter (<=1kb)	11	117966079	117969186	3108	2	12702	Socs3	ENSMUSG00000053113	486	Promoter
chr11:11811101-11811200	11811101	11811200	100	*	1	0	1	-1.05489	-1.97193	2.16966e-11	4.0507e-11	Hypomethylated	Promoter (2-3kb)	11	11800288	11808962	8675	2	60530	Fignl1	ENSMUSG00000035455	-2139	Promoter
chr11:118354001-118354100	118354001	118354100	100	*	1	0	1	-1.65498	-1.10602	2.373e-05	3.4722e-05	Hypomethylated	Intron (ENSMUST00000017610.9/21858, intron 1 of 4)	11	118301069	118355506	54438	2	21858	Timp2	ENSMUSG00000017466	1406	Intron
chr11:118417501-118417800	118417501	118417800	300	*	3	0	1	-0.507277	-0.911791	0.000128684	0.000181618	Hypomethylated	5' UTR	11	118406290	118419023	12734	2	76025	Cant1	ENSMUSG00000025575	1223	5' UTR
chr11:118891201-118891800	118891201	118891800	600	*	6	0	2	0.865757	-0.387197	0.0302786	0.0368026	Hypomethylated	Promoter (2-3kb)	11	118811278	118888689	77412	2	52897	Rbfox3	ENSMUSG00000025576	-2512	Promoter
chr11:118909901-118910200	118909901	118910200	300	*	3	0	1	-1.52031	-3.02525	5.35744e-21	1.39168e-20	Hypomethylated	Promoter (<=1kb)	11	118491155	118909572	418418	2	52897	Rbfox3	ENSMUSG00000025576	-329	Promoter
chr11:118998901-118999500	118998901	118999500	600	*	6	0	2	-0.0166269	-3.95013	3.9869e-44	2.1651e-43	Hypomethylated	Distal Intergenic	11	118988216	118993221	5006	1	238011	Enpp7	ENSMUSG00000046697	10685	Distal Intergenic
chr11:118999601-119000000	118999601	119000000	400	*	4	0	1	-1.74332	-3.37999	1.00607e-13	2.03359e-13	Hypomethylated	Distal Intergenic	11	118988216	118993221	5006	1	238011	Enpp7	ENSMUSG00000046697	11385	Distal Intergenic
chr11:119022201-119022300	119022201	119022300	100	*	1	0	1	-1.88592	-4.26951	6.40266e-11	1.17609e-10	Hypomethylated	Promoter (<=1kb)	11	119022962	119031270	8309	1	12416	Cbx2	ENSMUSG00000025577	-662	Promoter
chr11:119034501-119035000	119034501	119035000	500	*	5	0	2	-0.789598	-3.0473	3.75648e-22	1.01399e-21	Hypomethylated	Distal Intergenic	11	119039053	119040831	1779	2	30951	Cbx8	ENSMUSG00000025578	5831	Distal Intergenic
chr11:119035101-119035900	119035101	119035900	800	*	8	0	1	-0.792481	-6.54189	5.54855e-54	3.80298e-53	Hypomethylated	Distal Intergenic	11	119039053	119040831	1779	2	30951	Cbx8	ENSMUSG00000025578	4931	Distal Intergenic
chr11:119036901-119038100	119036901	119038100	1200	*	12	0	1	0.753992	-8.06395	6.08276e-87	9.98728e-86	Hypomethylated	3' UTR	11	119039053	119040831	1779	2	30951	Cbx8	ENSMUSG00000025578	2731	3' UTR
chr11:119039301-119039400	119039301	119039400	100	*	1	0	1	-1.66404	-1.48562	2.89925e-07	4.61687e-07	Hypomethylated	Exon (ENSMUST00000026663.7/30951, exon 5 of 5)	11	119039053	119040831	1779	2	30951	Cbx8	ENSMUSG00000025578	1431	Exon
chr11:119042001-119042100	119042001	119042100	100	*	1	0	0	-2.02892	-4.86644	1.7832e-17	4.09375e-17	Hypomethylated	Promoter (1-2kb)	11	119036305	119040969	4665	2	30951	Cbx8	ENSMUSG00000025578	-1032	Promoter
chr11:119042401-119043200	119042401	119043200	800	*	8	0	1	0.591113	-6.26884	3.75482e-99	9.22694e-98	Hypomethylated	Promoter (1-2kb)	11	119036305	119040969	4665	2	30951	Cbx8	ENSMUSG00000025578	-1432	Promoter
chr11:119044601-119045400	119044601	119045400	800	*	8	0	1	1.02551	-3.55758	3.57327e-52	2.34836e-51	Hypomethylated	Distal Intergenic	11	119036305	119040969	4665	2	30951	Cbx8	ENSMUSG00000025578	-3632	Distal Intergenic
chr11:119046301-119046400	119046301	119046400	100	*	1	0	0	-1.32784	-3.61693	9.31472e-26	2.87381e-25	Hypomethylated	Distal Intergenic	11	119036305	119040969	4665	2	30951	Cbx8	ENSMUSG00000025578	-5332	Distal Intergenic
chr11:119046501-119047500	119046501	119047500	1000	*	10	0	1	0.922876	-4.84109	7.0011e-77	8.66732e-76	Hypomethylated	Distal Intergenic	11	119036305	119040969	4665	2	30951	Cbx8	ENSMUSG00000025578	-5532	Distal Intergenic
chr11:119047601-119048300	119047601	119048300	700	*	7	0	2	-0.733689	-5.49504	4.25277e-41	2.11273e-40	Hypomethylated	Distal Intergenic	11	119036305	119040969	4665	2	30951	Cbx8	ENSMUSG00000025578	-6632	Distal Intergenic
chr11:119054201-119056100	119054201	119056100	1900	*	19	0	1	-0.835288	-6.10309	2.06267e-49	1.2693e-48	Hypomethylated	Distal Intergenic	11	119036305	119040969	4665	2	30951	Cbx8	ENSMUSG00000025578	-13232	Distal Intergenic
chr11:119057801-119059100	119057801	119059100	1300	*	13	0	1	1.29495	-5.40563	1.52127e-98	3.61149e-97	Hypomethylated	Distal Intergenic	11	119036305	119040969	4665	2	30951	Cbx8	ENSMUSG00000025578	-16832	Distal Intergenic
chr11:119080601-119082000	119080601	119082000	1400	*	14	0	1	1.55706	-6.48289	3.25485e-120	1.73297e-118	Hypomethylated	3' UTR	11	119077573	119086221	8649	2	12418	Cbx4	ENSMUSG00000039989	4221	3' UTR
chr11:119087201-119088000	119087201	119088000	800	*	8	0	1	0.954213	-4.64028	1.11259e-78	1.44048e-77	Hypomethylated	Promoter (<=1kb)	11	119081373	119086221	4849	2	12418	Cbx4	ENSMUSG00000039989	-980	Promoter
chr11:119088601-119088900	119088601	119088900	300	*	3	0	1	-1.26118	-2.79835	7.16343e-23	1.98616e-22	Hypomethylated	Promoter (2-3kb)	11	119081373	119086221	4849	2	12418	Cbx4	ENSMUSG00000039989	-2380	Promoter
chr11:119089301-119090700	119089301	119090700	1400	*	14	0	1	0.156376	-5.25032	1.40165e-61	1.16632e-60	Hypomethylated	Distal Intergenic	11	119081373	119086221	4849	2	12418	Cbx4	ENSMUSG00000039989	-3080	Distal Intergenic
chr11:119174401-119175000	119174401	119175000	600	*	6	0	2	0.350962	-0.902314	1.9195e-05	2.82523e-05	Hypomethylated	Intron (ENSMUST00000036113.3/207592, intron 3 of 11)	11	119154076	119154137	62	2	102465563	Mir6934	ENSMUSG00000098704	-20264	Intron
chr11:119175101-119175400	119175101	119175400	300	*	3	0	1	-0.269513	-0.770489	0.000927712	0.00125048	Hypomethylated	Intron (ENSMUST00000036113.3/207592, intron 3 of 11)	11	119154076	119154137	62	2	102465563	Mir6934	ENSMUSG00000098704	-20964	Intron
chr11:119208701-119209500	119208701	119209500	800	*	8	0	1	0.764603	-1.36699	1.00633e-16	2.2553e-16	Hypomethylated	Exon (ENSMUST00000036113.3/207592, exon 3 of 12)	11	119210641	119221976	11336	2	207592	Tbc1d16	ENSMUSG00000039976	12476	Exon
chr11:119210001-119210200	119210001	119210200	200	*	2	0	1	-1.6525	-2.17292	2.82348e-12	5.43077e-12	Hypomethylated	Intron (ENSMUST00000036113.3/207592, intron 2 of 11)	11	119210641	119221976	11336	2	207592	Tbc1d16	ENSMUSG00000039976	11776	Intron
chr11:119210501-119210900	119210501	119210900	400	*	4	0	1	-0.951119	-4.85231	3.32358e-38	1.5296e-37	Hypomethylated	5' UTR	11	119210641	119221976	11336	2	207592	Tbc1d16	ENSMUSG00000039976	11076	5' UTR
chr11:119211501-119212000	119211501	119212000	500	*	5	0	1	-1.1766	-2.14997	4.44149e-16	9.74726e-16	Hypomethylated	Intron (ENSMUST00000036113.3/207592, intron 1 of 11)	11	119210641	119221976	11336	2	207592	Tbc1d16	ENSMUSG00000039976	9976	Intron
chr11:119212701-119212900	119212701	119212900	200	*	2	0	1	-1.04512	-0.51737	0.0235588	0.0288882	Hypomethylated	Intron (ENSMUST00000036113.3/207592, intron 1 of 11)	11	119210641	119221976	11336	2	207592	Tbc1d16	ENSMUSG00000039976	9076	Intron
chr11:119230001-119230500	119230001	119230500	500	*	5	0	2	-0.705724	-0.628596	0.00549374	0.00706057	Hypomethylated	Intron (ENSMUST00000235971.1/207607, intron 1 of 18)	11	119229129	119262900	33772	1	207607	Ccdc40	ENSMUSG00000039963	872	Intron
chr11:119266701-119267100	119266701	119267100	400	*	4	0	1	-0.445072	-3.10347	1.36453e-32	5.30191e-32	Hypomethylated	Promoter (<=1kb)	11	119267887	119285454	17568	1	14387	Gaa	ENSMUSG00000025579	-787	Promoter
chr11:119270101-119270400	119270101	119270400	300	*	3	0	1	-1.19345	-0.753948	0.00357697	0.00465741	Hypomethylated	Promoter (<=1kb)	11	119270516	119275139	4624	1	14387	Gaa	ENSMUSG00000025579	-116	Promoter
chr11:119391201-119391400	119391201	119391400	200	*	2	0	1	-1.8841	-2.39869	1.70922e-07	2.74923e-07	Hypomethylated	Distal Intergenic	11	119390472	119390561	90	1	100316690	Mir1932	ENSMUSG00000088015	729	Distal Intergenic
chr11:119391901-119392400	119391901	119392400	500	*	5	0	1	0.215911	-7.16375	3.93829e-72	4.30604e-71	Hypomethylated	Promoter (<=1kb)	11	119393100	119487415	94316	1	672511	Rnf213	ENSMUSG00000070327	-700	Promoter
chr11:119524201-119524400	119524201	119524400	200	*	2	0	1	-1.67761	-2.89927	6.01131e-19	1.45409e-18	Hypomethylated	Distal Intergenic	11	119501978	119507389	5412	1	338371	Endov	ENSMUSG00000039850	22223	Distal Intergenic
chr11:119524501-119525100	119524501	119525100	600	*	6	0	1	1.34352	-7.98696	1.03089e-101	2.75938e-100	Hypomethylated	Distal Intergenic	11	119501978	119507389	5412	1	338371	Endov	ENSMUSG00000039850	22523	Distal Intergenic
chr11:119548401-119548800	119548401	119548800	400	*	4	0	2	-1.22007	-5.01062	8.46502e-09	1.43592e-08	Hypomethylated	Promoter (<=1kb)	11	119548630	119569046	20417	1	100503830	Gm11762	ENSMUSG00000087675	0	Promoter
chr11:119548901-119549900	119548901	119549900	1000	*	10	0	1	0.748306	-8.06534	7.17015e-39	3.36738e-38	Hypomethylated	Promoter (<=1kb)	11	119548630	119569046	20417	1	100503830	Gm11762	ENSMUSG00000087675	271	Promoter
chr11:119915901-119916200	119915901	119916200	300	*	3	0	1	-0.37822	-2.90304	1.817e-23	5.16358e-23	Hypomethylated	Promoter (<=1kb)	11	119915822	119919048	3227	1	208092	Chmp6	ENSMUSG00000025371	79	Promoter
chr11:119940201-119940500	119940201	119940500	300	*	3	0	1	-0.579992	-1.03421	4.46956e-05	6.45696e-05	Hypomethylated	Promoter (2-3kb)	11	119942763	120002621	59859	1	108100	Baiap2	ENSMUSG00000025372	-2263	Promoter
chr11:120009901-120010400	120009901	120010400	500	*	5	0	2	0.249176	-0.612963	0.00153855	0.00204774	Hypomethylated	Exon (ENSMUST00000142959.1/11302, exon 1 of 3)	11	120007313	120012408	5096	2	11302	Aatk	ENSMUSG00000025375	2008	Exon
chr11:120010701-120011200	120010701	120011200	500	*	5	0	3	0.134946	-0.62593	0.000972659	0.00130926	Hypomethylated	Exon (ENSMUST00000142959.1/11302, exon 1 of 3)	11	120007313	120012408	5096	2	11302	Aatk	ENSMUSG00000025375	1208	Exon
chr11:120011701-120012500	120011701	120012500	800	*	8	0	1	1.12983	-5.54684	4.75745e-104	1.37349e-102	Hypomethylated	Promoter (<=1kb)	11	120007313	120012408	5096	2	11302	Aatk	ENSMUSG00000025375	0	Promoter
chr11:120012701-120013000	120012701	120013000	300	*	3	0	1	-0.727371	-1.52789	1.05342e-09	1.8499e-09	Hypomethylated	Promoter (<=1kb)	11	120007313	120012408	5096	2	11302	Aatk	ENSMUSG00000025375	-293	Promoter
chr11:120013401-120013800	120013401	120013800	400	*	4	0	1	-0.1481	-5.84282	8.81641e-65	7.94341e-64	Hypomethylated	Promoter (<=1kb)	11	120014767	120014853	87	1	100526518	Mir3065	ENSMUSG00000105524	-967	Promoter
chr11:120047701-120048600	120047701	120048600	900	*	9	0	1	1.36194	-2.7041	5.45721e-43	2.85488e-42	Hypomethylated	Promoter (<=1kb)	11	120007313	120047167	39855	2	11302	Aatk	ENSMUSG00000025375	-534	Promoter
chr11:120099601-120099800	120099601	120099800	200	*	2	0	1	-1.38445	-3.67785	2.66588e-19	6.54008e-19	Hypomethylated	Intron (ENSMUST00000106223.3/208501, intron 2 of 2)	11	120099099	120100414	1316	1	208501	Ndufaf8	ENSMUSG00000078572	502	Intron
chr11:120184001-120184300	120184001	120184300	300	*	3	0	1	-1.7405	-5.17016	1.02085e-28	3.47897e-28	Hypomethylated	Distal Intergenic	11	120185400	120188751	3352	2	100042332	Reno1	ENSMUSG00000075389	4451	Distal Intergenic
chr11:120185301-120186200	120185301	120186200	900	*	9	0	1	-0.747364	-7.11037	2.46862e-47	1.44816e-46	Hypomethylated	Exon (ENSMUST00000155681.1/100042332, exon 2 of 2)	11	120185400	120188751	3352	2	100042332	Reno1	ENSMUSG00000075389	2551	Exon
chr11:120186701-120187000	120186701	120187000	300	*	3	0	1	-1.09561	-4.97237	6.43487e-26	1.99579e-25	Hypomethylated	Exon (ENSMUST00000155681.1/100042332, exon 2 of 2)	11	120185400	120188751	3352	2	100042332	Reno1	ENSMUSG00000075389	1751	Exon
chr11:12025401-12026900	12025401	12026900	1500	*	15	0	1	0.496032	-8.35805	1.35479e-85	2.15695e-84	Hypomethylated	Promoter (<=1kb)	11	11967532	12026324	58793	2	14783	Grb10	ENSMUSG00000020176	0	Promoter
chr11:120303701-120304000	120303701	120304000	300	*	3	0	1	-1.25171	-2.76644	1.67428e-22	4.58422e-22	Hypomethylated	Distal Intergenic	11	120346382	120346977	596	2	11465	Actg1	ENSMUSG00000062825	42977	Distal Intergenic
chr11:120306101-120306300	120306101	120306300	200	*	2	0	1	-1.41011	-1.76327	7.39861e-10	1.30613e-09	Hypomethylated	Distal Intergenic	11	120346382	120346977	596	2	11465	Actg1	ENSMUSG00000062825	40677	Distal Intergenic
chr11:120308901-120309100	120308901	120309100	200	*	2	0	1	-1.56174	-1.50923	1.08028e-07	1.75256e-07	Hypomethylated	Distal Intergenic	11	120346382	120346977	596	2	11465	Actg1	ENSMUSG00000062825	37877	Distal Intergenic
chr11:12036401-12038100	12036401	12038100	1700	*	17	0	1	0.425905	-9.123	2.19067e-74	2.55087e-73	Hypomethylated	Promoter (<=1kb)	11	11930508	12037401	106894	2	14783	Grb10	ENSMUSG00000020176	0	Promoter
chr11:120377201-120377600	120377201	120377600	400	*	4	0	2	-0.442892	-0.565296	0.0314689	0.0381799	Hypomethylated	Exon (ENSMUST00000135635.7/71885, exon 2 of 9)	11	120376986	120378474	1489	2	71885	Faap100	ENSMUSG00000025384	874	Exon
chr11:120485901-120486100	120485901	120486100	200	*	2	0	1	-1.63928	-1.31974	6.08158e-06	9.15383e-06	Hypomethylated	Intron (ENSMUST00000043627.7/56282, intron 3 of 4)	11	120485027	120488457	3431	1	56282	Mrpl12	ENSMUSG00000039640	874	Intron
chr11:120530301-120530400	120530301	120530400	100	*	1	0	1	-1.74974	-1.31757	0.000828634	0.00112073	Hypomethylated	Promoter (<=1kb)	11	120530699	120538984	8286	1	14527	Gcgr	ENSMUSG00000025127	-299	Promoter
chr11:120550801-120551200	120550801	120551200	400	*	4	0	1	0.903334	-1.56065	3.27831e-09	5.65365e-09	Hypomethylated	Promoter (<=1kb)	11	120549979	120551132	1154	2	68701	Ppp1r27	ENSMUSG00000025129	0	Promoter
chr11:120582001-120582100	120582001	120582100	100	*	1	0	0	-2.06358	-4.83241	4.43121e-23	1.24032e-22	Hypomethylated	Promoter (<=1kb)	11	120578104	120581624	3521	2	192662	Arhgdia	ENSMUSG00000025132	-377	Promoter
chr11:120583301-120583500	120583301	120583500	200	*	2	0	1	-1.33375	-1.27797	8.08421e-06	1.2095e-05	Hypomethylated	Promoter (1-2kb)	11	120578104	120581624	3521	2	192662	Arhgdia	ENSMUSG00000025132	-1677	Promoter
chr11:120608401-120609000	120608401	120609000	600	*	6	0	1	1.02897	-6.4517	1.10498e-81	1.58262e-80	Hypomethylated	Promoter (<=1kb)	11	120608477	120609093	617	1	208990	Npb	ENSMUSG00000044034	0	Promoter
chr11:120615801-120616100	120615801	120616100	300	*	3	0	1	-1.52946	-1.82214	2.64856e-10	4.74641e-10	Hypomethylated	Promoter (1-2kb)	11	120612977	120614525	1549	2	68671	Pcyt2	ENSMUSG00000025137	-1276	Promoter
chr11:120618501-120618900	120618501	120618900	400	*	4	0	1	-1.2513	-2.12488	3.15052e-14	6.47871e-14	Hypomethylated	Promoter (<=1kb)	11	120618769	120619369	601	2	209011	Sirt7	ENSMUSG00000025138	469	Promoter
chr11:120625801-120625900	120625801	120625900	100	*	1	0	1	-1.78356	-1.41007	7.94831e-06	1.18953e-05	Hypomethylated	Promoter (<=1kb)	11	120618372	120625240	6869	2	209011	Sirt7	ENSMUSG00000025138	-561	Promoter
chr11:120634001-120634400	120634001	120634400	400	*	4	0	1	-1.33802	-5.97923	1.84686e-33	7.36889e-33	Hypomethylated	Promoter (<=1kb)	11	120625117	120633600	8484	2	17134	Mafg	ENSMUSG00000051510	-401	Promoter
chr11:120659701-120660100	120659701	120660100	400	*	4	0	1	-2.05168	-3.69371	4.23153e-17	9.58716e-17	Hypomethylated	Exon (ENSMUST00000151998.1/ENSMUST00000151998.1, exon 1 of 1)	11	120653788	120660606	6819	2	77583	Notum	ENSMUSG00000042988	506	Exon
chr11:120661001-120661700	120661001	120661700	700	*	7	0	1	0.356165	-7.33202	1.79345e-43	9.55919e-43	Hypomethylated	Promoter (<=1kb)	11	120657563	120661175	3613	2	77583	Notum	ENSMUSG00000042988	0	Promoter
chr11:120714501-120714700	120714501	120714700	200	*	2	0	1	-1.64287	-3.08401	1.45232e-10	2.6296e-10	Hypomethylated	Exon (ENSMUST00000026139.13/217366, exon 2 of 18)	11	120713978	120715554	1577	1	217366	Lrrc45	ENSMUSG00000025145	523	Exon
chr11:120720901-120721200	120720901	120721200	300	*	3	0	1	-1.97067	-4.63442	1.41296e-22	3.87812e-22	Hypomethylated	Promoter (<=1kb)	11	120721470	120723969	2500	1	170758	Rac3	ENSMUSG00000018012	-270	Promoter
chr11:120721301-120721700	120721301	120721700	400	*	4	0	1	-1.25115	-7.31536	8.93976e-06	1.33533e-05	Hypomethylated	Promoter (<=1kb)	11	120721470	120723969	2500	1	170758	Rac3	ENSMUSG00000018012	0	Promoter
chr11:120722401-120722700	120722401	120722700	300	*	3	0	1	-0.792107	-1.48178	2.04288e-11	3.81887e-11	Hypomethylated	Promoter (<=1kb)	11	120722014	120723565	1552	1	170758	Rac3	ENSMUSG00000018012	387	Promoter
chr11:120725501-120725900	120725501	120725900	400	*	4	0	1	-1.09085	-0.675696	0.00775161	0.0098555	Hypomethylated	3' UTR	11	120725455	120727229	1775	2	67880	Dcxr	ENSMUSG00000039450	1329	3' UTR
chr11:120729101-120729200	120729101	120729200	100	*	1	0	0	-2.08321	-5.20906	2.00347e-25	6.11698e-25	Hypomethylated	Distal Intergenic	11	120729504	120730105	602	2	12409	Cbr2	ENSMUSG00000025150	905	Distal Intergenic
chr11:120783201-120783400	120783201	120783400	200	*	2	0	1	-0.964487	-4.65774	4.70905e-26	1.46671e-25	Hypomethylated	Exon (ENSMUST00000123273.1/19719, exon 3 of 6)	11	120780746	120784185	3440	2	19719	Rfng	ENSMUSG00000025158	785	Exon
chr11:120948501-120949800	120948501	120949800	1300	*	13	0	1	-0.211238	-4.14902	7.18567e-35	2.98287e-34	Hypomethylated	Promoter (<=1kb)	11	120949053	120956747	7695	1	80879	Slc16a3	ENSMUSG00000025161	0	Promoter
chr11:120950701-120951200	120950701	120951200	500	*	5	0	1	0.0555882	-6.70678	9.95899e-55	6.97224e-54	Hypomethylated	Promoter (<=1kb)	11	120951138	120954212	3075	1	80879	Slc16a3	ENSMUSG00000025161	0	Promoter
chr11:120952901-120953100	120952901	120953100	200	*	2	0	1	-0.85331	-1.14615	3.09536e-06	4.71752e-06	Hypomethylated	Intron (ENSMUST00000070653.12/80879, intron 1 of 5)	11	120951138	120954212	3075	1	80879	Slc16a3	ENSMUSG00000025161	1763	Intron
chr11:121156401-121157100	121156401	121157100	700	*	7	0	1	-0.235193	-5.48409	1.07003e-26	3.40863e-26	Hypomethylated	Distal Intergenic	11	121160271	121161973	1703	1	217369	Uts2r	ENSMUSG00000039321	-3171	Distal Intergenic
chr11:121238401-121238600	121238401	121238600	200	*	2	0	1	-0.319667	-0.610059	0.00604149	0.00774084	Hypomethylated	Exon (ENSMUST00000103015.3/67608, exon 2 of 11)	11	121237253	121255856	18604	1	67608	Narf	ENSMUSG00000000056	1148	Exon
chr11:121262501-121262600	121262501	121262600	100	*	1	0	0	-0.751118	-2.2288	2.93325e-19	7.18162e-19	Hypomethylated	Intron (ENSMUST00000106113.1/68837, intron 1 of 8)	11	121259990	121309896	49907	1	68837	Foxk2	ENSMUSG00000039275	2511	Intron
chr11:121352601-121352700	121352601	121352700	100	*	1	0	1	-1.55952	-0.637842	0.0139157	0.0173637	Hypomethylated	Intron (ENSMUST00000026173.12/66840, intron 1 of 9)	11	121331093	121354341	23249	2	66840	Wdr45b	ENSMUSG00000025173	1641	Intron
chr11:121830201-121831100	121830201	121831100	900	*	9	0	1	0.784383	-9.47794	4.68958e-75	5.53966e-74	Hypomethylated	Promoter (<=1kb)	11	121830247	121836788	6542	1	74675	Ptchd3	ENSMUSG00000039198	0	Promoter
chr11:16257701-16257900	16257701	16257900	200	*	2	0	1	-2.01477	-4.5614	2.18624e-12	4.22555e-12	Hypomethylated	Promoter (<=1kb)	11	16257724	16284186	26463	1	211739	Vstm2a	ENSMUSG00000048834	0	Promoter
chr11:18870601-18871000	18870601	18871000	400	*	4	0	1	0.24657	-3.73485	4.95546e-56	3.58545e-55	Hypomethylated	Intron (ENSMUST00000128654.1/ENSMUST00000128654.1, intron 1 of 2)	11	18880668	19012002	131335	2	17268	Meis1	ENSMUSG00000020160	141002	Intron
chr11:18871201-18872000	18871201	18872000	800	*	8	0	1	0.292015	-8.98684	1.11442e-94	2.31632e-93	Hypomethylated	Intron (ENSMUST00000128654.1/ENSMUST00000128654.1, intron 1 of 2)	11	18880668	19012002	131335	2	17268	Meis1	ENSMUSG00000020160	140002	Intron
chr11:19021001-19021200	19021001	19021200	200	*	2	0	1	-1.81888	-4.70124	3.96291e-11	7.33715e-11	Hypomethylated	Promoter (2-3kb)	11	18879817	19018985	139169	2	17268	Meis1	ENSMUSG00000020160	-2016	Promoter
chr11:19026501-19026800	19026501	19026800	300	*	3	0	1	-1.11571	-5.04469	3.77522e-41	1.87739e-40	Hypomethylated	Distal Intergenic	11	18879817	19018985	139169	2	17268	Meis1	ENSMUSG00000020160	-7516	Distal Intergenic
chr11:19027001-19027700	19027001	19027700	700	*	7	0	1	1.25025	-7.42824	2.94922e-125	1.96103e-123	Hypomethylated	Distal Intergenic	11	18879817	19018985	139169	2	17268	Meis1	ENSMUSG00000020160	-8016	Distal Intergenic
chr11:19919301-19919500	19919301	19919500	200	*	2	0	1	-1.76636	-6.91407	2.82544e-28	9.47075e-28	Hypomethylated	Distal Intergenic	11	19924375	20024026	99652	1	114716	Spred2	ENSMUSG00000045671	-4875	Distal Intergenic
chr11:20020601-20021700	20020601	20021700	1100	*	11	0	2	-1.36502	-1.73926	7.10738e-07	1.11169e-06	Hypomethylated	3' UTR	11	19954570	20018133	63564	1	114716	Spred2	ENSMUSG00000045671	66031	3' UTR
chr11:20455501-20455900	20455501	20455900	400	*	4	0	1	-1.01758	-7.6466	2.61975e-39	1.24562e-38	Hypomethylated	Distal Intergenic	11	20543253	20597020	53768	1	58172	Sertad2	ENSMUSG00000049800	-87353	Distal Intergenic
chr11:20456301-20456600	20456301	20456600	300	*	3	0	1	-1.73094	-4.6215	8.83261e-28	2.92397e-27	Hypomethylated	Distal Intergenic	11	20543253	20597020	53768	1	58172	Sertad2	ENSMUSG00000049800	-86653	Distal Intergenic
chr11:21992701-21995400	21992701	21995400	2700	*	27	0	2	1.83342	-8.75404	1.33807e-159	6.14466e-157	Hypomethylated	3' UTR	11	21994764	22001615	6852	2	18423	Otx1	ENSMUSG00000005917	6215	3' UTR
chr11:21995501-21995800	21995501	21995800	300	*	3	0	1	-1.46422	-2.91266	2.48006e-21	6.49981e-21	Hypomethylated	3' UTR	11	21994764	22001615	6852	2	18423	Otx1	ENSMUSG00000005917	5815	3' UTR
chr11:21995901-21996000	21995901	21996000	100	*	1	0	1	-1.93848	-3.26609	1.30998e-19	3.25062e-19	Hypomethylated	3' UTR	11	21994764	22001615	6852	2	18423	Otx1	ENSMUSG00000005917	5615	3' UTR
chr11:21996101-21997200	21996101	21997200	1100	*	11	0	1	1.23152	-9.92616	5.88096e-135	5.83924e-133	Hypomethylated	3' UTR	11	21994764	22001615	6852	2	18423	Otx1	ENSMUSG00000005917	4415	3' UTR
chr11:21997701-21998100	21997701	21998100	400	*	4	0	2	0.208892	-2.79291	1.01284e-29	3.5761e-29	Hypomethylated	Intron (ENSMUST00000006071.13/18423, intron 4 of 4)	11	21994764	22001615	6852	2	18423	Otx1	ENSMUSG00000005917	3515	Intron
chr11:21998201-21998700	21998201	21998700	500	*	5	0	1	0.065944	-4.19518	2.64784e-65	2.41977e-64	Hypomethylated	Exon (ENSMUST00000006071.13/18423, exon 4 of 5)	11	21994764	22001615	6852	2	18423	Otx1	ENSMUSG00000005917	2915	Exon
chr11:21999501-22000100	21999501	22000100	600	*	6	0	1	0.267696	-2.36561	1.80596e-34	7.40474e-34	Hypomethylated	5' UTR	11	21994764	22001615	6852	2	18423	Otx1	ENSMUSG00000005917	1515	5' UTR
chr11:22000201-22000900	22000201	22000900	700	*	7	0	1	0.764619	-5.31651	2.94636e-101	7.77321e-100	Hypomethylated	Exon (ENSMUST00000172395.2/18423, exon 2 of 3)	11	21994764	22001615	6852	2	18423	Otx1	ENSMUSG00000005917	715	Exon
chr11:22858001-22859200	22858001	22859200	1200	*	12	0	2	-0.053478	-6.93289	8.16539e-58	6.18507e-57	Hypomethylated	Promoter (<=1kb)	11	22759738	22859545	99808	2	53625	B3gnt2	ENSMUSG00000051650	345	Promoter
chr11:22860201-22861100	22860201	22861100	900	*	9	0	1	-0.0634049	-10.82	1.93867e-83	2.92193e-82	Hypomethylated	Promoter (<=1kb)	11	22834865	22860488	25624	2	53625	B3gnt2	ENSMUSG00000051650	0	Promoter
chr11:22971901-22973100	22971901	22973100	1200	*	12	0	1	0.435438	-11.3185	8.25861e-58	6.25246e-57	Hypomethylated	Promoter (<=1kb)	11	22900023	22972859	72837	2	17846	Commd1	ENSMUSG00000051355	0	Promoter
chr11:22973601-22974100	22973601	22974100	500	*	5	0	1	-0.84979	-6.47903	1.00401e-55	7.20406e-55	Hypomethylated	Promoter (<=1kb)	11	22973228	22974514	1287	1	22183	Zrsr2-ps1	NA	373	Promoter
chr11:24082501-24082600	24082501	24082600	100	*	1	0	0	-1.91455	-5.38619	1.38808e-28	4.7141e-28	Hypomethylated	Intron (ENSMUST00000000881.12/14025, intron 1 of 4)	11	24080670	24173558	92889	1	14025	Bcl11a	ENSMUSG00000000861	1831	Intron
chr11:24163401-24163600	24163401	24163600	200	*	2	0	1	-1.26356	-2.05801	2.66586e-15	5.68822e-15	Hypomethylated	Exon (ENSMUST00000000881.12/14025, exon 4 of 5)	11	24142379	24163291	20913	1	14025	Bcl11a	ENSMUSG00000000861	21022	Exon
chr11:24163701-24165100	24163701	24165100	1400	*	14	0	2	0.607811	-5.48573	6.02091e-93	1.19726e-91	Hypomethylated	Exon (ENSMUST00000000881.12/14025, exon 4 of 5)	11	24142379	24163291	20913	1	14025	Bcl11a	ENSMUSG00000000861	21322	Exon
chr11:29514501-29515400	29514501	29515400	900	*	9	0	1	0.682103	-8.54619	4.05063e-97	9.22853e-96	Hypomethylated	Promoter (<=1kb)	11	29511757	29515031	3275	2	67939	Prorsd1	ENSMUSG00000032673	0	Promoter
chr11:29823701-29825600	29823701	29825600	1900	*	19	0	1	1.32212	-7.80798	2.30973e-122	1.33628e-120	Hypomethylated	Promoter (<=1kb)	11	29822395	29825668	3274	2	216622	Fem1al	ENSMUSG00000078157	68	Promoter
chr11:30024301-30025100	30024301	30025100	800	*	8	0	1	1.03397	-8.89405	1.45905e-86	2.36652e-85	Hypomethylated	5' UTR	11	29743048	30026033	282986	2	237711	Eml6	ENSMUSG00000044072	933	5' UTR
chr11:30197601-30198700	30197601	30198700	1100	*	11	0	1	1.00719	-8.8686	6.79803e-96	1.46907e-94	Hypomethylated	Promoter (<=1kb)	11	30106785	30198257	91473	2	20742	Sptbn1	ENSMUSG00000020315	0	Promoter
chr11:30755301-30755600	30755301	30755600	300	*	3	0	1	-1.28522	-6.02131	3.95325e-18	9.27856e-18	Hypomethylated	Exon (ENSMUST00000150255.1/ENSMUST00000150255.1, exon 2 of 2)	11	30771726	30880361	108636	1	103554	Psme4	ENSMUSG00000040850	-16126	Exon
chr11:30885201-30885700	30885201	30885700	500	*	5	0	2	-1.45528	-5.615	4.51736e-14	9.24034e-14	Hypomethylated	Promoter (<=1kb)	11	30885358	30893729	8372	1	237716	Gpr75	ENSMUSG00000043999	0	Promoter
chr11:3123801-3124000	3123801	3124000	200	*	2	0	1	-1.80371	-3.65831	5.98975e-20	1.49999e-19	Hypomethylated	Promoter (1-2kb)	11	3125904	3129396	3493	1	236604	Pisd-ps1	ENSMUSG00000121500	-1904	Promoter
chr11:3125101-3125600	3125101	3125600	500	*	5	0	1	0.900476	-1.80807	5.99759e-22	1.60624e-21	Hypomethylated	Promoter (<=1kb)	11	3125904	3129396	3493	1	236604	Pisd-ps1	ENSMUSG00000121500	-304	Promoter
chr11:31367701-31367900	31367701	31367900	200	*	2	0	1	-0.0147587	-0.797259	1.62092e-05	2.39391e-05	Hypomethylated	Promoter (<=1kb)	11	31365441	31368166	2726	2	20856	Stc2	ENSMUSG00000020303	266	Promoter
chr11:31371101-31371200	31371101	31371200	100	*	1	0	1	-1.90327	-4.21723	1.5798e-22	4.32958e-22	Hypomethylated	Promoter (1-2kb)	11	31357307	31370074	12768	2	20856	Stc2	ENSMUSG00000020303	-1027	Promoter
chr11:31371301-31371900	31371301	31371900	600	*	6	0	1	0.430881	-7.38134	6.63709e-105	2.00271e-103	Hypomethylated	Promoter (1-2kb)	11	31357307	31370074	12768	2	20856	Stc2	ENSMUSG00000020303	-1227	Promoter
chr11:3192901-3193900	3192901	3193900	1000	*	10	0	1	5.72809	-1.27437	1.19723e-18	2.86488e-18	Hypomethylated	Promoter (<=1kb)	11	3131850	3193407	61558	2	78887	Sfi1	ENSMUSG00000023764	0	Promoter
chr11:31965501-31966200	31965501	31966200	700	*	7	0	1	0.98839	-9.68416	1.04942e-100	2.69601e-99	Hypomethylated	Promoter (<=1kb)	11	31965592	31979651	14060	1	67592	4930524B15Rik	ENSMUSG00000020299	0	Promoter
chr11:32212901-32213100	32212901	32213100	200	*	2	0	1	-1.28397	-1.48488	4.86918e-08	8.00902e-08	Hypomethylated	Promoter (1-2kb)	11	32210399	32211270	872	2	13650	Rhbdf1	ENSMUSG00000020282	-1631	Promoter
chr11:32213201-32213700	32213201	32213700	500	*	5	0	1	1.04615	-2.66385	8.15465e-36	3.48452e-35	Hypomethylated	Promoter (1-2kb)	11	32210399	32211270	872	2	13650	Rhbdf1	ENSMUSG00000020282	-1931	Promoter
chr11:32213901-32214600	32213901	32214600	700	*	7	0	1	-0.911846	-1.044	7.74895e-05	0.000110651	Hypomethylated	Promoter (2-3kb)	11	32210399	32211270	872	2	13650	Rhbdf1	ENSMUSG00000020282	-2631	Promoter
chr11:32222601-32223000	32222601	32223000	400	*	4	0	1	-1.50641	-4.63724	9.98603e-33	3.89657e-32	Hypomethylated	Promoter (<=1kb)	11	32209585	32222300	12716	2	13650	Rhbdf1	ENSMUSG00000020282	-301	Promoter
chr11:32226301-32227100	32226301	32227100	800	*	8	0	1	0.15256	-7.48973	6.32229e-83	9.36553e-82	Hypomethylated	Promoter (<=1kb)	11	32226505	32232022	5518	1	268395	Mpg	ENSMUSG00000020287	0	Promoter
chr11:32227801-32228000	32227801	32228000	200	*	2	0	1	-1.35821	-0.669192	0.00577743	0.00741091	Hypomethylated	Exon (ENSMUST00000142964.7/268395, exon 2 of 5)	11	32226539	32231244	4706	1	268395	Mpg	ENSMUSG00000020287	1262	Exon
chr11:32532001-32532100	32532001	32532100	100	*	1	0	1	-1.9634	-2.80255	9.48542e-09	1.60493e-08	Hypomethylated	Promoter (<=1kb)	11	32523340	32532081	8742	2	69306	Efcab9	ENSMUSG00000044056	0	Promoter
chr11:32532201-32532500	32532201	32532500	300	*	3	0	1	-1.36343	-6.52013	5.88082e-16	1.28465e-15	Hypomethylated	Promoter (<=1kb)	11	32523340	32532081	8742	2	69306	Efcab9	ENSMUSG00000044056	-120	Promoter
chr11:33122701-33123400	33122701	33123400	700	*	7	0	1	0.768188	-5.02294	5.32937e-101	1.39103e-99	Hypomethylated	Intron (ENSMUST00000109363.7/14172, intron 3 of 3)	11	33117430	33146795	29366	2	14172	Fgf18	ENSMUSG00000057967	23395	Intron
chr11:33163601-33164100	33163601	33164100	500	*	5	0	1	-0.759912	-7.09887	4.80608e-56	3.4808e-55	Hypomethylated	Promoter (<=1kb)	11	33152287	33163206	10920	2	18148	Npm1	ENSMUSG00000057113	-395	Promoter
chr11:33199301-33199600	33199301	33199600	300	*	3	0	1	-1.59936	-1.32301	0.000501545	0.000685218	Hypomethylated	Distal Intergenic	11	33200752	33203589	2838	2	27140	Tlx3	ENSMUSG00000040610	3989	Distal Intergenic
chr11:33199701-33200100	33199701	33200100	400	*	4	0	2	-0.165784	-1.45262	3.15931e-07	5.02338e-07	Hypomethylated	Distal Intergenic	11	33200752	33203589	2838	2	27140	Tlx3	ENSMUSG00000040610	3489	Distal Intergenic
chr11:33200401-33200800	33200401	33200800	400	*	4	0	1	-0.52757	-5.45624	3.42381e-27	1.11042e-26	Hypomethylated	3' UTR	11	33200752	33203589	2838	2	27140	Tlx3	ENSMUSG00000040610	2789	3' UTR
chr11:33201201-33203500	33201201	33203500	2300	*	23	0	2	0.971569	-9.66831	3.51578e-54	2.43012e-53	Hypomethylated	Promoter (<=1kb)	11	33200752	33203589	2838	2	27140	Tlx3	ENSMUSG00000040610	89	Promoter
chr11:33203601-33204800	33203601	33204800	1200	*	12	0	1	1.18674	-7.02105	4.07299e-89	7.09154e-88	Hypomethylated	Promoter (<=1kb)	11	33200752	33203589	2838	2	27140	Tlx3	ENSMUSG00000040610	-12	Promoter
chr11:3334401-3334500	3334401	3334500	100	*	1	0	1	-1.3473	-1.00388	0.000368174	0.000506631	Hypomethylated	Promoter (<=1kb)	11	3334381	3342005	7625	1	216505	Pik3ip1	ENSMUSG00000034614	20	Promoter
chr11:33842901-33843400	33842901	33843400	500	*	5	0	1	-0.320556	-1.87683	5.23306e-17	1.18216e-16	Hypomethylated	Promoter (<=1kb)	11	33629339	33843461	214123	2	70357	Kcnip1	ENSMUSG00000053519	61	Promoter
chr11:3516901-3518000	3516901	3518000	1100	*	11	0	2	-0.439217	-3.86079	1.56774e-34	6.44056e-34	Hypomethylated	3' UTR	11	3514867	3517351	2485	1	114679	Selenom	ENSMUSG00000075702	2034	3' UTR
chr11:3536001-3536200	3536001	3536200	200	*	2	0	1	-2.06357	-5.76239	3.90982e-20	9.86178e-20	Hypomethylated	Exon (ENSMUST00000128806.1/ENSMUST00000128806.1, exon 4 of 4)	11	3517523	3537398	19876	2	29856	Smtn	ENSMUSG00000020439	1198	Exon
chr11:35707801-35708200	35707801	35708200	400	*	4	0	1	-0.222808	-5.0749	2.65861e-59	2.09594e-58	Hypomethylated	3' UTR	11	35769484	35791285	21802	1	211347	Pank3	ENSMUSG00000018846	-61284	3' UTR
chr11:35768801-35769000	35768801	35769000	200	*	2	0	1	-1.93675	-4.65071	4.0526e-17	9.18601e-17	Hypomethylated	Promoter (<=1kb)	11	35769484	35791285	21802	1	211347	Pank3	ENSMUSG00000018846	-484	Promoter
chr11:35797401-35798300	35797401	35798300	900	*	9	0	1	1.40419	-3.5937	1.58021e-38	7.3415e-38	Hypomethylated	3' UTR	11	35797382	35798884	1503	2	237730	Fbll1	ENSMUSG00000051062	584	3' UTR
chr11:35798501-35798600	35798501	35798600	100	*	1	0	1	-1.89939	-8.96748	1.84124e-07	2.95511e-07	Hypomethylated	Promoter (<=1kb)	11	35797382	35798884	1503	2	237730	Fbll1	ENSMUSG00000051062	284	Promoter
chr11:35981901-35982200	35981901	35982200	300	*	3	0	2	-1.19885	-2.38903	3.42148e-15	7.26779e-15	Hypomethylated	Promoter (1-2kb)	11	35838400	35980527	142128	2	211652	Wwc1	ENSMUSG00000018849	-1374	Promoter
chr11:36007401-36008700	36007401	36008700	1300	*	13	0	2	0.788502	-1.20764	4.21696e-08	6.9549e-08	Hypomethylated	3' UTR	11	35838400	35980527	142128	2	211652	Wwc1	ENSMUSG00000018849	-26874	3' UTR
chr11:36046901-36047800	36046901	36047800	900	*	9	0	1	0.81848	-1.69141	1.08602e-26	3.4581e-26	Hypomethylated	Exon (ENSMUST00000102801.7/23964, exon 25 of 31)	11	35838400	35980527	142128	2	211652	Wwc1	ENSMUSG00000018849	-66374	Exon
chr11:36048901-36049300	36048901	36049300	400	*	4	0	2	-0.486536	-0.54991	0.0168112	0.0208561	Hypomethylated	Exon (ENSMUST00000102801.7/23964, exon 24 of 31)	11	35838400	35980527	142128	2	211652	Wwc1	ENSMUSG00000018849	-68374	Exon
chr11:36139401-36140000	36139401	36140000	600	*	6	0	2	0.0881165	-0.598632	0.0237622	0.0291206	Hypomethylated	Exon (ENSMUST00000102801.7/23964, exon 14 of 31)	11	35838400	35980527	142128	2	211652	Wwc1	ENSMUSG00000018849	-158874	Exon
chr11:3628801-3629700	3628801	3629700	900	*	9	0	2	-1.55691	-4.21117	2.71586e-19	6.65937e-19	Hypomethylated	Exon (ENSMUST00000121615.1/ENSMUST00000121615.1, exon 1 of 1)	11	3644999	3647132	2134	2	544752	Tug1	ENSMUSG00000056579	17432	Exon
chr11:3705201-3705800	3705201	3705800	600	*	6	0	1	-0.0846713	-5.46511	1.17083e-52	7.78523e-52	Hypomethylated	Exon (ENSMUST00000102950.9/74309, exon 11 of 12)	11	3703731	3722216	18486	2	74309	Osbp2	ENSMUSG00000020435	16416	Exon
chr11:3761401-3762000	3761401	3762000	600	*	6	0	1	-0.127597	-5.20407	3.19737e-26	1.00267e-25	Hypomethylated	Intron (ENSMUST00000070552.13/74309, intron 2 of 13)	11	3717852	3773789	55938	2	74309	Osbp2	ENSMUSG00000020435	11789	Intron
chr11:3863101-3863800	3863101	3863800	700	*	7	0	1	-1.99105	-4.74351	1.71162e-07	2.75279e-07	Hypomethylated	Promoter (<=1kb)	11	3703731	3863903	160173	2	74309	Osbp2	ENSMUSG00000020435	103	Promoter
chr11:3864101-3864200	3864101	3864200	100	*	1	0	1	-1.93841	-4.97981	9.80129e-11	1.78808e-10	Hypomethylated	Promoter (<=1kb)	11	3724402	3863903	139502	2	74309	Osbp2	ENSMUSG00000020435	-198	Promoter
chr11:3894401-3894800	3894401	3894800	400	*	4	0	2	-1.21949	-6.62886	2.52347e-34	1.03093e-33	Hypomethylated	Promoter (<=1kb)	11	3886088	3895098	9011	2	67430	4921536K21Rik	ENSMUSG00000020434	298	Promoter
chr11:3897001-3897500	3897001	3897500	500	*	5	0	2	0.630163	-0.58965	0.00252248	0.00332029	Hypomethylated	5' UTR	11	3895240	3901296	6057	1	75219	Dusp18	ENSMUSG00000047205	1761	5' UTR
chr11:3997901-3998900	3997901	3998900	1000	*	10	0	1	-0.653715	-6.63938	1.28436e-31	4.83198e-31	Hypomethylated	Exon (ENSMUST00000078757.7/53897, exon 3 of 3)	11	3989933	3999308	9376	1	53897	Gal3st1	ENSMUSG00000049721	7968	Exon
chr11:40695201-40695500	40695201	40695500	300	*	3	0	1	-1.24308	-4.55495	2.589e-27	8.42643e-27	Hypomethylated	Promoter (<=1kb)	11	40679314	40695203	15890	2	108645	Mat2b	ENSMUSG00000042032	0	Promoter
chr11:4217901-4218700	4217901	4218700	800	*	8	0	1	0.811674	-7.00001	4.45432e-116	2.00172e-114	Hypomethylated	Promoter (<=1kb)	11	4218225	4222409	4185	1	71962	Castor1	ENSMUSG00000020424	0	Promoter
chr11:4264601-4264800	4264601	4264800	200	*	2	0	1	0.138488	-0.733924	0.000175463	0.000245823	Hypomethylated	Promoter (1-2kb)	11	4266796	4268249	1454	1	16878	Lif	ENSMUSG00000034394	-1996	Promoter
chr11:4264901-4265000	4264901	4265000	100	*	1	0	1	-0.507768	-0.751116	0.000327642	0.000452127	Hypomethylated	Promoter (1-2kb)	11	4266796	4268249	1454	1	16878	Lif	ENSMUSG00000034394	-1796	Promoter
chr11:4267301-4267500	4267301	4267500	200	*	2	0	1	-1.70811	-4.90416	7.73341e-32	2.93271e-31	Hypomethylated	Promoter (<=1kb)	11	4267095	4272514	5420	1	16878	Lif	ENSMUSG00000034394	206	Promoter
chr11:4268101-4268400	4268101	4268400	300	*	3	0	2	-0.0392886	-0.631847	0.00256627	0.00337583	Hypomethylated	5' UTR	11	4267095	4272514	5420	1	16878	Lif	ENSMUSG00000034394	1006	5' UTR
chr11:43530601-43530800	43530601	43530800	200	*	2	0	1	-1.92511	-4.98269	8.41861e-25	2.50834e-24	Hypomethylated	Intron (ENSMUST00000050574.6/380694, intron 2 of 5)	11	43529246	43556689	27444	1	380694	Ccnjl	ENSMUSG00000044707	1355	Intron
chr11:43704601-43704900	43704601	43704900	300	*	3	0	1	-1.27759	-1.59396	1.31074e-08	2.2071e-08	Hypomethylated	Promoter (<=1kb)	11	43705243	43721491	16249	1	70802	Pwwp2a	ENSMUSG00000044950	-343	Promoter
chr11:43705201-43705600	43705201	43705600	400	*	4	0	1	-0.315576	-1.84172	2.17811e-16	4.83202e-16	Hypomethylated	Promoter (<=1kb)	11	43705243	43721491	16249	1	70802	Pwwp2a	ENSMUSG00000044950	0	Promoter
chr11:43767801-43768100	43767801	43768100	300	*	3	0	1	-0.604614	-2.38023	4.73459e-18	1.10841e-17	Hypomethylated	Distal Intergenic	11	43729512	43748008	18497	2	66827	Ttc1	ENSMUSG00000041278	-19793	Distal Intergenic
chr11:43775301-43775700	43775301	43775700	400	*	4	0	2	0.519361	-0.65656	0.00306668	0.00401433	Hypomethylated	3' UTR	11	43729512	43748008	18497	2	66827	Ttc1	ENSMUSG00000041278	-27293	3' UTR
chr11:43775901-43776500	43775901	43776500	600	*	6	0	1	1.15961	-8.49203	8.31868e-54	5.68572e-53	Hypomethylated	Exon (ENSMUST00000124306.1/11548, exon 2 of 2)	11	43729512	43748008	18497	2	66827	Ttc1	ENSMUSG00000041278	-27893	Exon
chr11:43835301-43836000	43835301	43836000	700	*	7	0	1	-1.07456	-1.30161	3.91346e-07	6.19367e-07	Hypomethylated	Promoter (<=1kb)	11	43774606	43836332	61727	2	11548	Adra1b	ENSMUSG00000050541	332	Promoter
chr11:44616501-44616800	44616501	44616800	300	*	3	0	1	-1.24042	-7.45452	9.97686e-31	3.63977e-30	Hypomethylated	Promoter (<=1kb)	11	44617317	45004995	387679	1	13591	Ebf1	ENSMUSG00000057098	-517	Promoter
chr11:44619801-44620700	44619801	44620700	900	*	9	0	1	-0.0482427	-5.37225	1.60495e-71	1.72656e-70	Hypomethylated	Promoter (1-2kb)	11	44621761	44643459	21699	1	13591	Ebf1	ENSMUSG00000057098	-1061	Promoter
chr11:44621701-44621900	44621701	44621900	200	*	2	0	1	-1.58154	-3.65904	1.35722e-24	4.01899e-24	Hypomethylated	Promoter (<=1kb)	11	44621761	44643459	21699	1	13591	Ebf1	ENSMUSG00000057098	0	Promoter
chr11:45979901-45981300	45979901	45981300	1400	*	14	0	1	0.316085	-7.26916	1.64834e-85	2.62146e-84	Hypomethylated	Promoter (<=1kb)	11	45980310	46017994	37685	1	214105	Sox30	ENSMUSG00000040489	0	Promoter
chr11:46166201-46166500	46166201	46166500	300	*	3	0	1	-1.95509	-5.43431	4.36018e-05	6.30329e-05	Hypomethylated	Promoter (<=1kb)	11	46148155	46166508	18354	2	214112	Nipal4	ENSMUSG00000020411	8	Promoter
chr11:46167701-46167900	46167701	46167900	200	*	2	0	1	-1.51757	-0.869954	0.00100581	0.00135228	Hypomethylated	Promoter (1-2kb)	11	46148155	46166508	18354	2	214112	Nipal4	ENSMUSG00000020411	-1193	Promoter
chr11:47988401-47989000	47988401	47989000	600	*	6	0	2	-1.17403	-5.52573	9.78419e-16	2.12125e-15	Hypomethylated	Exon (ENSMUST00000128558.1/ENSMUST00000128558.1, exon 1 of 3)	11	47351154	47637469	286316	2	24052	Sgcd	ENSMUSG00000020354	-350932	Exon
chr11:48801701-48802000	48801701	48802000	300	*	3	0	2	-0.603839	-7.2562	8.94532e-60	7.13247e-59	Hypomethylated	Promoter (<=1kb)	11	48802032	48802112	81	1	100216534	Snord96a	ENSMUSG00000064725	-32	Promoter
chr11:48815901-48816200	48815901	48816200	300	*	3	0	1	-1.7716	-5.53645	4.53853e-25	1.36444e-24	Hypomethylated	Promoter (<=1kb)	11	48809199	48816231	7033	2	211007	Trim41	ENSMUSG00000040365	31	Promoter
chr11:48835701-48835800	48835701	48835800	100	*	1	0	1	-1.40693	-0.844211	0.000757465	0.00102627	Hypomethylated	Promoter (1-2kb)	11	48837465	48850555	13091	1	94089	Trim7	ENSMUSG00000040350	-1665	Promoter
chr11:48849501-48850000	48849501	48850000	500	*	5	0	1	0.301863	-4.2083	3.42368e-51	2.19029e-50	Hypomethylated	3' UTR	11	48847902	48852209	4308	1	94089	Trim7	ENSMUSG00000040350	1599	3' UTR
chr11:4896601-4896800	4896601	4896800	200	*	2	0	1	-1.462	-1.53425	6.2511e-09	1.06615e-08	Hypomethylated	Intron (ENSMUST00000101615.8/107829, intron 1 of 18)	11	4895343	4928865	33523	1	107829	Thoc5	ENSMUSG00000034274	1258	Intron
chr11:49169101-49169600	49169101	49169600	500	*	5	0	2	-0.638762	-5.07334	4.38786e-22	1.1803e-21	Hypomethylated	Exon (ENSMUST00000046522.12/237754, exon 10 of 10)	11	49169322	49170675	1354	2	237754	Btnl9	ENSMUSG00000040283	1075	Exon
chr11:4946601-4946800	4946601	4946800	200	*	2	0	1	-1.68253	-3.33257	2.16627e-14	4.47662e-14	Hypomethylated	Intron (ENSMUST00000093369.4/380684, intron 1 of 3)	11	4938754	4948064	9311	2	380684	Nefh	ENSMUSG00000020396	1264	Intron
chr11:4947101-4947400	4947101	4947400	300	*	3	0	1	-1.69757	-4.62988	4.01234e-15	8.49342e-15	Hypomethylated	Exon (ENSMUST00000093369.4/380684, exon 1 of 4)	11	4938754	4948064	9311	2	380684	Nefh	ENSMUSG00000020396	664	Exon
chr11:49610501-49610800	49610501	49610800	300	*	3	0	1	-1.52866	-3.59241	6.6848e-23	1.85591e-22	Hypomethylated	Intron (ENSMUST00000152253.1/14257, intron 1 of 6)	11	49609263	49652739	43477	1	14257	Flt4	ENSMUSG00000020357	1238	Intron
chr11:49634701-49635200	49634701	49635200	500	*	5	0	1	-1.08958	-0.684746	0.0175458	0.0217399	Hypomethylated	Exon (ENSMUST00000020617.2/14257, exon 14 of 30)	11	49609263	49652739	43477	1	14257	Flt4	ENSMUSG00000020357	25438	Exon
chr11:49714301-49714700	49714301	49714700	400	*	4	0	1	-1.81178	-1.79455	1.20199e-05	1.78471e-05	Hypomethylated	Promoter (1-2kb)	11	49671503	49712723	41221	2	104625	Cnot6	ENSMUSG00000020362	-1578	Promoter
chr11:4987501-4987900	4987501	4987900	400	*	4	0	1	-1.22234	-4.28996	1.78879e-30	6.4649e-30	Hypomethylated	Intron (ENSMUST00000109897.7/11764, intron 1 of 20)	11	4986934	5016851	29918	1	11764	Ap1b1	ENSMUSG00000009090	567	Intron
chr11:50230401-50231400	50230401	50231400	1000	*	10	0	1	0.924121	-6.75725	4.89614e-92	9.39278e-91	Hypomethylated	Promoter (<=1kb)	11	50230740	50235103	4364	1	103534	Mgat4b	ENSMUSG00000036620	0	Promoter
chr11:50233301-50233700	50233301	50233700	400	*	4	0	2	-0.236376	-0.778867	0.000241977	0.000336124	Hypomethylated	Promoter (<=1kb)	11	50234023	50234917	895	1	103534	Mgat4b	ENSMUSG00000036620	-323	Promoter
chr11:50234701-50235100	50234701	50235100	400	*	4	0	1	-1.26585	-2.61159	7.37886e-20	1.84283e-19	Hypomethylated	3' UTR	11	50234023	50234917	895	1	103534	Mgat4b	ENSMUSG00000036620	678	3' UTR
chr11:50236901-50237800	50236901	50237800	900	*	9	0	1	1.51025	-8.84417	1.10353e-108	3.75381e-107	Hypomethylated	Promoter (<=1kb)	11	50236461	50237557	1097	2	17001	Ltc4s	ENSMUSG00000020377	0	Promoter
chr11:50238401-50238600	50238401	50238600	200	*	2	0	1	-1.7593	-1.65709	6.68218e-09	1.13783e-08	Hypomethylated	Promoter (<=1kb)	11	50236469	50238471	2003	2	17001	Ltc4s	ENSMUSG00000020377	0	Promoter
chr11:50432201-50432300	50432201	50432300	100	*	1	0	1	-1.744	-1.21701	1.40345e-05	2.07775e-05	Hypomethylated	Promoter (1-2kb)	11	50389286	50431125	41840	2	216724	Rufy1	ENSMUSG00000020375	-1076	Promoter
chr11:5056201-5056300	5056201	5056300	100	*	1	0	1	-1.70118	-2.32506	1.77922e-14	3.68821e-14	Hypomethylated	Promoter (1-2kb)	11	5058128	5060385	2258	1	75668	Rasl10a	ENSMUSG00000034209	-1828	Promoter
chr11:5057501-5057700	5057501	5057700	200	*	2	0	1	-1.99553	-3.45204	4.51867e-19	1.09755e-18	Hypomethylated	Promoter (<=1kb)	11	5058128	5060385	2258	1	75668	Rasl10a	ENSMUSG00000034209	-428	Promoter
chr11:5058001-5058700	5058001	5058700	700	*	7	0	2	-1.35331	-4.75009	1.94636e-21	5.12208e-21	Hypomethylated	Promoter (<=1kb)	11	5058128	5060385	2258	1	75668	Rasl10a	ENSMUSG00000034209	0	Promoter
chr11:5058801-5059100	5058801	5059100	300	*	3	0	2	-0.963337	-2.85939	5.6324e-27	1.80953e-26	Hypomethylated	Promoter (<=1kb)	11	5058966	5060062	1097	1	75668	Rasl10a	ENSMUSG00000034209	0	Promoter
chr11:5059301-5060200	5059301	5060200	900	*	9	0	1	0.460659	-5.76645	3.79948e-92	7.31761e-91	Hypomethylated	Promoter (<=1kb)	11	5058966	5060062	1097	1	75668	Rasl10a	ENSMUSG00000034209	335	Promoter
chr11:5060701-5061100	5060701	5061100	400	*	4	0	1	-0.340517	-0.91038	0.000289665	0.000400637	Hypomethylated	3' UTR	11	5058966	5060062	1097	1	75668	Rasl10a	ENSMUSG00000034209	1735	3' UTR
chr11:5061201-5061800	5061201	5061800	600	*	6	0	1	-0.231209	-4.5931	1.29898e-37	5.84282e-37	Hypomethylated	Exon (ENSMUST00000056649.12/78926, exon 7 of 7)	11	5058966	5060062	1097	1	75668	Rasl10a	ENSMUSG00000034209	2235	Exon
chr11:5062201-5062600	5062201	5062600	400	*	4	0	1	-1.35898	-7.32678	9.72627e-39	4.54604e-38	Hypomethylated	Exon (ENSMUST00000122886.7/78926, exon 3 of 5)	11	5060470	5064851	4382	2	78926	Gas2l1	ENSMUSG00000034201	2251	Exon
chr11:5063801-5064600	5063801	5064600	800	*	8	0	1	0.47067	-4.21523	8.78082e-55	6.16209e-54	Hypomethylated	Promoter (<=1kb)	11	5060470	5064851	4382	2	78926	Gas2l1	ENSMUSG00000034201	251	Promoter
chr11:50859501-50860200	50859501	50860200	700	*	7	0	2	1.00189	-0.965547	1.02096e-10	1.86165e-10	Hypomethylated	Exon (ENSMUST00000171427.7/108072, exon 9 of 11)	11	50856824	50866208	9385	1	108072	Grm6	ENSMUSG00000000617	2677	Exon
chr11:51060101-51060300	51060101	51060300	200	*	2	0	1	-1.36727	-1.69681	2.12397e-09	3.69108e-09	Hypomethylated	Promoter (<=1kb)	11	51060122	51070685	10564	1	21408	Zfp354a	ENSMUSG00000020364	0	Promoter
chr11:5151801-5152700	5151801	5152700	900	*	9	0	1	0.162634	-5.46256	3.33026e-64	2.96056e-63	Hypomethylated	Promoter (<=1kb)	11	5106265	5152257	45993	2	140703	Emid1	ENSMUSG00000034164	0	Promoter
chr11:51586401-51586700	51586401	51586700	300	*	3	0	1	-0.364676	-0.873266	0.000489499	0.000669009	Hypomethylated	Exon (ENSMUST00000101250.11/72947, exon 3 of 13)	11	51584811	51593306	8496	1	72947	Phykpl	ENSMUSG00000020359	1590	Exon
chr11:51637401-51637600	51637401	51637600	200	*	2	0	1	-0.77031	-2.34077	5.78791e-17	1.3061e-16	Hypomethylated	Promoter (1-2kb)	11	51623673	51635896	12224	2	66089	Rmnd5b	ENSMUSG00000001054	-1505	Promoter
chr11:51651201-51651300	51651201	51651300	100	*	1	0	1	-2.05434	-5.2236	1.45526e-14	3.02862e-14	Hypomethylated	Promoter (<=1kb)	11	51650956	51657680	6725	1	97775	D930048N14Rik	ENSMUSG00000052563	245	Promoter
chr11:52166501-52167300	52166501	52167300	800	*	8	0	1	-0.390034	-4.68818	6.89165e-54	4.71694e-53	Hypomethylated	Exon (ENSMUST00000203403.2/257871, exon 1 of 3)	11	52154722	52168159	13438	2	257871	Or2y7	NA	859	Exon
chr11:52167401-52167800	52167401	52167800	400	*	4	0	1	-1.76251	-3.87625	2.81224e-07	4.48073e-07	Hypomethylated	Promoter (<=1kb)	11	52154722	52168159	13438	2	257871	Or2y7	NA	359	Promoter
chr11:52281501-52282000	52281501	52282000	500	*	5	0	2	-0.283111	-1.63605	4.65136e-14	9.5118e-14	Hypomethylated	Intron (ENSMUST00000150973.1/ENSMUST00000150973.1, intron 1 of 1)	11	52252371	52282571	30201	2	21414	Tcf7	ENSMUSG00000000782	571	Intron
chr11:52282101-52282600	52282101	52282600	500	*	5	0	2	0.110181	-5.88712	3.40191e-67	3.25674e-66	Hypomethylated	Promoter (<=1kb)	11	52252371	52282571	30201	2	21414	Tcf7	ENSMUSG00000000782	0	Promoter
chr11:52283901-52284900	52283901	52284900	1000	*	10	0	1	-0.45871	-5.93258	1.90486e-59	1.50333e-58	Hypomethylated	Promoter (<=1kb)	11	52253236	52283331	30096	2	21414	Tcf7	ENSMUSG00000000782	-570	Promoter
chr11:52314201-52314600	52314201	52314600	400	*	4	0	1	-0.744958	-4.91205	1.26758e-39	6.08929e-39	Hypomethylated	Distal Intergenic	11	52253236	52283331	30096	2	21414	Tcf7	ENSMUSG00000000782	-30870	Distal Intergenic
chr11:52359301-52359700	52359301	52359700	400	*	4	0	1	-0.98871	-4.28489	2.8137e-38	1.2986e-37	Hypomethylated	Promoter (1-2kb)	11	52360860	52389397	28538	1	22333	Vdac1	ENSMUSG00000020402	-1160	Promoter
chr11:5262901-5263600	5262901	5263600	700	*	7	0	1	-1.56294	-3.18309	2.8785e-22	7.80579e-22	Hypomethylated	Promoter (1-2kb)	11	5191552	5261558	70007	2	84035	Kremen1	ENSMUSG00000020393	-1343	Promoter
chr11:52764501-52765100	52764501	52765100	600	*	6	0	1	-0.71605	-8.29525	3.05135e-13	6.07089e-13	Hypomethylated	Promoter (<=1kb)	11	52764634	53188538	423905	1	320027	Fstl4	ENSMUSG00000036264	0	Promoter
chr11:53457101-53457800	53457101	53457800	700	*	7	0	1	1.01961	-3.74727	7.49399e-65	6.76854e-64	Hypomethylated	Promoter (<=1kb)	11	53457205	53467766	10562	1	71774	Shroom1	ENSMUSG00000018387	0	Promoter
chr11:53462701-53464200	53462701	53464200	1500	*	15	0	2	1.22329	-4.15831	2.57641e-67	2.47939e-66	Hypomethylated	5' UTR	11	53457279	53467302	10024	1	71774	Shroom1	ENSMUSG00000018387	5422	5' UTR
chr11:53465801-53466100	53465801	53466100	300	*	3	0	1	-0.747656	-2.4675	7.79525e-19	1.8785e-18	Hypomethylated	Exon (ENSMUST00000109013.8/71774, exon 5 of 8)	11	53457279	53467302	10024	1	71774	Shroom1	ENSMUSG00000018387	8522	Exon
chr11:53466301-53467100	53466301	53467100	800	*	8	0	1	0.413784	-7.74918	6.21726e-96	1.34555e-94	Hypomethylated	3' UTR	11	53457279	53467302	10024	1	71774	Shroom1	ENSMUSG00000018387	9022	3' UTR
chr11:53478201-53480400	53478201	53480400	2200	*	22	0	1	1.8938	-9.73939	1.90984e-126	1.3301e-124	Hypomethylated	Promoter (<=1kb)	11	53476573	53480274	3702	2	237761	Sowaha	ENSMUSG00000044352	0	Promoter
chr11:53519101-53519600	53519101	53519600	500	*	5	0	1	-1.09937	-4.55194	1.55589e-33	6.22315e-33	Hypomethylated	Promoter (<=1kb)	11	53519257	53534616	15360	1	20362	Septin8	ENSMUSG00000018398	0	Promoter
chr11:53636101-53636600	53636101	53636600	500	*	5	0	1	0.671272	-7.02022	5.84603e-25	1.75036e-24	Hypomethylated	Promoter (1-2kb)	11	53631324	53634702	3379	2	16163	Il13	ENSMUSG00000020383	-1399	Promoter
chr11:53637301-53637700	53637301	53637700	400	*	4	0	1	-1.35732	-5.56382	3.77441e-40	1.83537e-39	Hypomethylated	Promoter (2-3kb)	11	53631324	53634702	3379	2	16163	Il13	ENSMUSG00000020383	-2599	Promoter
chr11:53768601-53769000	53768601	53769000	400	*	4	0	1	-0.999928	-2.37721	1.76511e-12	3.42148e-12	Hypomethylated	Promoter (1-2kb)	11	53770014	53777323	7310	1	16362	Irf1	ENSMUSG00000018899	-1014	Promoter
chr11:53769201-53769400	53769201	53769400	200	*	2	0	1	-1.59162	-2.27245	6.45621e-15	1.35748e-14	Hypomethylated	Promoter (<=1kb)	11	53770014	53777323	7310	1	16362	Irf1	ENSMUSG00000018899	-614	Promoter
chr11:53979501-53979700	53979501	53979700	200	*	2	0	1	-1.55618	-5.7417	2.37013e-07	3.78864e-07	Hypomethylated	Promoter (<=1kb)	11	53957974	53979870	21897	2	56517	Slc22a21	ENSMUSG00000063652	170	Promoter
chr11:54027501-54028900	54027501	54028900	1400	*	14	0	1	1.39742	-8.56447	3.83188e-106	1.20319e-104	Hypomethylated	Promoter (<=1kb)	11	53983123	54028090	44968	2	30805	Slc22a4	ENSMUSG00000020334	0	Promoter
chr11:54101201-54101500	54101201	54101500	300	*	3	0	1	-1.47804	-5.46188	5.07071e-12	9.67589e-12	Hypomethylated	Promoter (<=1kb)	11	54101245	54111574	10330	1	18452	P4ha2	ENSMUSG00000018906	0	Promoter
chr11:54101701-54102200	54101701	54102200	500	*	5	0	1	-1.4709	-1.55485	9.47523e-09	1.60339e-08	Hypomethylated	Promoter (<=1kb)	11	54101245	54111574	10330	1	18452	P4ha2	ENSMUSG00000018906	456	Promoter
chr11:54437301-54437500	54437301	54437500	200	*	2	0	1	-1.65447	-2.26839	1.17075e-12	2.28112e-12	Hypomethylated	Promoter (<=1kb)	11	54438199	54518235	80037	1	216742	Fnip1	ENSMUSG00000035992	-699	Promoter
chr11:5445201-5445600	5445201	5445600	400	*	4	0	1	-0.802814	-6.53035	3.5589e-42	1.82414e-41	Hypomethylated	Promoter (<=1kb)	11	5288797	5444847	156051	2	407821	Znrf3	ENSMUSG00000041961	-354	Promoter
chr11:54902701-54903500	54902701	54903500	800	*	8	0	1	-0.82088	-4.88857	9.05171e-14	1.83317e-13	Hypomethylated	Promoter (<=1kb)	11	54902772	54910377	7606	1	14778	Gpx3	ENSMUSG00000018339	0	Promoter
chr11:54955301-54955600	54955301	54955600	300	*	3	0	1	-1.48824	-4.8765	1.27005e-34	5.23371e-34	Hypomethylated	Promoter (<=1kb)	11	54934013	54956047	22035	2	57783	Tnip1	ENSMUSG00000020400	447	Promoter
chr11:55032901-55033700	55032901	55033700	800	*	8	0	1	1.52266	-9.38104	9.73423e-133	8.72223e-131	Hypomethylated	Promoter (<=1kb)	11	54979108	55033445	54338	2	11749	Anxa6	ENSMUSG00000018340	0	Promoter
chr11:5523201-5523500	5523201	5523500	300	*	3	0	1	0.432997	-0.537057	0.00337686	0.00440779	Hypomethylated	Exon (ENSMUST00000063084.15/22433, exon 3 of 5)	11	5521923	5525105	3183	1	22433	Xbp1	ENSMUSG00000020484	1278	Exon
chr11:55462301-55462500	55462301	55462500	200	*	2	0	1	-0.594171	-0.659102	0.00353437	0.00460522	Hypomethylated	Promoter (1-2kb)	11	55446641	55461239	14599	2	11927	Atox1	ENSMUSG00000018585	-1062	Promoter
chr11:55467801-55467900	55467801	55467900	100	*	1	0	1	-1.96175	-4.63395	1.68489e-24	4.97279e-24	Hypomethylated	Promoter (1-2kb)	11	55469685	55504838	35154	1	27041	G3bp1	ENSMUSG00000018583	-1785	Promoter
chr11:56459201-56459800	56459201	56459800	600	*	6	0	2	1.02663	-1.70533	2.10698e-12	4.0761e-12	Hypomethylated	Exon (ENSMUST00000118330.1/ENSMUST00000118330.1, exon 1 of 1)	11	56024987	56041010	16024	2	216749	Nmur2	ENSMUSG00000037393	-418191	Exon
chr11:5706101-5706400	5706101	5706400	300	*	3	0	1	-1.23031	-4.92627	4.89586e-33	1.92985e-32	Hypomethylated	Intron (ENSMUST00000154330.1/64660, intron 3 of 3)	11	5704660	5707642	2983	2	64660	Mrps24	ENSMUSG00000020477	1242	Intron
chr11:5708201-5708500	5708201	5708500	300	*	3	0	1	-1.52028	-4.25988	6.57243e-28	2.18264e-27	Hypomethylated	Promoter (<=1kb)	11	5704555	5707690	3136	2	64660	Mrps24	ENSMUSG00000020477	-511	Promoter
chr11:5715001-5715300	5715001	5715300	300	*	3	0	1	-0.553622	-0.566827	0.0179115	0.02218	Hypomethylated	Promoter (<=1kb)	11	5704523	5715680	11158	2	64660	Mrps24	ENSMUSG00000020477	380	Promoter
chr11:5716401-5717300	5716401	5717300	900	*	9	0	1	-0.649802	-3.92459	1.13981e-42	5.92065e-42	Hypomethylated	Promoter (<=1kb)	11	5704523	5715680	11158	2	64660	Mrps24	ENSMUSG00000020477	-721	Promoter
chr11:5717501-5718100	5717501	5718100	600	*	6	0	1	-0.96275	-3.60181	6.12282e-28	2.03563e-27	Hypomethylated	Promoter (1-2kb)	11	5704523	5715680	11158	2	64660	Mrps24	ENSMUSG00000020477	-1821	Promoter
chr11:5718501-5718700	5718501	5718700	200	*	2	0	1	-1.69833	-3.10948	1.33135e-19	3.30197e-19	Hypomethylated	Promoter (2-3kb)	11	5704523	5715680	11158	2	64660	Mrps24	ENSMUSG00000020477	-2821	Promoter
chr11:57557701-57558300	57557701	57558300	600	*	6	0	1	0.485971	-2.62965	1.58771e-22	4.35043e-22	Hypomethylated	Distal Intergenic	11	57522964	57529526	6563	1	216760	Mfap3	ENSMUSG00000020522	34737	Distal Intergenic
chr11:57559101-57560200	57559101	57560200	1100	*	11	0	1	0.0118785	-2.33905	5.96539e-28	1.98509e-27	Hypomethylated	Distal Intergenic	11	57522964	57529526	6563	1	216760	Mfap3	ENSMUSG00000020522	36137	Distal Intergenic
chr11:57799501-57799800	57799501	57799800	300	*	3	0	1	-0.886204	-4.71277	6.26472e-44	3.37711e-43	Hypomethylated	Intron (ENSMUST00000152790.7/76516, intron 1 of 3)	11	57795606	57801398	5793	2	76516	2010001A14Rik	ENSMUSG00000087165	1598	Intron
chr11:57827401-57828200	57827401	57828200	800	*	8	0	1	-1.09454	-4.28325	9.57012e-36	4.0775e-35	Hypomethylated	Distal Intergenic	11	57828707	57832147	3441	2	15110	Hand1	ENSMUSG00000037335	3947	Distal Intergenic
chr11:57829001-57829800	57829001	57829800	800	*	8	0	1	0.901953	-4.96325	1.72827e-94	3.56698e-93	Hypomethylated	3' UTR	11	57828707	57832147	3441	2	15110	Hand1	ENSMUSG00000037335	2347	3' UTR
chr11:57830101-57830500	57830101	57830500	400	*	4	0	1	-0.843707	-2.46166	6.20704e-18	1.44897e-17	Hypomethylated	Intron (ENSMUST00000160392.8/15110, intron 2 of 2)	11	57828707	57832147	3441	2	15110	Hand1	ENSMUSG00000037335	1647	Intron
chr11:57831201-57832000	57831201	57832000	800	*	8	0	1	0.224794	-4.90397	6.93778e-71	7.32404e-70	Hypomethylated	Promoter (<=1kb)	11	57828707	57832147	3441	2	15110	Hand1	ENSMUSG00000037335	147	Promoter
chr11:57833401-57833800	57833401	57833800	400	*	4	0	1	0.0975786	-2.68923	1.00226e-20	2.57756e-20	Hypomethylated	Promoter (<=1kb)	11	57828705	57832818	4114	2	15110	Hand1	ENSMUSG00000037335	-583	Promoter
chr11:57837001-57837200	57837001	57837200	200	*	2	0	1	-1.80185	-3.29675	1.88712e-15	4.04895e-15	Hypomethylated	Distal Intergenic	11	57828705	57832818	4114	2	15110	Hand1	ENSMUSG00000037335	-4183	Distal Intergenic
chr11:58097701-58098000	58097701	58098000	300	*	3	0	1	-1.80022	-4.53868	1.74904e-12	3.39124e-12	Hypomethylated	Exon (ENSMUST00000117585.1/ENSMUST00000117585.1, exon 1 of 1)	11	58104153	58118594	14442	1	69125	Cnot8	ENSMUSG00000020515	-6153	Exon
chr11:58103301-58103600	58103301	58103600	300	*	3	0	1	-1.5917	-5.06263	4.863e-28	1.61935e-27	Hypomethylated	Promoter (<=1kb)	11	58104153	58118594	14442	1	69125	Cnot8	ENSMUSG00000020515	-553	Promoter
chr11:58173001-58173100	58173001	58173100	100	*	1	0	1	-1.46157	-1.18473	2.29986e-06	3.53076e-06	Hypomethylated	Exon (ENSMUST00000020820.1/216767, exon 3 of 7)	11	58171689	58177284	5596	1	216767	Mrpl22	ENSMUSG00000020514	1312	Exon
chr11:58239401-58239600	58239401	58239600	200	*	2	0	1	-1.77168	-6.07054	5.55983e-26	1.72694e-25	Hypomethylated	Distal Intergenic	11	58215028	58222779	7752	1	54396	Irgm2	ENSMUSG00000069874	24373	Distal Intergenic
chr11:5837301-5837500	5837301	5837500	200	*	2	0	1	-1.77747	-5.74061	1.19928e-11	2.25595e-11	Hypomethylated	Promoter (<=1kb)	11	5836278	5837752	1475	2	54125	Polm	ENSMUSG00000020474	252	Promoter
chr11:5861801-5862500	5861801	5862500	700	*	7	0	1	0.178221	-6.83014	3.11229e-50	1.94369e-49	Hypomethylated	Promoter (<=1kb)	11	5861947	5872088	10142	1	11568	Aebp1	ENSMUSG00000020473	0	Promoter
chr11:5863001-5863200	5863001	5863200	200	*	2	0	1	-1.68196	-1.50206	3.45619e-06	5.25873e-06	Hypomethylated	Intron (ENSMUST00000102923.9/11568, intron 1 of 20)	11	5861947	5872088	10142	1	11568	Aebp1	ENSMUSG00000020473	1054	Intron
chr11:58640501-58640700	58640501	58640700	200	*	2	0	1	-1.91091	-2.53336	6.98388e-08	1.14234e-07	Hypomethylated	Promoter (<=1kb)	11	58640465	58652404	11940	1	216781	Trim58	ENSMUSG00000037124	36	Promoter
chr11:5876601-5877000	5876601	5877000	400	*	4	0	1	-0.085043	-2.05929	1.01605e-24	3.02244e-24	Hypomethylated	Promoter (<=1kb)	11	5874117	5876764	2648	2	18972	Pold2	ENSMUSG00000020471	0	Promoter
chr11:5878801-5879000	5878801	5879000	200	*	2	0	1	-1.67773	-3.54273	1.56955e-17	3.61287e-17	Hypomethylated	Promoter (<=1kb)	11	5872180	5878292	6113	2	18972	Pold2	ENSMUSG00000020471	-509	Promoter
chr11:58905301-58905600	58905301	58905600	300	*	3	0	1	-1.21364	-0.681647	0.0068193	0.00870707	Hypomethylated	Promoter (1-2kb)	11	58888153	58904225	16073	2	22698	Zfp39	ENSMUSG00000037001	-1076	Promoter
chr11:58948201-58948400	58948201	58948400	200	*	2	0	1	-1.60458	-4.33988	1.69682e-24	5.00597e-24	Hypomethylated	Promoter (<=1kb)	11	58948920	58949533	614	1	78303	H2bc27	ENSMUSG00000056895	-520	Promoter
chr11:58949001-58949400	58949001	58949400	400	*	4	0	1	-0.778129	-7.07496	1.32095e-43	7.07155e-43	Hypomethylated	Promoter (<=1kb)	11	58948920	58949533	614	1	78303	H2bc27	ENSMUSG00000056895	81	Promoter
chr11:58961701-58962400	58961701	58962400	700	*	7	0	1	0.982881	-6.29056	1.67835e-97	3.85969e-96	Hypomethylated	Promoter (<=1kb)	11	58961812	58962222	411	1	382523	H3f4	ENSMUSG00000080152	0	Promoter
chr11:58963701-58964000	58963701	58964000	300	*	3	0	1	-1.17813	-2.72095	1.93038e-14	3.99704e-14	Hypomethylated	Promoter (<=1kb)	11	58963802	58973098	9297	1	56631	Trim17	ENSMUSG00000036964	0	Promoter
chr11:5901701-5902400	5901701	5902400	700	*	7	0	2	0.527107	-8.68444	7.09583e-38	3.23328e-37	Hypomethylated	Promoter (<=1kb)	11	5901569	5902087	519	2	103988	Gck	ENSMUSG00000041798	0	Promoter
chr11:5902701-5903300	5902701	5903300	600	*	6	0	2	-0.972854	-1.2219	3.41282e-07	5.41768e-07	Hypomethylated	Promoter (<=1kb)	11	5901569	5902087	519	2	103988	Gck	ENSMUSG00000041798	-614	Promoter
chr11:59106301-59106600	59106301	59106600	300	*	3	0	1	0.630996	-0.46128	0.00551494	0.00708657	Hypomethylated	Exon (ENSMUST00000047441.13/380698, exon 14 of 104)	11	59073107	59079692	6586	2	380698	Obscn	ENSMUSG00000061462	-26609	Exon
chr11:59134501-59134700	59134501	59134700	200	*	2	0	1	-1.68237	-1.71785	0.0153162	0.0190657	Hypomethylated	Exon (ENSMUST00000047441.13/380698, exon 2 of 104)	11	58994256	59136375	142120	2	380698	Obscn	ENSMUSG00000061462	1675	Exon
chr11:59176401-59177500	59176401	59177500	1100	*	11	0	1	-1.01165	-5.61432	2.14946e-33	8.56693e-33	Hypomethylated	Exon (ENSMUST00000108793.8/118454, exon 2 of 2)	11	59175568	59182826	7259	2	118454	Gjc2	ENSMUSG00000043448	5326	Exon
chr11:59209201-59209500	59209201	59209500	300	*	3	0	1	-1.39118	-6.46181	1.2551e-32	4.88058e-32	Hypomethylated	Exon (ENSMUST00000020719.6/67862, exon 5 of 7)	11	59208321	59210738	2418	1	67862	2310033P09Rik	ENSMUSG00000020441	880	Exon
chr11:59249501-59250200	59249501	59250200	700	*	7	0	2	1.35825	-0.87102	1.94305e-07	3.1158e-07	Hypomethylated	3' UTR	11	59211414	59228270	16857	2	11840	Arf1	ENSMUSG00000048076	-21231	3' UTR
chr11:59471501-59471700	59471501	59471700	200	*	2	0	1	-1.42967	-5.49467	7.91023e-33	3.09728e-32	Hypomethylated	Intron (ENSMUST00000057799.7/237775, intron 1 of 3)	11	59461197	59472474	11278	2	237775	Zfp867	ENSMUSG00000054519	774	Intron
chr11:59505001-59505300	59505001	59505300	300	*	3	0	1	-1.0469	-4.74924	1.14566e-30	4.1672e-30	Hypomethylated	Promoter (<=1kb)	11	59505662	59513647	7986	1	74476	4933439C10Rik	ENSMUSG00000072893	-362	Promoter
chr11:5957201-5957500	5957201	5957500	300	*	3	0	1	-1.14523	-3.48108	1.37175e-26	4.35752e-26	Hypomethylated	Intron (ENSMUST00000002818.8/56418, intron 1 of 6)	11	5955693	5967780	12088	1	56418	Ykt6	ENSMUSG00000002741	1508	Intron
chr11:59661801-59662200	59661801	59662200	400	*	4	0	1	0.277113	-6.76386	1.5587e-37	6.99819e-37	Hypomethylated	Promoter (<=1kb)	11	59662495	59780860	118366	1	26936	Mprip	ENSMUSG00000005417	-295	Promoter
chr11:5971701-5971900	5971701	5971900	200	*	2	0	1	-1.94134	-2.35728	7.52632e-13	1.47722e-12	Hypomethylated	3' UTR	11	5969668	5984138	14471	2	12323	Camk2b	ENSMUSG00000057897	12238	3' UTR
chr11:5972001-5972700	5972001	5972700	700	*	7	0	1	1.4599	-4.01491	6.03616e-86	9.71537e-85	Hypomethylated	3' UTR	11	5969668	5984138	14471	2	12323	Camk2b	ENSMUSG00000057897	11438	3' UTR
chr11:5972801-5973100	5972801	5973100	300	*	3	0	1	-1.07769	-0.969429	0.000180076	0.000252165	Hypomethylated	Exon (ENSMUST00000109813.8/12323, exon 18 of 21)	11	5969668	5984138	14471	2	12323	Camk2b	ENSMUSG00000057897	11038	Exon
chr11:59786001-59786200	59786001	59786200	200	*	2	0	1	-0.826523	-0.638076	0.00491048	0.00633034	Hypomethylated	Intron (ENSMUST00000051493.7/194908, intron 1 of 1)	11	59784703	59787642	2940	2	194908	Pld6	ENSMUSG00000043648	1442	Intron
chr11:59787101-59787900	59787101	59787900	800	*	8	0	1	0.823505	-8.6797	2.59159e-76	3.16045e-75	Hypomethylated	Promoter (<=1kb)	11	59783897	59787645	3749	2	194908	Pld6	ENSMUSG00000043648	0	Promoter
chr11:59807701-59808200	59807701	59808200	500	*	5	0	1	0.0479292	-1.08866	2.40325e-09	4.16655e-09	Hypomethylated	5' UTR	11	59791790	59809588	17799	2	216805	Flcn	ENSMUSG00000032633	1388	5' UTR
chr11:59810901-59811200	59810901	59811200	300	*	3	0	1	-0.837275	-5.54821	3.64133e-45	2.03226e-44	Hypomethylated	Intron (ENSMUST00000151825.1/100504104, intron 1 of 1)	11	59810080	59818491	8412	1	100504104	Gm16062	ENSMUSG00000087249	821	Intron
chr11:59846401-59846600	59846401	59846600	200	*	2	0	1	-1.45325	-0.787952	0.00534154	0.00687097	Hypomethylated	Promoter (1-2kb)	11	59848073	59876533	28461	1	103850	Nt5m	ENSMUSG00000032615	-1473	Promoter
chr11:59963601-59965200	59963601	59965200	1600	*	16	0	2	0.209238	-5.02667	1.18165e-54	8.25697e-54	Hypomethylated	Promoter (<=1kb)	11	59963181	59964944	1764	2	19416	Rasd1	ENSMUSG00000049892	0	Promoter
chr11:60139201-60139600	60139201	60139600	400	*	4	0	1	-1.27998	-3.67948	7.51797e-18	1.7493e-17	Hypomethylated	Promoter (<=1kb)	11	60140082	60199195	59114	1	19377	Rai1	ENSMUSG00000062115	-482	Promoter
chr11:60140301-60141200	60140301	60141200	900	*	9	0	1	-0.125887	-6.51617	1.45459e-42	7.53978e-42	Hypomethylated	Promoter (<=1kb)	11	60140259	60141247	989	1	19377	Rai1	ENSMUSG00000062115	42	Promoter
chr11:60141301-60141400	60141301	60141400	100	*	1	0	1	-1.88407	-3.31852	5.58732e-19	1.35332e-18	Hypomethylated	Intron (ENSMUST00000064190.12/19377, intron 2 of 5)	11	60140259	60141247	989	1	19377	Rai1	ENSMUSG00000062115	1042	Intron
chr11:60175001-60175400	60175001	60175400	400	*	4	0	2	-0.720724	-3.05622	3.14867e-27	1.02276e-26	Hypomethylated	Promoter (<=1kb)	11	60175879	60199197	23319	1	19377	Rai1	ENSMUSG00000062115	-479	Promoter
chr11:60222501-60223200	60222501	60223200	700	*	7	0	1	1.08267	-7.47853	9.88348e-59	7.68454e-58	Hypomethylated	Promoter (<=1kb)	11	60206950	60222581	15632	2	20787	Srebf1	ENSMUSG00000020538	0	Promoter
chr11:60223501-60223800	60223501	60223800	300	*	3	0	1	-0.42347	-1.63029	1.97769e-11	3.69936e-11	Hypomethylated	Promoter (<=1kb)	11	60206950	60222581	15632	2	20787	Srebf1	ENSMUSG00000020538	-920	Promoter
chr11:60455701-60456000	60455701	60456000	300	*	3	0	2	-0.906211	-3.2204	4.79748e-30	1.70907e-29	Hypomethylated	Intron (ENSMUST00000138713.7/13495, intron 1 of 6)	11	60454624	60462651	8028	1	13495	Drg2	ENSMUSG00000020537	1077	Intron
chr11:60476401-60477400	60476401	60477400	1000	*	10	0	1	0.288224	-1.00703	2.54741e-08	4.2428e-08	Hypomethylated	Promoter (2-3kb)	11	60479915	60509712	29798	1	17910	Myo15a	ENSMUSG00000042678	-2515	Promoter
chr11:60477501-60479200	60477501	60479200	1700	*	17	0	1	-0.527125	-5.64781	1.51476e-58	1.17155e-57	Hypomethylated	Promoter (<=1kb)	11	60479915	60509712	29798	1	17910	Myo15a	ENSMUSG00000042678	-715	Promoter
chr11:60574301-60575800	60574301	60575800	1500	*	15	0	1	0.0516941	-1.34666	2.92288e-10	5.22973e-10	Hypomethylated	Exon (ENSMUST00000119849.1/ENSMUST00000119849.1, exon 1 of 1)	11	60537978	60558512	20535	1	268420	Alkbh5	ENSMUSG00000042650	36323	Exon
chr11:60575901-60576100	60575901	60576100	200	*	2	0	1	-1.5445	-1.70732	8.62172e-10	1.51786e-09	Hypomethylated	Distal Intergenic	11	60537978	60558512	20535	1	268420	Alkbh5	ENSMUSG00000042650	37923	Distal Intergenic
chr11:60682901-60684700	60682901	60684700	1800	*	18	0	1	-0.518193	-2.29179	4.70769e-21	1.22441e-20	Hypomethylated	Exon (ENSMUST00000119791.1/ENSMUST00000119791.1, exon 1 of 1)	11	60699723	60714186	14464	1	16897	Llgl1	ENSMUSG00000020536	-15023	Exon
chr11:60778301-60778800	60778301	60778800	500	*	5	0	1	-1.2849	-2.69533	3.39542e-21	8.8672e-21	Hypomethylated	Exon (ENSMUST00000102667.4/237782, exon 1 of 1)	11	60777525	60788287	10763	1	237782	Smcr8	ENSMUSG00000049323	776	Exon
chr11:61023101-61023400	61023101	61023400	300	*	3	0	1	-1.30375	-6.53165	9.44976e-12	1.78466e-11	Hypomethylated	Intron (ENSMUST00000089184.10/16515, intron 1 of 1)	11	61022564	61071131	48568	1	16515	Kcnj12	ENSMUSG00000042529	537	Intron
chr11:61147101-61147900	61147101	61147900	800	*	8	0	1	0.754689	-5.12815	6.70389e-52	4.37839e-51	Hypomethylated	3' UTR	11	61142665	61147759	5095	1	57916	Tnfrsf13b	ENSMUSG00000010142	4436	3' UTR
chr11:61173601-61173900	61173601	61173900	300	*	3	0	1	-1.33349	-4.63159	6.77099e-24	1.95481e-23	Hypomethylated	Intron (ENSMUST00000041683.8/216825, intron 1 of 12)	11	61162772	61175029	12258	2	216825	Usp22	ENSMUSG00000042506	1129	Intron
chr11:61265001-61265300	61265001	61265300	300	*	3	0	1	-1.75073	-5.15978	3.7961e-26	1.18714e-25	Hypomethylated	Exon (ENSMUST00000066277.9/11671, exon 2 of 10)	11	61264170	61267127	2958	2	11671	Aldh3a2	ENSMUSG00000010025	1827	Exon
chr11:61265701-61265800	61265701	61265800	100	*	1	0	1	-1.59353	-0.953322	0.000767796	0.00103989	Hypomethylated	Intron (ENSMUST00000066277.9/11671, intron 1 of 9)	11	61264170	61267127	2958	2	11671	Aldh3a2	ENSMUSG00000010025	1327	Intron
chr11:61342301-61342900	61342301	61342900	600	*	6	0	1	-1.35602	-3.50217	3.41961e-14	7.02519e-14	Hypomethylated	Promoter (<=1kb)	11	61301631	61342860	41230	2	380701	Slc47a2	ENSMUSG00000069855	0	Promoter
chr11:61377801-61378100	61377801	61378100	300	*	3	0	1	-1.3474	-5.01576	6.82645e-22	1.82457e-21	Hypomethylated	Promoter (<=1kb)	11	61343401	61378081	34681	2	67473	Slc47a1	ENSMUSG00000010122	0	Promoter
chr11:61378201-61378400	61378201	61378400	200	*	2	0	1	-1.90619	-2.33964	7.66293e-10	1.35198e-09	Hypomethylated	Promoter (<=1kb)	11	61362886	61378345	15460	2	67473	Slc47a1	ENSMUSG00000010122	0	Promoter
chr11:61504601-61505500	61504601	61505500	900	*	9	0	1	1.03503	-9.73002	7.84849e-138	9.01044e-136	Hypomethylated	Promoter (<=1kb)	11	61505144	61512931	7788	1	27078	B9d1	ENSMUSG00000001039	0	Promoter
chr11:61683801-61685300	61683801	61685300	1500	*	15	0	2	1.84361	-6.07836	1.95024e-102	5.33684e-101	Hypomethylated	Promoter (<=1kb)	11	61684419	61709951	25533	1	69640	Fam83g	ENSMUSG00000042377	0	Promoter
chr11:6197801-6198000	6197801	6198000	200	*	2	0	1	-0.750417	-1.12365	9.91101e-06	1.47605e-05	Hypomethylated	Intron (ENSMUST00000066496.9/209586, intron 1 of 5)	11	6105691	6200415	94725	2	209586	Nudcd3	ENSMUSG00000053838	2415	Intron
chr11:62078501-62078700	62078501	62078700	200	*	2	0	2	-0.996258	-0.608839	0.011611	0.0145708	Hypomethylated	Intron (ENSMUST00000201866.3/432572, intron 3 of 3)	11	62077097	62223013	145917	1	432572	Specc1	ENSMUSG00000042331	1404	Intron
chr11:62249701-62250100	62249701	62250100	400	*	4	0	1	-1.16847	-3.44443	3.97851e-09	6.83873e-09	Hypomethylated	Intron (ENSMUST00000018644.2/11541, intron 1 of 1)	11	62248984	62266453	17470	1	11541	Adora2b	ENSMUSG00000018500	717	Intron
chr11:62539801-62540000	62539801	62540000	200	*	2	0	1	-1.43917	-1.89486	1.04341e-10	1.90092e-10	Hypomethylated	Promoter (<=1kb)	11	62524946	62539261	14316	2	73139	Cenpv	ENSMUSG00000018509	-540	Promoter
chr11:62560401-62561100	62560401	62561100	700	*	7	0	1	1.7762	-6.20883	1.07482e-133	1.00602e-131	Hypomethylated	Distal Intergenic	11	62551676	62552853	1178	1	22187	Ubb	ENSMUSG00000019505	8725	Distal Intergenic
chr11:62647301-62647500	62647301	62647500	200	*	2	0	1	-1.74485	-3.6024	9.16517e-19	2.20213e-18	Hypomethylated	Intron (ENSMUST00000057194.8/192976, intron 1 of 3)	11	62605823	62648040	42218	2	192976	Lrrc75a	ENSMUSG00000046417	540	Intron
chr11:62664601-62665300	62664601	62665300	700	*	7	0	1	0.100859	-2.03683	3.19713e-23	9.01762e-23	Hypomethylated	5' UTR	11	62649449	62666354	16906	1	216829	Mmgt2	ENSMUSG00000048497	15152	5' UTR
chr11:62788701-62789000	62788701	62789000	300	*	3	0	1	-1.28709	-2.17536	6.12439e-08	1.00433e-07	Hypomethylated	Promoter (<=1kb)	11	62753377	62788980	35604	2	192651	Zfp286	ENSMUSG00000047342	0	Promoter
chr11:62880001-62880300	62880001	62880300	300	*	3	0	1	-1.0737	-5.55667	7.72992e-26	2.39039e-25	Hypomethylated	Promoter (<=1kb)	11	62879614	62885346	5733	1	67510	Tvp23b	ENSMUSG00000014177	387	Promoter
chr11:6292601-6292800	6292601	6292800	200	*	2	0	1	-1.99464	-5.83055	3.15675e-28	1.0562e-27	Hypomethylated	Promoter (<=1kb)	11	6292605	6356592	63988	1	18293	Ogdh	ENSMUSG00000020456	0	Promoter
chr11:63129901-63130200	63129901	63130200	300	*	3	0	1	-1.27579	-2.40648	2.70996e-17	6.18175e-17	Hypomethylated	Intron (ENSMUST00000108702.7/18858, intron 1 of 4)	11	63128982	63159546	30565	1	18858	Pmp22	ENSMUSG00000018217	919	Intron
chr11:63131101-63131300	63131101	63131300	200	*	2	0	1	-1.79555	-3.09847	8.39401e-19	2.01882e-18	Hypomethylated	Promoter (<=1kb)	11	63131512	63159547	28036	1	18858	Pmp22	ENSMUSG00000018217	-212	Promoter
chr11:63131401-63131600	63131401	63131600	200	*	2	0	1	-0.678676	-4.98503	6.74124e-53	4.51516e-52	Hypomethylated	Promoter (<=1kb)	11	63131512	63159547	28036	1	18858	Pmp22	ENSMUSG00000018217	0	Promoter
chr11:63131701-63131900	63131701	63131900	200	*	2	0	1	-1.33081	-4.31295	2.504e-28	8.41251e-28	Hypomethylated	Promoter (<=1kb)	11	63131512	63159547	28036	1	18858	Pmp22	ENSMUSG00000018217	189	Promoter
chr11:63889001-63889800	63889001	63889800	800	*	8	0	1	1.02422	-5.5174	9.73142e-109	3.32566e-107	Hypomethylated	3' UTR	11	63885792	63922290	36499	2	54710	Hs3st3b1	ENSMUSG00000070407	32490	3' UTR
chr11:63918601-63920300	63918601	63920300	1700	*	17	0	1	-0.166522	-8.53059	7.70022e-67	7.2862e-66	Hypomethylated	Intron (ENSMUST00000094103.3/54710, intron 1 of 1)	11	63885792	63922290	36499	2	54710	Hs3st3b1	ENSMUSG00000070407	1990	Intron
chr11:63923201-63924200	63923201	63924200	1000	*	10	0	1	0.645471	-4.79037	9.02708e-91	1.65816e-89	Hypomethylated	Promoter (<=1kb)	11	63885792	63922290	36499	2	54710	Hs3st3b1	ENSMUSG00000070407	-911	Promoter
chr11:63924301-63924800	63924301	63924800	500	*	5	0	1	-0.340201	-6.30144	5.37865e-58	4.09954e-57	Hypomethylated	Promoter (2-3kb)	11	63885792	63922290	36499	2	54710	Hs3st3b1	ENSMUSG00000070407	-2011	Promoter
chr11:64436401-64436700	64436401	64436700	300	*	3	0	2	-1.70091	-7.13414	1.73504e-05	2.55936e-05	Hypomethylated	Exon (ENSMUST00000058652.5/15478, exon 1 of 2)	11	64435332	64522841	87510	1	15478	Hs3st3a1	ENSMUSG00000047759	1069	Exon
chr11:64520101-64520900	64520101	64520900	800	*	8	0	2	1.1521	-4.92108	1.47234e-82	2.16794e-81	Hypomethylated	3' UTR	11	64435332	64522841	87510	1	15478	Hs3st3a1	ENSMUSG00000047759	84769	3' UTR
chr11:6624201-6624400	6624201	6624400	200	*	2	0	1	-2.03349	-6.63461	1.16136e-28	3.95232e-28	Hypomethylated	5' UTR	11	6623885	6625459	1575	2	21379	Tbrg4	ENSMUSG00000000384	1059	5' UTR
chr11:66525101-66525600	66525101	66525600	500	*	5	0	1	0.0127819	-6.96275	2.60037e-47	1.52484e-46	Hypomethylated	Promoter (<=1kb)	11	66211725	66525795	314071	2	380702	Shisa6	ENSMUSG00000053930	195	Promoter
chr11:67092501-67092600	67092501	67092600	100	*	1	0	1	-1.61302	-0.788736	0.00447616	0.00578413	Hypomethylated	Exon (ENSMUST00000108689.7/17883, exon 23 of 41)	11	67099804	67099875	72	1	102466766	Mir6923	ENSMUSG00000098855	-7204	Exon
chr11:67094301-67095000	67094301	67095000	700	*	7	0	1	1.25759	-4.91379	7.16005e-118	3.49558e-116	Hypomethylated	Exon (ENSMUST00000108689.7/17883, exon 27 of 41)	11	67099804	67099875	72	1	102466766	Mir6923	ENSMUSG00000098855	-4804	Exon
chr11:67298201-67298700	67298201	67298700	500	*	5	0	1	-0.07655	-1.37323	2.98941e-13	5.95249e-13	Hypomethylated	Exon (ENSMUST00000019625.11/17885, exon 27 of 40)	11	67279991	67292100	12110	1	17885	Myh8	ENSMUSG00000055775	18210	Exon
chr11:67695401-67695900	67695401	67695900	500	*	5	0	3	0.824033	-0.919617	2.29741e-07	3.6752e-07	Hypomethylated	Promoter (<=1kb)	11	67695326	67703333	8008	1	19674	Rcvrn	ENSMUSG00000020907	75	Promoter
chr11:67920901-67921200	67920901	67921200	300	*	3	0	1	-1.17936	-3.96331	1.00658e-23	2.88844e-23	Hypomethylated	Promoter (<=1kb)	11	67897239	67921209	23971	2	216835	Usp43	ENSMUSG00000020905	9	Promoter
chr11:67921301-67921900	67921301	67921900	600	*	6	0	1	-0.373865	-6.27449	3.74909e-46	2.14036e-45	Hypomethylated	Promoter (<=1kb)	11	67897239	67921209	23971	2	216835	Usp43	ENSMUSG00000020905	-92	Promoter
chr11:68212601-68212800	68212601	68212800	200	*	2	0	1	-1.69357	-3.4283	4.03101e-22	1.0859e-21	Hypomethylated	3' UTR	11	68220892	68221011	120	1	102465219	Mir6406	ENSMUSG00000099174	-8092	3' UTR
chr11:68212901-68213400	68212901	68213400	500	*	5	0	1	0.0561593	-1.40011	1.13316e-12	2.20874e-12	Hypomethylated	3' UTR	11	68220892	68221011	120	1	102465219	Mir6406	ENSMUSG00000099174	-7492	3' UTR
chr11:68383701-68383800	68383701	68383800	100	*	1	0	1	-1.93327	-2.58697	1.99968e-13	4.00562e-13	Hypomethylated	Intron (ENSMUST00000021284.3/18208, intron 2 of 6)	11	68209364	68386826	177463	2	18208	Ntn1	ENSMUSG00000020902	3026	Intron
chr11:68384201-68384400	68384201	68384400	200	*	2	0	1	-1.51538	-3.3296	5.46078e-18	1.27598e-17	Hypomethylated	Intron (ENSMUST00000021284.3/18208, intron 2 of 6)	11	68209364	68386826	177463	2	18208	Ntn1	ENSMUSG00000020902	2426	Intron
chr11:68384601-68386000	68384601	68386000	1400	*	14	0	1	0.460091	-9.15452	7.44698e-68	7.24724e-67	Hypomethylated	Exon (ENSMUST00000021284.3/18208, exon 2 of 7)	11	68209364	68386826	177463	2	18208	Ntn1	ENSMUSG00000020902	826	Exon
chr11:68400401-68400800	68400401	68400800	400	*	4	0	1	0.107825	-8.80297	1.60991e-91	3.04082e-90	Hypomethylated	Promoter (<=1kb)	11	68209364	68400823	191460	2	18208	Ntn1	ENSMUSG00000020902	23	Promoter
chr11:68400901-68401100	68400901	68401100	200	*	2	0	1	-2.01037	-6.64122	4.87331e-29	1.67634e-28	Hypomethylated	Promoter (<=1kb)	11	68209364	68400823	191460	2	18208	Ntn1	ENSMUSG00000020902	-78	Promoter
chr11:68432501-68432900	68432501	68432900	400	*	4	0	1	0.104174	-3.35243	3.09046e-40	1.50429e-39	Hypomethylated	Promoter (<=1kb)	11	68432160	68440372	8213	1	320207	Pik3r5	ENSMUSG00000020901	341	Promoter
chr11:68556201-68556500	68556201	68556500	300	*	3	0	1	-1.97397	-3.23216	4.44655e-10	7.90681e-10	Hypomethylated	Promoter (<=1kb)	11	68556186	68558245	2060	1	215723	Mfsd6l	ENSMUSG00000048329	15	Promoter
chr11:68850901-68851000	68850901	68851000	100	*	1	0	1	-1.71277	-1.45196	3.98697e-07	6.3073e-07	Hypomethylated	Intron (ENSMUST00000018880.13/83431, intron 1 of 8)	11	68829318	68853041	23724	2	83431	Ndel1	ENSMUSG00000018736	2041	Intron
chr11:68853701-68854000	68853701	68854000	300	*	3	0	1	-1.87587	-5.02213	2.33856e-24	6.8689e-24	Hypomethylated	Promoter (<=1kb)	11	68821434	68853135	31702	2	83431	Ndel1	ENSMUSG00000018736	-566	Promoter
chr11:68903201-68903300	68903201	68903300	100	*	1	0	1	-1.97065	-3.95262	6.07277e-21	1.57528e-20	Hypomethylated	Promoter (<=1kb)	11	68903234	68906989	3756	1	100034726	Gm15772	ENSMUSG00000062353	0	Promoter
chr11:69047601-69047900	69047601	69047900	300	*	3	0	1	-0.126442	-1.42228	3.8737e-11	7.1756e-11	Hypomethylated	Promoter (<=1kb)	11	69047977	69049073	1097	1	20877	Aurkb	ENSMUSG00000020897	-77	Promoter
chr11:69061101-69061500	69061101	69061500	400	*	4	0	1	-1.09533	-3.11917	4.41742e-16	9.69733e-16	Hypomethylated	3' UTR	11	69059717	69061578	1862	1	71923	Borcs6	ENSMUSG00000045176	1384	3' UTR
chr11:69072301-69072600	69072301	69072600	300	*	3	0	1	-0.628428	-0.802583	0.000173103	0.000242667	Hypomethylated	Promoter (<=1kb)	11	69073427	69073561	135	1	100216530	Snord118	ENSMUSG00000064899	-827	Promoter
chr11:69120301-69120900	69120301	69120900	600	*	6	0	1	-0.702546	-4.82432	4.7383e-49	2.88918e-48	Hypomethylated	Promoter (<=1kb)	11	69120404	69124055	3652	1	84653	Hes7	ENSMUSG00000023781	0	Promoter
chr11:69134201-69134600	69134201	69134600	400	*	4	0	1	-1.37171	-5.53133	1.24045e-12	2.41398e-12	Hypomethylated	Promoter (<=1kb)	11	69134317	69142850	8534	1	23801	Aloxe3	ENSMUSG00000020892	0	Promoter
chr11:69135001-69135300	69135001	69135300	300	*	3	0	2	0.204645	-1.6525	1.2537e-12	2.43919e-12	Hypomethylated	Promoter (<=1kb)	11	69135539	69142928	7390	1	23801	Aloxe3	ENSMUSG00000020892	-239	Promoter
chr11:69235901-69236800	69235901	69236800	900	*	9	0	2	-0.0214585	-5.89803	1.44038e-62	1.22846e-61	Hypomethylated	Promoter (<=1kb)	11	69218117	69237022	18906	2	14919	Gucy2e	ENSMUSG00000020890	222	Promoter
chr11:69237201-69237400	69237201	69237400	200	*	2	0	1	-1.58597	-2.28111	1.02724e-13	2.07609e-13	Hypomethylated	Promoter (<=1kb)	11	69221158	69237036	15879	2	14919	Gucy2e	ENSMUSG00000020890	-165	Promoter
chr11:69332101-69332500	69332101	69332500	400	*	4	0	1	-1.47343	-4.68622	2.74775e-09	4.75372e-09	Hypomethylated	3' UTR	11	69330324	69332143	1820	1	16499	Kcnab3	ENSMUSG00000018470	1777	3' UTR
chr11:69340201-69340600	69340201	69340600	400	*	4	0	1	-0.720886	-6.22934	2.63847e-48	1.58061e-47	Hypomethylated	Promoter (<=1kb)	11	69340461	69342641	2181	1	80515	Rnf227	ENSMUSG00000043419	0	Promoter
chr11:69345101-69345700	69345101	69345700	600	*	6	0	1	0.496589	-0.902925	1.26288e-06	1.95781e-06	Hypomethylated	Promoter (<=1kb)	11	69343273	69346019	2747	2	216848	Chd3	ENSMUSG00000018474	319	Promoter
chr11:69346401-69346900	69346401	69346900	500	*	5	0	1	0.800437	-4.03342	6.24652e-84	9.53195e-83	Hypomethylated	Promoter (<=1kb)	11	69346136	69347134	999	2	216848	Chd3	ENSMUSG00000018474	234	Promoter
chr11:69397501-69398000	69397501	69398000	500	*	5	0	1	-0.362932	-5.1684	1.31571e-58	1.02029e-57	Hypomethylated	Promoter (<=1kb)	11	69396519	69398234	1716	2	67020	Tmem88	ENSMUSG00000045377	234	Promoter
chr11:69398901-69399300	69398901	69399300	400	*	4	0	1	-0.252455	-3.37984	1.08673e-39	5.22735e-39	Hypomethylated	Promoter (<=1kb)	11	69396519	69398234	1716	2	67020	Tmem88	ENSMUSG00000045377	-667	Promoter
chr11:69399401-69400400	69399401	69400400	1000	*	10	0	1	1.42982	-7.54084	6.38698e-105	1.93121e-103	Hypomethylated	Promoter (1-2kb)	11	69396519	69398234	1716	2	67020	Tmem88	ENSMUSG00000045377	-1167	Promoter
chr11:69400701-69401300	69400701	69401300	600	*	6	0	1	-1.60815	-1.31042	0.000502234	0.000686096	Hypomethylated	Promoter (2-3kb)	11	69396519	69398234	1716	2	67020	Tmem88	ENSMUSG00000045377	-2467	Promoter
chr11:69402001-69402100	69402001	69402100	100	*	1	0	1	-1.41436	-0.627959	0.0121158	0.0151809	Hypomethylated	Exon (ENSMUST00000094077.4/216850, exon 14 of 23)	11	69403278	69404215	938	2	216850	Kdm6b	ENSMUSG00000018476	2115	Exon
chr11:69544501-69544700	69544501	69544700	200	*	2	0	1	0.314138	-0.466855	0.00408797	0.00530163	Hypomethylated	Promoter (<=1kb)	11	69420809	69544556	123748	2	327954	Dnah2	ENSMUSG00000005237	0	Promoter
chr11:69559801-69560700	69559801	69560700	900	*	9	0	1	0.367561	-7.31852	7.19318e-99	1.73285e-97	Hypomethylated	Promoter (<=1kb)	11	69554092	69560205	6114	2	13643	Efnb3	ENSMUSG00000003934	0	Promoter
chr11:69583301-69583600	69583301	69583600	300	*	3	0	1	-0.657444	-5.15233	1.59176e-51	1.02681e-50	Hypomethylated	Intron (ENSMUST00000108658.9/22059, intron 1 of 10)	11	69580405	69591873	11469	1	22059	Trp53	ENSMUSG00000059552	2896	Intron
chr11:69653801-69654100	69653801	69654100	300	*	3	0	2	-1.53867	-2.734	2.2136e-13	4.4251e-13	Hypomethylated	Promoter (1-2kb)	11	69655314	69656727	1414	1	20670	Sox15	ENSMUSG00000041287	-1214	Promoter
chr11:69655401-69655700	69655401	69655700	300	*	3	0	1	-1.54836	-7.15381	2.4088e-14	4.97222e-14	Hypomethylated	Promoter (<=1kb)	11	69655314	69656727	1414	1	20670	Sox15	ENSMUSG00000041287	87	Promoter
chr11:69657601-69657800	69657601	69657800	200	*	2	0	1	-1.43159	-1.73845	1.33573e-09	2.33868e-09	Hypomethylated	Promoter (<=1kb)	11	69657213	69658253	1041	2	24070	Mpdu1	ENSMUSG00000018761	453	Promoter
chr11:69663001-69663300	69663001	69663300	300	*	3	0	1	-0.375632	-3.19439	6.43157e-35	2.67663e-34	Hypomethylated	Promoter (<=1kb)	11	69663043	69663125	83	1	100316840	Mir1934	ENSMUSG00000088752	0	Promoter
chr11:69679801-69680000	69679801	69680000	200	*	2	0	1	-1.50373	-3.2507	3.56266e-18	8.37788e-18	Hypomethylated	Promoter (<=1kb)	11	69678157	69679195	1039	2	80886	Senp3	ENSMUSG00000005204	-606	Promoter
chr11:69680201-69680700	69680201	69680700	500	*	5	0	1	-0.897955	-6.05007	6.45775e-46	3.66679e-45	Hypomethylated	Promoter (1-2kb)	11	69678157	69679195	1039	2	80886	Senp3	ENSMUSG00000005204	-1006	Promoter
chr11:69760601-69761100	69760601	69761100	500	*	5	0	2	-0.74794	-0.95367	2.93899e-05	4.2833e-05	Hypomethylated	Exon (ENSMUST00000231829.1/56293, exon 2 of 2)	11	69759890	69761844	1955	2	56293	Slc35g3	ENSMUSG00000018776	744	Exon
chr11:69764601-69764800	69764601	69764800	200	*	2	0	1	-1.368	-1.42691	2.63428e-08	4.38351e-08	Hypomethylated	Promoter (1-2kb)	11	69765912	69780209	14298	1	75580	Zbtb4	ENSMUSG00000018750	-1112	Promoter
chr11:69765301-69765800	69765301	69765800	500	*	5	0	1	-0.0428581	-4.8679	3.98907e-44	2.16547e-43	Hypomethylated	Promoter (<=1kb)	11	69765912	69780209	14298	1	75580	Zbtb4	ENSMUSG00000018750	-112	Promoter
chr11:69804101-69805300	69804101	69805300	1200	*	12	0	2	-0.289703	-6.70113	3.10698e-70	3.21302e-69	Hypomethylated	Promoter (<=1kb)	11	69803603	69805624	2022	2	380705	Tmem102	ENSMUSG00000089876	324	Promoter
chr11:69833801-69834500	69833801	69834500	700	*	7	0	2	1.20121	-7.71438	2.00177e-121	1.11848e-119	Hypomethylated	Promoter (<=1kb)	11	69827739	69834259	6521	2	216856	Nlgn2	ENSMUSG00000051790	0	Promoter
chr11:69835401-69835600	69835401	69835600	200	*	2	0	1	-1.6435	-1.21947	9.17018e-05	0.000130489	Hypomethylated	Promoter (<=1kb)	11	69823122	69834849	11728	2	216856	Nlgn2	ENSMUSG00000051790	-552	Promoter
chr11:69847601-69848100	69847601	69848100	500	*	5	0	1	-0.34407	-2.36409	1.20915e-24	3.58815e-24	Hypomethylated	Exon (ENSMUST00000108632.7/70310, exon 4 of 8)	11	69846676	69851043	4368	1	70310	Plscr3	ENSMUSG00000019461	925	Exon
chr11:69879501-69880100	69879501	69880100	600	*	6	0	1	-1.09392	-2.01809	1.26104e-14	2.6315e-14	Hypomethylated	3' UTR	11	69878265	69880985	2721	2	216858	Kctd11	ENSMUSG00000046731	885	3' UTR
chr11:69903001-69903400	69903001	69903400	400	*	4	0	1	-0.187953	-2.32389	9.00047e-21	2.31876e-20	Hypomethylated	Promoter (<=1kb)	11	69903392	69913331	9940	1	216860	Neurl4	ENSMUSG00000047284	0	Promoter
chr11:69903601-69903800	69903601	69903800	200	*	2	0	1	-1.02465	-1.20439	2.25317e-07	3.60522e-07	Hypomethylated	Promoter (<=1kb)	11	69903392	69913331	9940	1	216860	Neurl4	ENSMUSG00000047284	209	Promoter
chr11:69947601-69947900	69947601	69947900	300	*	3	0	1	-1.85807	-5.89707	8.1796e-22	2.1791e-21	Hypomethylated	Promoter (<=1kb)	11	69945269	69947974	2706	2	20528	Slc2a4	ENSMUSG00000018566	74	Promoter
chr11:69965501-69966700	69965501	69966700	1200	*	12	0	1	-0.787436	-3.93522	1.30578e-35	5.541e-35	Hypomethylated	Promoter (<=1kb)	11	69965396	69967885	2490	1	53624	Cldn7	ENSMUSG00000018569	105	Promoter
chr11:69992601-69993000	69992601	69993000	400	*	4	0	2	-0.510594	-1.03476	2.60054e-06	3.98072e-06	Hypomethylated	Exon (ENSMUST00000018711.14/56486, exon 3 of 4)	11	69991807	69992601	795	1	56486	Gabarap	ENSMUSG00000018567	794	Exon
chr11:69998301-69998400	69998301	69998400	100	*	1	0	1	-1.96859	-3.22705	6.82227e-19	1.64673e-18	Hypomethylated	5' UTR	11	69997109	70000006	2898	1	78246	Phf23	ENSMUSG00000018572	1192	5' UTR
chr11:69998601-69998800	69998601	69998800	200	*	2	0	1	-1.34178	-2.1273	9.74398e-14	1.97201e-13	Hypomethylated	Exon (ENSMUST00000018716.9/78246, exon 4 of 5)	11	69997109	70000006	2898	1	78246	Phf23	ENSMUSG00000018572	1492	Exon
chr11:69999101-69999500	69999101	69999500	400	*	4	0	1	-0.299757	-1.53166	2.74231e-12	5.2767e-12	Hypomethylated	Promoter (1-2kb)	11	70000595	70010111	9517	1	13543	Dvl2	ENSMUSG00000020888	-1095	Promoter
chr11:70025201-70025500	70025201	70025500	300	*	3	0	1	-0.805663	-0.971518	0.000102021	0.000144752	Hypomethylated	Intron (ENSMUST00000231506.1/13385, intron 3 of 21)	11	70023920	70031131	7212	1	13385	Dlg4	ENSMUSG00000020886	1281	Intron
chr11:70026801-70027100	70026801	70027100	300	*	3	0	2	-1.41416	-4.69347	1.94902e-05	2.86667e-05	Hypomethylated	Promoter (<=1kb)	11	70026824	70030991	4168	1	13385	Dlg4	ENSMUSG00000020886	0	Promoter
chr11:70213701-70214800	70213701	70214800	1100	*	11	0	1	1.02602	-5.2913	2.81345e-47	1.64847e-46	Hypomethylated	Promoter (<=1kb)	11	70213910	70216412	2503	1	216867	Slc16a11	ENSMUSG00000040938	0	Promoter
chr11:70214901-70215900	70214901	70215900	1000	*	10	0	1	-0.198872	-3.59779	7.10715e-42	3.60883e-41	Hypomethylated	Promoter (<=1kb)	11	70214818	70216413	1596	1	216867	Slc16a11	ENSMUSG00000040938	83	Promoter
[truncated: 10,008 more rows]

## Sheet: Hypermethylated Regions
Supplementary Dataset 3b. List of hypermethylated DMRs obtained from the MeDIP-Seq
[truncated: 365 more rows]
