# Supplementary material for: TET3 protects the Dlk1-Dio3 imprinted locus from DNA hypomethylation during adult NSC reprogramming
Source: iScience. 2025 Nov 12;28(12):113994. doi: 10.1016/j.isci.2025.113994 (PMC12765442; doi:10.1016/j.isci.2025.113994)
Supplement: Data S3. MeDIPseq analysis, related to Figures 4, 5, and S4 and Tables S1 and S2 — Differential methylation coverage analysis obtained with the MEDIPS package. Adjacent windows have been merged, and log2 fold changes and adjusted p-values have been combined using a harmonic p-value approach. [file mmc4.xls]

## Sheet: Upregulated genes
Supplementary Dataset 1. List of significantly upregulated genes obtained from the RNAseq
analysis after reprogramming of adult NSCs into iPSCs. Log2FC and padj are indicated. We considered that
a gene was significantly upregulated when the log2FC >1 and padj< 0.01 for each gene
gene_name	gene_id_gencode	gene_id_ensembl	baseMean	log2FoldChange	lfcSE	stat	pvalue	padj
Cdc45	ENSMUSG00000000028.15	ENSMUSG00000000028	5387.06	2.11447	0.257619	8.20774	2.25389e-16	1.72036e-15
H19	ENSMUSG00000000031.16	ENSMUSG00000000031	187.981	8.10086	0.976404	8.29662	1.07112e-16	8.36367e-16
Cox5a	ENSMUSG00000000088.7	ENSMUSG00000000088	27547.6	2.9822	0.268221	11.1184	1.02038e-28	1.71095e-27
Tbx4	ENSMUSG00000000094.12	ENSMUSG00000000094	9.60224	3.90679	1.1069	3.5295	0.000416343	0.000993053
Ngfr	ENSMUSG00000000120.6	ENSMUSG00000000120	413.665	6.10198	0.589829	10.3454	4.39308e-25	5.9622e-24
Tfe3	ENSMUSG00000000134.17	ENSMUSG00000000134	6899.9	2.33234	0.326799	7.13691	9.54501e-13	5.49379e-12
Slc22a18	ENSMUSG00000000154.16	ENSMUSG00000000154	201.915	7.48172	0.569252	13.1431	1.86537e-39	5.79555e-38
Gpr107	ENSMUSG00000000194.13	ENSMUSG00000000194	9261.54	2.01097	0.286402	7.0215	2.19504e-12	1.23043e-11
Th	ENSMUSG00000000214.11	ENSMUSG00000000214	89.5721	11.292	1.30374	8.66121	4.66793e-18	4.01534e-17
Tspan32	ENSMUSG00000000244.17	ENSMUSG00000000244	233.096	6.07325	0.361455	16.8022	2.34978e-63	2.12452e-61
Trim25	ENSMUSG00000000275.16	ENSMUSG00000000275	2389.97	9.695	3.34637	2.89717	0.00376549	0.00769894
Itgb2	ENSMUSG00000000290.13	ENSMUSG00000000290	22.7389	4.07364	0.843287	4.83067	1.36074e-06	4.42288e-06
Tpd52l1	ENSMUSG00000000296.8	ENSMUSG00000000296	594.12	4.35186	0.301994	14.4104	4.44914e-47	1.99339e-45
Pemt	ENSMUSG00000000301.16	ENSMUSG00000000301	433.298	1.01145	0.265575	3.80854	0.000139791	0.000354949
Cdh1	ENSMUSG00000000303.12	ENSMUSG00000000303	7814.26	17.737	1.22331	14.4991	1.22711e-47	5.64896e-46
Ckmt1	ENSMUSG00000000308.14	ENSMUSG00000000308	1207.52	8.80376	0.727976	12.0935	1.14334e-33	2.58667e-32
Alox12	ENSMUSG00000000320.10	ENSMUSG00000000320	130.886	7.43363	0.722762	10.285	8.23091e-25	1.09405e-23
Arvcf	ENSMUSG00000000325.16	ENSMUSG00000000325	5804.99	5.78263	0.645637	8.95647	3.35246e-19	3.11512e-18
Rnf17	ENSMUSG00000000365.9	ENSMUSG00000000365	520.198	13.829	1.29179	10.7053	9.61202e-27	1.42704e-25
Tbrg4	ENSMUSG00000000384.15	ENSMUSG00000000384	12091.4	2.42791	0.410409	5.91582	3.30223e-09	1.40016e-08
Ndufa9	ENSMUSG00000000399.10	ENSMUSG00000000399	16481.1	2.30846	0.368899	6.2577	3.907e-10	1.80254e-09
Egfl6	ENSMUSG00000000402.2	ENSMUSG00000000402	47.5177	9.41537	1.47159	6.39807	1.57349e-10	7.49045e-10
Lck	ENSMUSG00000000409.14	ENSMUSG00000000409	2183.18	6.94037	0.478269	14.5114	1.02542e-47	4.76415e-46
Mkrn2	ENSMUSG00000000439.9	ENSMUSG00000000439	3905.24	1.40117	0.457454	3.06297	0.00219153	0.00465317
45536	ENSMUSG00000000486.13	ENSMUSG00000000486	9267.72	6.30154	0.359734	17.5172	1.05897e-68	1.16232e-66
Pdgfb	ENSMUSG00000000489.7	ENSMUSG00000000489	38.3152	3.11673	0.547311	5.69463	1.23638e-08	4.95005e-08
Acvrl1	ENSMUSG00000000530.16	ENSMUSG00000000530	68.429	2.01456	0.716054	2.81342	0.00490175	0.00980389
Gpa33	ENSMUSG00000000544.14	ENSMUSG00000000544	1647.6	11.655	0.688852	16.9195	3.23243e-64	3.02034e-62
Wdr77	ENSMUSG00000000561.14	ENSMUSG00000000561	10112.6	2.03125	0.419577	4.84117	1.29077e-06	4.20524e-06
Sema4f	ENSMUSG00000000627.15	ENSMUSG00000000627	252.127	9.07095	1.7386	5.21739	1.8146e-07	6.464e-07
Hk2	ENSMUSG00000000628.10	ENSMUSG00000000628	4323.62	1.40786	0.294847	4.77487	1.79827e-06	5.76306e-06
Haao	ENSMUSG00000000673.9	ENSMUSG00000000673	12.835	5.30759	1.00748	5.26818	1.37782e-07	4.96438e-07
Btn1a1	ENSMUSG00000000706.16	ENSMUSG00000000706	12.3756	3.11988	1.00305	3.11039	0.0018684	0.00401249
Dnmt3l	ENSMUSG00000000730.13	ENSMUSG00000000730	17794.8	16.7942	1.15644	14.5224	8.74588e-48	4.07088e-46
Aire	ENSMUSG00000000731.15	ENSMUSG00000000731	621.353	14.0848	1.2765	11.0339	2.62271e-28	4.29738e-27
Icosl	ENSMUSG00000000732.9	ENSMUSG00000000732	269.337	3.5279	0.718865	4.9076	9.21961e-07	3.05155e-06
Sult5a1	ENSMUSG00000000739.14	ENSMUSG00000000739	94.1211	5.55983	0.793721	7.00477	2.47388e-12	1.38027e-11
Rpl13	ENSMUSG00000000740.12	ENSMUSG00000000740	94084.2	1.93681	0.193029	10.0338	1.0832e-23	1.33987e-22
Chmp1a	ENSMUSG00000000743.9	ENSMUSG00000000743	7954.27	1.46983	0.510273	2.88048	0.00397072	0.00807476
Rpa1	ENSMUSG00000000751.13	ENSMUSG00000000751	13721.2	1.87944	0.280727	6.6949	2.15821e-11	1.11025e-10
Serpinf1	ENSMUSG00000000753.15	ENSMUSG00000000753	3049.53	2.92049	0.646546	4.51706	6.27044e-06	1.88639e-05
Tcf7	ENSMUSG00000000782.16	ENSMUSG00000000782	1430.55	2.16752	0.488133	4.44042	8.97824e-06	2.64775e-05
Car4	ENSMUSG00000000805.18	ENSMUSG00000000805	33.4063	2.56984	0.604852	4.2487	2.15011e-05	6.06951e-05
Tpd52l2	ENSMUSG00000000827.18	ENSMUSG00000000827	8351.64	1.24833	0.207244	6.02345	1.70736e-09	7.43364e-09
Pxmp4	ENSMUSG00000000876.11	ENSMUSG00000000876	623.262	1.10675	0.373592	2.96245	0.00305199	0.00632414
Gnb1l	ENSMUSG00000000884.17	ENSMUSG00000000884	1632.63	3.55207	0.446672	7.9523	1.83079e-15	1.29516e-14
Mmp11	ENSMUSG00000000901.17	ENSMUSG00000000901	1342.63	5.94906	0.87294	6.81497	9.42858e-12	5.0029e-11
Smarcb1	ENSMUSG00000000902.13	ENSMUSG00000000902	15332.4	2.54802	0.252963	10.0727	7.29532e-24	9.12278e-23
Vpreb3	ENSMUSG00000000903.3	ENSMUSG00000000903	34.3756	8.85817	1.42063	6.23539	4.50659e-10	2.0659e-09
Nsun5	ENSMUSG00000000916.15	ENSMUSG00000000916	3366.71	2.57821	0.37502	6.87488	6.20437e-12	3.34363e-11
Slc7a7	ENSMUSG00000000958.10	ENSMUSG00000000958	1509.31	6.74744	0.597479	11.2932	1.41796e-29	2.49409e-28
Icam4	ENSMUSG00000001014.6	ENSMUSG00000001014	55.3076	8.73174	1.18756	7.35268	1.94269e-13	1.19096e-12
S100a6	ENSMUSG00000001025.8	ENSMUSG00000001025	331.629	9.28798	0.800184	11.6073	3.78384e-31	7.28788e-30
Icam2	ENSMUSG00000001029.15	ENSMUSG00000001029	41.9262	4.92592	0.932737	5.28115	1.28377e-07	4.6388e-07
B9d1	ENSMUSG00000001039.12	ENSMUSG00000001039	762.197	12.03	0.903801	13.3105	2.01221e-40	6.59412e-39
N4bp3	ENSMUSG00000001053.15	ENSMUSG00000001053	2764.5	4.2073	0.295604	14.2329	5.72804e-46	2.44854e-44
Rmnd5b	ENSMUSG00000001054.9	ENSMUSG00000001054	4372.35	2.52647	0.309033	8.1754	2.94881e-16	2.22511e-15
Nhp2	ENSMUSG00000001056.3	ENSMUSG00000001056	16571.6	2.89496	0.261099	11.0876	1.44116e-28	2.391e-27
C1ql4	ENSMUSG00000001076.7	ENSMUSG00000001076	31.683	3.98052	0.805228	4.94334	7.67956e-07	2.5641e-06
Mfsd10	ENSMUSG00000001082.12	ENSMUSG00000001082	3701.83	4.17931	0.585483	7.13822	9.45466e-13	5.44803e-12
Slc13a2	ENSMUSG00000001095.5	ENSMUSG00000001095	94.7638	11.3737	1.33258	8.5351	1.4003e-17	1.16198e-16
Poldip2	ENSMUSG00000001100.10	ENSMUSG00000001100	14500.4	1.90797	0.270209	7.06108	1.65215e-12	9.35497e-12
Pcbp3	ENSMUSG00000001120.15	ENSMUSG00000001120	1641.5	1.16174	0.277109	4.19237	2.76059e-05	7.69517e-05
Lgals9	ENSMUSG00000001123.15	ENSMUSG00000001123	531.802	5.49242	0.438131	12.536	4.74205e-36	1.21748e-34
Timp1	ENSMUSG00000001131.11	ENSMUSG00000001131	2832.01	9.55852	0.388913	24.5775	2.1969e-133	1.7256e-130
Uxt	ENSMUSG00000001134.9	ENSMUSG00000001134	1903.18	2.07085	0.286044	7.23964	4.49887e-13	2.67011e-12
Oas1c	ENSMUSG00000001166.17	ENSMUSG00000001166	120.253	7.33737	0.733292	10.0061	1.43344e-23	1.76183e-22
Sema6b	ENSMUSG00000001227.12	ENSMUSG00000001227	259.146	2.36137	0.5069	4.65846	3.18587e-06	9.89701e-06
Uhrf1	ENSMUSG00000001228.14	ENSMUSG00000001228	18045.9	1.87986	0.506391	3.71227	0.000205411	0.000509976
Ramp2	ENSMUSG00000001240.13	ENSMUSG00000001240	1049.36	1.21473	0.243126	4.99631	5.84368e-07	1.9758e-06
Lsr	ENSMUSG00000001247.16	ENSMUSG00000001247	2048.1	11.5651	0.598668	19.3181	3.78523e-83	7.79851e-81
Hpn	ENSMUSG00000001249.14	ENSMUSG00000001249	393.501	6.73046	1.05025	6.40844	1.47019e-10	7.01198e-10
Itgb7	ENSMUSG00000001281.10	ENSMUSG00000001281	1153.44	9.27738	0.482783	19.2165	2.69504e-82	5.29218e-80
Myg1	ENSMUSG00000001285.12	ENSMUSG00000001285	7231.22	2.54621	0.231245	11.0109	3.387e-28	5.48885e-27
Rarg	ENSMUSG00000001288.15	ENSMUSG00000001288	1974.56	3.63863	0.44397	8.19567	2.49194e-16	1.89344e-15
Pfdn5	ENSMUSG00000001289.12	ENSMUSG00000001289	7691.3	1.0264	0.261072	3.93148	8.44236e-05	0.000221086
Rnd2	ENSMUSG00000001313.12	ENSMUSG00000001313	4662.61	2.58274	0.239452	10.7861	4.00626e-27	6.09179e-26
Sync	ENSMUSG00000001333.9	ENSMUSG00000001333	27.4966	2.21732	0.5585	3.97013	7.18322e-05	0.000189853
Acp5	ENSMUSG00000001348.15	ENSMUSG00000001348	644.482	14.1376	1.28934	10.965	5.63278e-28	8.9778e-27
Smg5	ENSMUSG00000001415.10	ENSMUSG00000001415	13292.7	1.3273	0.470132	2.82325	0.00475395	0.0095394
Cct3	ENSMUSG00000001416.13	ENSMUSG00000001416	54480.6	2.71104	0.191689	14.1429	2.06651e-45	8.55714e-44
Glmp	ENSMUSG00000001418.13	ENSMUSG00000001418	10524.4	2.2498	0.368829	6.09985	1.06166e-09	4.70382e-09
Tmem79	ENSMUSG00000001420.13	ENSMUSG00000001420	457.041	2.14747	0.606689	3.53966	0.000400646	0.000957793
Snd1	ENSMUSG00000001424.14	ENSMUSG00000001424	18188.7	1.60586	0.391904	4.09759	4.17472e-05	0.00011392
Col18a1	ENSMUSG00000001435.15	ENSMUSG00000001435	8484.26	6.14755	0.894299	6.87415	6.23585e-12	3.35987e-11
Slc19a1	ENSMUSG00000001436.15	ENSMUSG00000001436	2289.57	1.19904	0.399642	3.00028	0.00269731	0.00564222
Tbx21	ENSMUSG00000001444.2	ENSMUSG00000001444	29.0536	3.69636	0.757963	4.87671	1.0787e-06	3.54326e-06
Mrpl10	ENSMUSG00000001445.10	ENSMUSG00000001445	6662.41	2.04311	0.202899	10.0696	7.52798e-24	9.40904e-23
Def8	ENSMUSG00000001482.15	ENSMUSG00000001482	11663.7	3.39659	0.383456	8.85782	8.1591e-19	7.38491e-18
Col1a1	ENSMUSG00000001506.10	ENSMUSG00000001506	55.8047	2.45519	0.793295	3.09493	0.00196857	0.00421285
Itga3	ENSMUSG00000001507.16	ENSMUSG00000001507	1776.02	6.55184	0.784438	8.35228	6.69605e-17	5.29928e-16
Dlx3	ENSMUSG00000001510.8	ENSMUSG00000001510	10.331	5.68856	1.30299	4.36576	1.26681e-05	3.67174e-05
Nrip2	ENSMUSG00000001520.12	ENSMUSG00000001520	65.6742	7.25496	0.994729	7.2934	3.02222e-13	1.81905e-12
Gtf2h4	ENSMUSG00000001524.14	ENSMUSG00000001524	3510.37	2.16034	0.18866	11.451	2.32526e-30	4.30063e-29
Tubb5	ENSMUSG00000001525.10	ENSMUSG00000001525	186010	2.92095	0.365752	7.98615	1.39224e-15	9.96409e-15
Jup	ENSMUSG00000001552.14	ENSMUSG00000001552	11597.4	3.87298	0.482881	8.02057	1.05255e-15	7.5979e-15
Klhl10	ENSMUSG00000001558.5	ENSMUSG00000001558	41.3014	1.7502	0.438797	3.98862	6.64587e-05	0.000176579
Mnx1	ENSMUSG00000001566.9	ENSMUSG00000001566	17.5879	7.96637	1.49645	5.32353	1.01775e-07	3.70957e-07
Tnk1	ENSMUSG00000001583.13	ENSMUSG00000001583	814.909	7.52752	1.04393	7.21078	5.56312e-13	3.27698e-12
Acap1	ENSMUSG00000001588.12	ENSMUSG00000001588	479.314	6.56455	0.353761	18.5564	7.23506e-77	1.10886e-74
Tcea3	ENSMUSG00000001604.14	ENSMUSG00000001604	1607.83	5.89956	0.537471	10.9765	4.95619e-28	7.93969e-27
Akr1b3	ENSMUSG00000001642.18	ENSMUSG00000001642	31069.4	3.9091	0.412975	9.46572	2.91535e-21	3.11819e-20
Hoxc13	ENSMUSG00000001655.6	ENSMUSG00000001655	54.295	9.59968	1.34397	7.14279	9.14559e-13	5.28568e-12
Hoxc6	ENSMUSG00000001661.5	ENSMUSG00000001661	9.10653	7.00822	1.65626	4.23134	2.323e-05	6.53848e-05
Gstt3	ENSMUSG00000001665.11	ENSMUSG00000001665	415.85	5.11997	1.5998	3.20038	0.00137246	0.00301298
Ddt	ENSMUSG00000001666.8	ENSMUSG00000001666	4062.89	2.77992	0.312456	8.89699	5.73797e-19	5.24641e-18
Marveld3	ENSMUSG00000001672.14	ENSMUSG00000001672	39.6247	9.2921	1.40917	6.59402	4.28072e-11	2.13866e-10
Tcirg1	ENSMUSG00000001750.16	ENSMUSG00000001750	1433.48	3.9177	0.413332	9.47833	2.58375e-21	2.77532e-20
Coasy	ENSMUSG00000001755.12	ENSMUSG00000001755	3437.6	1.78699	0.250845	7.1239	1.04915e-12	6.022e-12
Rtcb	ENSMUSG00000001783.3	ENSMUSG00000001783	19209.2	1.32339	0.152711	8.66598	4.47655e-18	3.85204e-17
Pwp1	ENSMUSG00000001785.13	ENSMUSG00000001785	4867.69	1.2816	0.270495	4.73797	2.15869e-06	6.84652e-06
Capns1	ENSMUSG00000001794.13	ENSMUSG00000001794	27956	2.23661	0.23376	9.568	1.08993e-21	1.19893e-20
Folr1	ENSMUSG00000001827.12	ENSMUSG00000001827	6927.69	15.0188	0.916879	16.3804	2.64112e-60	2.08756e-58
Clpb	ENSMUSG00000001829.17	ENSMUSG00000001829	14834.6	3.015	0.324051	9.30407	1.35168e-20	1.39239e-19
Zdhhc4	ENSMUSG00000001844.10	ENSMUSG00000001844	2413.79	1.04532	0.327976	3.18719	0.0014366	0.00314401
Nup214	ENSMUSG00000001855.15	ENSMUSG00000001855	7481.96	2.01895	0.363957	5.54724	2.90219e-08	1.11933e-07
Trmt1	ENSMUSG00000001909.16	ENSMUSG00000001909	11114.9	2.33824	0.199405	11.7261	9.37018e-32	1.88416e-30
Nacc1	ENSMUSG00000001910.5	ENSMUSG00000001910	18578.7	1.35071	0.366346	3.68698	0.000226933	0.000559981
Slc1a5	ENSMUSG00000001918.17	ENSMUSG00000001918	13931.1	3.45648	0.191359	18.0628	6.25461e-73	8.23087e-71
Uba1	ENSMUSG00000001924.15	ENSMUSG00000001924	102229	2.5419	0.162877	15.6063	6.59573e-55	4.17352e-53
Vwf	ENSMUSG00000001930.17	ENSMUSG00000001930	175.201	3.50916	0.487124	7.20384	5.85403e-13	3.44029e-12
Vsig2	ENSMUSG00000001943.8	ENSMUSG00000001943	34.6704	5.11274	0.857187	5.96456	2.45297e-09	1.05448e-08
Esam	ENSMUSG00000001946.14	ENSMUSG00000001946	45.978	1.32939	0.406465	3.27061	0.00107316	0.00240195
Emd	ENSMUSG00000001964.14	ENSMUSG00000001964	5406.75	2.33219	0.394372	5.91368	3.34549e-09	1.41731e-08
Grik3	ENSMUSG00000001985.9	ENSMUSG00000001985	555.072	2.72748	0.378136	7.21297	5.47456e-13	3.22615e-12
Npas1	ENSMUSG00000001988.9	ENSMUSG00000001988	15.0984	4.42007	1.04526	4.2287	2.35044e-05	6.61202e-05
Pdzd4	ENSMUSG00000002006.12	ENSMUSG00000002006	2359.48	1.947	0.311594	6.24849	4.14431e-10	1.90643e-09
Idh3g	ENSMUSG00000002010.17	ENSMUSG00000002010	15881.1	2.04648	0.251245	8.14533	3.78258e-16	2.82457e-15
Pnck	ENSMUSG00000002012.13	ENSMUSG00000002012	307.435	4.26384	0.788905	5.40476	6.48953e-08	2.41307e-07
Ssr4	ENSMUSG00000002014.12	ENSMUSG00000002014	10267.9	2.70961	0.344626	7.86248	3.76602e-15	2.61706e-14
Bcap31	ENSMUSG00000002015.5	ENSMUSG00000002015	15071	2.47026	0.278869	8.85814	8.13571e-19	7.36639e-18
Ift46	ENSMUSG00000002031.13	ENSMUSG00000002031	8765.04	3.00013	0.214479	13.988	1.84529e-44	7.22451e-43
Cd3g	ENSMUSG00000002033.14	ENSMUSG00000002033	21.1845	9.21558	1.57184	5.86294	4.54735e-09	1.90274e-08
Trappc6a	ENSMUSG00000002043.17	ENSMUSG00000002043	1147.7	2.31995	0.296627	7.82109	5.23675e-15	3.60223e-14
Unc119	ENSMUSG00000002058.13	ENSMUSG00000002058	3138.99	1.84299	0.389695	4.72933	2.25266e-06	7.12004e-06
Ccne1	ENSMUSG00000002068.16	ENSMUSG00000002068	5082.03	3.93533	0.581014	6.77322	1.2595e-11	6.61877e-11
Hsf2bp	ENSMUSG00000002076.12	ENSMUSG00000002076	1524.71	8.00748	0.392698	20.3909	2.01245e-92	5.62033e-90
Mybpc3	ENSMUSG00000002100.15	ENSMUSG00000002100	84.453	10.24	1.27432	8.03565	9.30866e-16	6.75247e-15
Psmc3	ENSMUSG00000002102.15	ENSMUSG00000002102	23097.4	1.90841	0.250127	7.62975	2.35205e-14	1.54277e-13
Rapsn	ENSMUSG00000002104.11	ENSMUSG00000002104	136.482	5.38304	0.484706	11.1058	1.17572e-28	1.96487e-27
Ddb2	ENSMUSG00000002109.14	ENSMUSG00000002109	636.655	1.04068	0.245579	4.23767	2.25849e-05	6.36047e-05
Spi1	ENSMUSG00000002111.8	ENSMUSG00000002111	47.8124	7.25121	1.06266	6.82366	8.87473e-12	4.71699e-11
Sf3a1	ENSMUSG00000002129.11	ENSMUSG00000002129	19275.4	2.2022	0.458612	4.80189	1.57176e-06	5.06946e-06
Stat6	ENSMUSG00000002147.18	ENSMUSG00000002147	1979.54	8.85842	0.494291	17.9215	8.01651e-72	9.97501e-70
Napsa	ENSMUSG00000002204.9	ENSMUSG00000002204	97.7971	9.34158	1.10211	8.47607	2.32929e-17	1.9021e-16
Vrk3	ENSMUSG00000002205.16	ENSMUSG00000002205	3288.75	1.23284	0.42395	2.90799	0.00363763	0.00745165
Smg9	ENSMUSG00000002210.11	ENSMUSG00000002210	4439.1	1.7062	0.393405	4.337	1.44442e-05	4.15871e-05
Mov10	ENSMUSG00000002227.15	ENSMUSG00000002227	10040.2	4.48478	0.352233	12.7324	3.90579e-37	1.07645e-35
Ppm1j	ENSMUSG00000002228.7	ENSMUSG00000002228	1249.57	10.1165	0.793405	12.7507	3.088e-37	8.55754e-36
Def6	ENSMUSG00000002257.8	ENSMUSG00000002257	670.342	6.37574	0.435085	14.654	1.26992e-48	6.11483e-47
Lmf1	ENSMUSG00000002279.19	ENSMUSG00000002279	3133.75	1.56444	0.291092	5.37436	7.68558e-08	2.83708e-07
Ciao3	ENSMUSG00000002280.11	ENSMUSG00000002280	2769.06	1.79796	0.322186	5.58049	2.39835e-08	9.31868e-08
Angptl4	ENSMUSG00000002289.16	ENSMUSG00000002289	832.39	6.44009	0.704215	9.14507	5.95914e-20	5.86464e-19
Daxx	ENSMUSG00000002307.16	ENSMUSG00000002307	4250.66	2.15099	0.297601	7.22775	4.91078e-13	2.90566e-12
Cd320	ENSMUSG00000002308.16	ENSMUSG00000002308	6430.96	4.49533	0.381563	11.7813	4.87084e-32	9.94547e-31
Rec8	ENSMUSG00000002324.8	ENSMUSG00000002324	492.846	9.37301	0.580934	16.1344	1.4627e-58	1.06875e-56
Armc6	ENSMUSG00000002343.11	ENSMUSG00000002343	2315.57	1.68546	0.402538	4.18707	2.82578e-05	7.87165e-05
Ranbp3	ENSMUSG00000002372.9	ENSMUSG00000002372	8152.71	1.20145	0.195109	6.15785	7.37406e-10	3.31509e-09
Ndufa11	ENSMUSG00000002379.7	ENSMUSG00000002379	10160.8	3.19474	0.352649	9.05926	1.31341e-19	1.25475e-18
Bmp8b	ENSMUSG00000002384.2	ENSMUSG00000002384	31.8786	5.51322	0.900616	6.12161	9.26348e-10	4.12906e-09
Use1	ENSMUSG00000002395.14	ENSMUSG00000002395	10568.6	2.763	0.346984	7.96291	1.68043e-15	1.19248e-14
Ocel1	ENSMUSG00000002396.8	ENSMUSG00000002396	398.812	1.76984	0.614327	2.88093	0.00396497	0.00806438
Ndufb2	ENSMUSG00000002416.13	ENSMUSG00000002416	3737.81	2.10566	0.32757	6.42812	1.29192e-10	6.19229e-10
Rpl3l	ENSMUSG00000002500.15	ENSMUSG00000002500	88.5963	7.19036	0.696425	10.3247	5.45067e-25	7.35387e-24
Slc9a3r2	ENSMUSG00000002504.15	ENSMUSG00000002504	1603.19	3.5269	0.327669	10.7636	5.11151e-27	7.70713e-26
Mien1	ENSMUSG00000002580.7	ENSMUSG00000002580	3706.17	2.45086	0.210325	11.6527	2.22248e-31	4.34386e-30
Tgfb1	ENSMUSG00000002603.15	ENSMUSG00000002603	798.258	5.02591	0.578345	8.69015	3.61962e-18	3.13289e-17
Pdcd2l	ENSMUSG00000002635.11	ENSMUSG00000002635	4527.15	2.40234	0.284715	8.43769	3.23676e-17	2.62016e-16
Gtf2f1	ENSMUSG00000002658.9	ENSMUSG00000002658	6057.83	1.13558	0.234019	4.85252	1.21905e-06	3.9814e-06
Clpp	ENSMUSG00000002660.8	ENSMUSG00000002660	9093.78	2.50297	0.291955	8.57311	1.00725e-17	8.42781e-17
Alkbh7	ENSMUSG00000002661.14	ENSMUSG00000002661	2325.74	3.69202	0.404565	9.12589	7.11484e-20	6.96655e-19
Dennd1c	ENSMUSG00000002668.8	ENSMUSG00000002668	407.956	11.1394	0.934621	11.9186	9.46648e-33	2.01986e-31
Pex6	ENSMUSG00000002763.16	ENSMUSG00000002763	3943.62	2.24094	0.150074	14.9322	2.03343e-50	1.06038e-48
Mrpl2	ENSMUSG00000002767.13	ENSMUSG00000002767	9970.13	3.24706	0.283321	11.4607	2.0787e-30	3.85027e-29
Mea1	ENSMUSG00000002768.8	ENSMUSG00000002768	8073.13	2.25952	0.270191	8.36266	6.1321e-17	4.86216e-16
Gnmt	ENSMUSG00000002769.9	ENSMUSG00000002769	136.576	3.14383	0.691713	4.54499	5.49373e-06	1.66247e-05
Grin2d	ENSMUSG00000002771.12	ENSMUSG00000002771	106.314	1.9604	0.549507	3.56756	0.000360322	0.00086551
Kdelr1	ENSMUSG00000002778.14	ENSMUSG00000002778	9600.78	1.74468	0.199186	8.75903	1.96942e-18	1.73689e-17
Tmem143	ENSMUSG00000002781.19	ENSMUSG00000002781	2999.25	3.29536	0.613577	5.37073	7.84192e-08	2.89182e-07
Ggct	ENSMUSG00000002797.9	ENSMUSG00000002797	668.195	1.55516	0.222353	6.99412	2.66933e-12	1.48339e-11
Jag2	ENSMUSG00000002799.6	ENSMUSG00000002799	484.609	4.86336	0.669349	7.26581	3.70813e-13	2.2165e-12
Nudt14	ENSMUSG00000002804.4	ENSMUSG00000002804	994.047	4.04688	0.294469	13.743	5.61326e-43	2.09021e-41
Top3a	ENSMUSG00000002814.15	ENSMUSG00000002814	2272.07	1.54056	0.223942	6.87925	6.01672e-12	3.24807e-11
Atg4d	ENSMUSG00000002820.6	ENSMUSG00000002820	7031.24	3.17705	0.290689	10.9294	8.34164e-28	1.31866e-26
Qtrt1	ENSMUSG00000002825.8	ENSMUSG00000002825	3850.57	2.61174	0.185759	14.0598	6.7079e-45	2.69334e-43
Hdgfl2	ENSMUSG00000002833.11	ENSMUSG00000002833	9577.37	1.22933	0.158423	7.75977	8.50851e-15	5.76291e-14
Chaf1a	ENSMUSG00000002835.9	ENSMUSG00000002835	7656.24	1.34931	0.217995	6.18966	6.02958e-10	2.72971e-09
Adprh	ENSMUSG00000002844.9	ENSMUSG00000002844	17736.7	2.79614	0.38626	7.23902	4.51933e-13	2.68162e-12
Tmem39a	ENSMUSG00000002845.14	ENSMUSG00000002845	4433.09	2.59583	0.318147	8.15923	3.37178e-16	2.53287e-15
Pla1a	ENSMUSG00000002847.7	ENSMUSG00000002847	1486.3	9.39193	0.369081	25.4468	7.6536e-143	8.0156e-140
Mcm2	ENSMUSG00000002870.8	ENSMUSG00000002870	27572.3	2.2635	0.466885	4.8481	1.2465e-06	4.0684e-06
Kcnn1	ENSMUSG00000002908.17	ENSMUSG00000002908	400.624	1.39774	0.459645	3.04091	0.00235861	0.0049835
Arrdc2	ENSMUSG00000002910.11	ENSMUSG00000002910	567.826	1.97742	0.352075	5.61649	1.94879e-08	7.6464e-08
Map2k7	ENSMUSG00000002948.19	ENSMUSG00000002948	5658.86	1.33719	0.246848	5.41705	6.05909e-08	2.2579e-07
Ap2a2	ENSMUSG00000002957.11	ENSMUSG00000002957	9118.8	1.07327	0.254371	4.21933	2.45032e-05	6.87837e-05
Pnkp	ENSMUSG00000002963.17	ENSMUSG00000002963	8975.47	3.65703	0.611376	5.98164	2.20899e-09	9.53185e-09
Med25	ENSMUSG00000002968.9	ENSMUSG00000002968	15329.9	2.16595	0.338705	6.39481	1.60748e-10	7.64937e-10
Bcam	ENSMUSG00000002980.14	ENSMUSG00000002980	13593.9	8.54318	0.609075	14.0265	1.07346e-44	4.24905e-43
Clptm1	ENSMUSG00000002981.10	ENSMUSG00000002981	23461.3	1.80061	0.437609	4.11466	3.87751e-05	0.000106271
Relb	ENSMUSG00000002983.17	ENSMUSG00000002983	3312.62	4.31616	0.161692	26.6936	5.5782e-157	8.763e-154
Tomm40	ENSMUSG00000002984.17	ENSMUSG00000002984	14665.7	2.82741	0.217397	13.0057	1.13509e-38	3.36444e-37
Apoe	ENSMUSG00000002985.16	ENSMUSG00000002985	47648	3.03406	0.988426	3.06959	0.00214356	0.004559
Apoc2	ENSMUSG00000002992.17	ENSMUSG00000002992	118.081	10.6707	1.26643	8.42577	3.58387e-17	2.89091e-16
Rab8a	ENSMUSG00000003037.16	ENSMUSG00000003037	6333.15	1.5325	0.392181	3.90763	9.32066e-05	0.000242495
Elf3	ENSMUSG00000003051.13	ENSMUSG00000003051	11522	13.7242	0.536008	25.6045	1.3605e-144	1.6284e-141
Atp5d	ENSMUSG00000003072.15	ENSMUSG00000003072	32310.8	3.00019	0.269765	11.1215	9.85886e-29	1.65643e-27
Cnot11	ENSMUSG00000003135.15	ENSMUSG00000003135	3735.68	1.83899	0.200709	9.16244	5.07368e-20	5.01285e-19
Slc2a3	ENSMUSG00000003153.10	ENSMUSG00000003153	61136.2	7.81285	0.710809	10.9915	4.19939e-28	6.76614e-27
Irf3	ENSMUSG00000003184.15	ENSMUSG00000003184	3604.96	1.15612	0.286608	4.03381	5.48787e-05	0.000147398
Bcl2l12	ENSMUSG00000003190.12	ENSMUSG00000003190	1124.05	1.10949	0.298454	3.71746	0.000201234	0.000499952
Mpnd	ENSMUSG00000003199.16	ENSMUSG00000003199	8713.62	1.35369	0.168831	8.018	1.07483e-15	7.75424e-15
Sh3gl1	ENSMUSG00000003200.10	ENSMUSG00000003200	8241.15	1.64815	0.270748	6.08738	1.14773e-09	5.07087e-09
Ebi3	ENSMUSG00000003206.7	ENSMUSG00000003206	11.2106	7.32749	1.67064	4.38604	1.15434e-05	3.3597e-05
Eif2b5	ENSMUSG00000003235.13	ENSMUSG00000003235	69251.9	5.27862	0.22354	23.6137	2.7844e-123	1.6276e-120
Sult2b1	ENSMUSG00000003271.17	ENSMUSG00000003271	1347.2	9.51737	0.448098	21.2395	4.1259e-100	1.3468e-97
Dlgap1	ENSMUSG00000003279.17	ENSMUSG00000003279	418.889	3.14942	1.06634	2.95349	0.00314204	0.00649948
Plag1	ENSMUSG00000003282.9	ENSMUSG00000003282	50.6868	5.88049	0.812885	7.2341	4.68642e-13	2.77748e-12
Hck	ENSMUSG00000003283.14	ENSMUSG00000003283	371.232	13.3405	1.49843	8.90301	5.43534e-19	4.98058e-18
Mrpl4	ENSMUSG00000003299.10	ENSMUSG00000003299	9545.51	2.37688	0.255682	9.29623	1.45511e-20	1.49343e-19
Ap1m2	ENSMUSG00000003309.14	ENSMUSG00000003309	638.715	11.0253	0.952526	11.5748	5.53023e-31	1.05705e-29
Atp8b3	ENSMUSG00000003341.9	ENSMUSG00000003341	201.417	3.53072	0.773159	4.56662	4.9565e-06	1.5077e-05
Btbd2	ENSMUSG00000003344.14	ENSMUSG00000003344	8351.84	3.13214	0.315496	9.92769	3.15475e-23	3.80858e-22
Csnk1g2	ENSMUSG00000003345.16	ENSMUSG00000003345	10219.9	1.81682	0.346455	5.24402	1.57116e-07	5.63192e-07
Abhd17a	ENSMUSG00000003346.14	ENSMUSG00000003346	9378.17	3.35988	0.206207	16.2937	1.09403e-59	8.38364e-58
Mob3a	ENSMUSG00000003348.10	ENSMUSG00000003348	2559.1	1.88244	0.332423	5.66279	1.48931e-08	5.91371e-08
Cacnb3	ENSMUSG00000003352.14	ENSMUSG00000003352	2108.65	1.86127	0.424452	4.38513	1.15917e-05	3.37297e-05
Ccdc65	ENSMUSG00000003354.6	ENSMUSG00000003354	50.4053	3.99494	0.717447	5.56828	2.57267e-08	9.96826e-08
Fkbp11	ENSMUSG00000003355.7	ENSMUSG00000003355	1435.51	4.31274	0.533605	8.08227	6.35701e-16	4.6775e-15
Pld3	ENSMUSG00000003363.15	ENSMUSG00000003363	7458.33	3.23272	0.178759	18.0842	4.24197e-73	5.64138e-71
Cd79a	ENSMUSG00000003379.7	ENSMUSG00000003379	146.212	3.45287	0.396666	8.70472	3.18373e-18	2.76514e-17
Rabac1	ENSMUSG00000003380.11	ENSMUSG00000003380	9381.8	3.42792	0.253022	13.5479	8.15279e-42	2.85007e-40
Prkcsh	ENSMUSG00000003402.14	ENSMUSG00000003402	22013.3	2.46087	0.185164	13.2902	2.63711e-40	8.59711e-39
St8sia6	ENSMUSG00000003418.11	ENSMUSG00000003418	30.7563	3.50081	1.12152	3.12149	0.00179936	0.00387383
Fcgrt	ENSMUSG00000003420.8	ENSMUSG00000003420	1608.97	4.47187	0.717953	6.22864	4.70491e-10	2.15288e-09
Nosip	ENSMUSG00000003421.13	ENSMUSG00000003421	6262.11	2.03882	0.269838	7.55572	4.16559e-14	2.67712e-13
Pih1d1	ENSMUSG00000003423.15	ENSMUSG00000003423	6017.64	2.15434	0.251002	8.58297	9.24516e-18	7.76402e-17
Rps11	ENSMUSG00000003429.11	ENSMUSG00000003429	85274.6	2.91415	0.282327	10.3219	5.61023e-25	7.55697e-24
Supt5	ENSMUSG00000003435.9	ENSMUSG00000003435	14670.2	1.69976	0.18306	9.28525	1.61328e-20	1.64769e-19
Timm50	ENSMUSG00000003438.17	ENSMUSG00000003438	17375.5	3.22203	0.285178	11.2983	1.33742e-29	2.35571e-28
Med29	ENSMUSG00000003444.8	ENSMUSG00000003444	3118.31	2.70415	0.350735	7.70996	1.25856e-14	8.42675e-14
Pex19	ENSMUSG00000003464.13	ENSMUSG00000003464	8733.63	1.19594	0.16688	7.16647	7.69569e-13	4.47757e-12
Phyhip	ENSMUSG00000003469.9	ENSMUSG00000003469	379.181	5.89638	0.645638	9.13264	6.68499e-20	6.561e-19
Crhr2	ENSMUSG00000003476.16	ENSMUSG00000003476	11.6635	4.58548	1.25861	3.64328	0.000269186	0.000657723
Cyp4f18	ENSMUSG00000003484.4	ENSMUSG00000003484	14.386	8.1024	1.5621	5.18685	2.13881e-07	7.5685e-07
Impdh1	ENSMUSG00000003500.13	ENSMUSG00000003500	3131.07	3.10789	0.686241	4.52887	5.93013e-06	1.78679e-05
Prodh	ENSMUSG00000003526.12	ENSMUSG00000003526	662.143	2.62641	0.624228	4.20746	2.58256e-05	7.2302e-05
Ess2	ENSMUSG00000003527.9	ENSMUSG00000003527	3425.4	1.55518	0.22994	6.76341	1.34781e-11	7.06656e-11
Slc25a1	ENSMUSG00000003528.15	ENSMUSG00000003528	13591.4	3.48759	0.360191	9.68261	3.57462e-22	4.03993e-21
Dgcr6	ENSMUSG00000003531.15	ENSMUSG00000003531	3298.14	1.53292	0.267958	5.72077	1.06043e-08	4.27713e-08
Klc4	ENSMUSG00000003546.10	ENSMUSG00000003546	2375.01	1.4829	0.295504	5.01821	5.21562e-07	1.77323e-06
Ercc1	ENSMUSG00000003549.9	ENSMUSG00000003549	3532.41	2.11131	0.261492	8.07407	6.79956e-16	4.99144e-15
As3mt	ENSMUSG00000003559.8	ENSMUSG00000003559	448.461	5.63883	1.14583	4.92116	8.60321e-07	2.85618e-06
Aven	ENSMUSG00000003604.14	ENSMUSG00000003604	2476.47	2.8657	0.249907	11.4671	1.93041e-30	3.58616e-29
Rps6ka1	ENSMUSG00000003644.17	ENSMUSG00000003644	7650.3	4.34415	0.619082	7.01707	2.26564e-12	1.2683e-11
Calb2	ENSMUSG00000003657.9	ENSMUSG00000003657	443.699	3.83035	0.682927	5.60872	2.03825e-08	7.97623e-08
Taf6l	ENSMUSG00000003680.16	ENSMUSG00000003680	5789.48	3.49373	0.26008	13.4333	3.85855e-41	1.32312e-39
Itpkc	ENSMUSG00000003752.9	ENSMUSG00000003752	1145.39	1.74143	0.229271	7.59554	3.06517e-14	1.99439e-13
Coq8b	ENSMUSG00000003762.13	ENSMUSG00000003762	1705.11	2.17072	0.227064	9.55998	1.17779e-21	1.29274e-20
Kif20a	ENSMUSG00000003779.16	ENSMUSG00000003779	13278.7	1.80857	0.322652	5.60533	2.07861e-08	8.12785e-08
Farsa	ENSMUSG00000003808.18	ENSMUSG00000003808	12436.2	3.03767	0.22391	13.5665	6.32863e-42	2.22476e-40
Gcdh	ENSMUSG00000003809.14	ENSMUSG00000003809	2237.86	1.72961	0.30263	5.71526	1.09536e-08	4.41074e-08
Dnase2a	ENSMUSG00000003812.13	ENSMUSG00000003812	2665.51	2.27377	0.285548	7.96284	1.68134e-15	1.19279e-14
Calr	ENSMUSG00000003814.8	ENSMUSG00000003814	49127.6	2.21139	0.377232	5.86215	4.56907e-09	1.91151e-08
Syce2	ENSMUSG00000003824.12	ENSMUSG00000003824	1063.86	5.1917	1.1258	4.61157	3.99642e-06	1.22709e-05
Nqo1	ENSMUSG00000003849.8	ENSMUSG00000003849	1159.13	4.6863	0.957839	4.89257	9.95277e-07	3.27911e-06
Ppfia3	ENSMUSG00000003863.18	ENSMUSG00000003863	1248.86	2.47792	0.27266	9.08795	1.00925e-19	9.73423e-19
Gys1	ENSMUSG00000003865.16	ENSMUSG00000003865	11043	2.90185	0.158242	18.3381	4.10735e-75	5.86581e-73
Ruvbl2	ENSMUSG00000003868.14	ENSMUSG00000003868	31081.7	3.6128	0.255882	14.119	2.89888e-45	1.19448e-43
Lin7b	ENSMUSG00000003872.9	ENSMUSG00000003872	77.3836	2.83948	0.834735	3.40166	0.000669789	0.00154877
Bax	ENSMUSG00000003873.11	ENSMUSG00000003873	10351.2	1.88307	0.526909	3.5738	0.00035184	0.000846835
Efnb3	ENSMUSG00000003934.5	ENSMUSG00000003934	312.338	2.3952	0.814369	2.94118	0.00326968	0.00674962
Rpl8	ENSMUSG00000003970.9	ENSMUSG00000003970	229300	3.34942	0.185742	18.0326	1.08013e-72	1.39227e-70
Fancl	ENSMUSG00000004018.9	ENSMUSG00000004018	779.16	1.38339	0.203864	6.78583	1.15423e-11	6.08334e-11
Gstm3	ENSMUSG00000004038.9	ENSMUSG00000004038	743.099	9.38257	0.592556	15.8341	1.81103e-56	1.21387e-54
Cavin1	ENSMUSG00000004044.9	ENSMUSG00000004044	598.872	1.38053	0.489858	2.81823	0.00482893	0.00967672
Map3k11	ENSMUSG00000004054.9	ENSMUSG00000004054	3607.7	1.17701	0.343481	3.42671	0.00061095	0.00142174
Hmox2	ENSMUSG00000004070.15	ENSMUSG00000004070	2499.33	1.38711	0.151134	9.17802	4.39083e-20	4.34502e-19
Ppan	ENSMUSG00000004100.12	ENSMUSG00000004100	13157.1	3.29973	0.240724	13.7075	9.15174e-43	3.37286e-41
Cacna1e	ENSMUSG00000004110.17	ENSMUSG00000004110	337.609	5.37621	1.61677	3.32528	0.00088329	0.00200262
Atn1	ENSMUSG00000004263.15	ENSMUSG00000004263	4310.36	1.13558	0.272257	4.171	3.03269e-05	8.41539e-05
Phb2	ENSMUSG00000004264.17	ENSMUSG00000004264	35767.9	2.98303	0.340769	8.75382	2.06242e-18	1.81572e-17
Ptpn6	ENSMUSG00000004266.15	ENSMUSG00000004266	1238.3	5.08687	0.621101	8.19009	2.61039e-16	1.97925e-15
Eno2	ENSMUSG00000004267.16	ENSMUSG00000004267	1124.91	2.71297	0.796753	3.40503	0.000661557	0.00153086
Emg1	ENSMUSG00000004268.11	ENSMUSG00000004268	10199.1	2.25055	0.437636	5.14252	2.71084e-07	9.4806e-07
Lpcat3	ENSMUSG00000004270.13	ENSMUSG00000004270	8884.14	2.50846	0.374759	6.69352	2.17859e-11	1.12027e-10
Atp6v1f	ENSMUSG00000004285.12	ENSMUSG00000004285	7789.75	2.76667	0.259164	10.6754	1.32734e-26	1.96251e-25
Hif3a	ENSMUSG00000004328.15	ENSMUSG00000004328	190.74	5.80645	1.29971	4.46748	7.91449e-06	2.35059e-05
Gpx6	ENSMUSG00000004341.8	ENSMUSG00000004341	41.1717	10.1725	1.43468	7.09042	1.33703e-12	7.63085e-12
Spic	ENSMUSG00000004359.16	ENSMUSG00000004359	133.034	5.33942	0.443397	12.0421	2.13504e-33	4.74066e-32
Sst	ENSMUSG00000004366.4	ENSMUSG00000004366	160.613	8.32104	1.92507	4.32245	1.54307e-05	4.4265e-05
Ddx56	ENSMUSG00000004393.10	ENSMUSG00000004393	18624.5	3.91682	0.313785	12.4825	9.30139e-36	2.34729e-34
Ppp1cc	ENSMUSG00000004455.16	ENSMUSG00000004455	19289.9	1.54444	0.145616	10.6063	2.78594e-26	4.05e-25
Pnpla6	ENSMUSG00000004565.15	ENSMUSG00000004565	4439.6	2.44494	0.428263	5.70896	1.13667e-08	4.56833e-08
Etfb	ENSMUSG00000004610.4	ENSMUSG00000004610	13216.6	3.03834	0.223299	13.6066	3.65924e-42	1.30646e-40
Stxbp2	ENSMUSG00000004626.14	ENSMUSG00000004626	6502.53	8.48468	0.616596	13.7605	4.40355e-43	1.65446e-41
Pcp2	ENSMUSG00000004630.18	ENSMUSG00000004630	4.70021	6.02948	2.10706	2.86156	0.00421561	0.00853616
Arid3b	ENSMUSG00000004661.15	ENSMUSG00000004661	2568.08	4.71161	0.452203	10.4192	2.02573e-25	2.79609e-24
Polr2e	ENSMUSG00000004667.18	ENSMUSG00000004667	19189.9	4.0597	0.283761	14.3067	1.98597e-46	8.68127e-45
Mtfp1	ENSMUSG00000004748.5	ENSMUSG00000004748	1524.41	2.50855	0.228072	10.9989	3.86637e-28	6.24157e-27
Eif2b2	ENSMUSG00000004788.11	ENSMUSG00000004788	9210.19	3.07261	0.263312	11.6691	1.83428e-31	3.61038e-30
Ap1s1	ENSMUSG00000004849.14	ENSMUSG00000004849	6519.38	1.29869	0.181798	7.1436	9.09146e-13	5.25681e-12
Mapk13	ENSMUSG00000004864.13	ENSMUSG00000004864	424.068	10.8231	0.952675	11.3608	6.555e-30	1.17938e-28
Pax3	ENSMUSG00000004872.15	ENSMUSG00000004872	7.64011	7.73911	2.08701	3.70822	0.000208722	0.000517585
Crabp2	ENSMUSG00000004885.5	ENSMUSG00000004885	273.602	3.29219	0.32812	10.0335	1.08592e-23	1.34258e-22
Prcc	ENSMUSG00000004895.9	ENSMUSG00000004895	4723.14	1.34474	0.1429	9.41033	4.94602e-21	5.21469e-20
Hdgf	ENSMUSG00000004897.16	ENSMUSG00000004897	31232.2	1.10873	0.19299	5.74502	9.19111e-09	3.73092e-08
Thop1	ENSMUSG00000004929.12	ENSMUSG00000004929	21560.1	3.97268	0.35309	11.2512	2.2845e-29	3.97102e-28
Apba3	ENSMUSG00000004931.11	ENSMUSG00000004931	4116.14	1.49537	0.186823	8.00424	1.20202e-15	8.64954e-15
Pias4	ENSMUSG00000004934.14	ENSMUSG00000004934	4196.63	2.15533	0.236498	9.11351	7.97618e-20	7.75857e-19
Sgta	ENSMUSG00000004937.6	ENSMUSG00000004937	14018.7	1.68574	0.339274	4.96868	6.74118e-07	2.26584e-06
Dtx2	ENSMUSG00000004947.15	ENSMUSG00000004947	3619.97	3.35872	0.278035	12.0802	1.34403e-33	3.03251e-32
Zp3	ENSMUSG00000004948.12	ENSMUSG00000004948	2334.33	14.1337	1.11939	12.6263	1.51222e-36	4.01368e-35
Hspb1	ENSMUSG00000004951.10	ENSMUSG00000004951	64194.4	14.579	0.65888	22.127	1.7376e-108	6.9325e-106
Rasa4	ENSMUSG00000004952.13	ENSMUSG00000004952	1132.76	6.11613	0.5798	10.5487	5.15104e-26	7.37729e-25
Syt5	ENSMUSG00000004961.7	ENSMUSG00000004961	290.098	5.5229	0.754463	7.32031	2.47402e-13	1.50313e-12
Fxyd4	ENSMUSG00000004988.9	ENSMUSG00000004988	33.8118	9.87831	1.47934	6.6775	2.43054e-11	1.24322e-10
Mri1	ENSMUSG00000004996.9	ENSMUSG00000004996	4584.24	3.52745	0.357397	9.86984	5.62536e-23	6.66322e-22
Cstb	ENSMUSG00000005054.7	ENSMUSG00000005054	3313.76	3.05045	0.301485	10.1181	4.59363e-24	5.81374e-23
Pex5	ENSMUSG00000005069.12	ENSMUSG00000005069	3816.98	1.83785	0.323465	5.68174	1.33332e-08	5.31867e-08
Ndrg1	ENSMUSG00000005125.13	ENSMUSG00000005125	1184.99	4.13663	0.56143	7.36803	1.73171e-13	1.06787e-12
Man2b1	ENSMUSG00000005142.10	ENSMUSG00000005142	4756.08	1.95328	0.38287	5.10167	3.36676e-07	1.16787e-06
Klf5	ENSMUSG00000005148.8	ENSMUSG00000005148	592.903	3.99583	0.389866	10.2492	1.19292e-24	1.57314e-23
Wdr83	ENSMUSG00000005150.16	ENSMUSG00000005150	1948.94	1.65304	0.26444	6.2511	4.0758e-10	1.87594e-09
Prdx2	ENSMUSG00000005161.15	ENSMUSG00000005161	27264.8	1.98675	0.210384	9.44344	3.6074e-21	3.82744e-20
Polr2a	ENSMUSG00000005198.15	ENSMUSG00000005198	20768.6	1.35717	0.254427	5.33423	9.59529e-08	3.50855e-07
Senp3	ENSMUSG00000005204.12	ENSMUSG00000005204	14832.3	1.717	0.176013	9.75491	1.75751e-22	2.02081e-21
Dnah2	ENSMUSG00000005237.14	ENSMUSG00000005237	163.191	2.94871	0.376663	7.82851	4.93673e-15	3.40238e-14
Ripk4	ENSMUSG00000005251.15	ENSMUSG00000005251	323.231	9.69697	0.72735	13.3319	1.50987e-40	4.99349e-39
Prlr	ENSMUSG00000005268.20	ENSMUSG00000005268	33.4836	9.48326	1.39991	6.77417	1.25119e-11	6.58217e-11
Fgfr4	ENSMUSG00000005320.9	ENSMUSG00000005320	70.2059	4.73749	0.619398	7.64854	2.03274e-14	1.34173e-13
Cadm3	ENSMUSG00000005338.13	ENSMUSG00000005338	314.698	7.23959	0.937027	7.72612	1.10871e-14	7.46517e-14
Txn2	ENSMUSG00000005354.16	ENSMUSG00000005354	11576.9	1.46302	0.256495	5.70387	1.17118e-08	4.70025e-08
Msh6	ENSMUSG00000005370.4	ENSMUSG00000005370	10713.7	2.04666	0.330488	6.19284	5.90882e-10	2.67745e-09
Mlxipl	ENSMUSG00000005373.13	ENSMUSG00000005373	152.011	6.47746	0.979965	6.60989	3.84594e-11	1.93065e-10
Tbl2	ENSMUSG00000005374.13	ENSMUSG00000005374	3956.04	1.32844	0.47128	2.81878	0.00482061	0.00966159
Bud23	ENSMUSG00000005378.17	ENSMUSG00000005378	3635.68	1.07769	0.244711	4.40395	1.06298e-05	3.10531e-05
Nid1	ENSMUSG00000005397.8	ENSMUSG00000005397	2072.9	10.2987	0.67137	15.3398	4.14739e-53	2.4586e-51
Mcm5	ENSMUSG00000005410.6	ENSMUSG00000005410	64092	4.14554	0.293046	14.1464	1.96649e-45	8.1564e-44
Hmox1	ENSMUSG00000005413.8	ENSMUSG00000005413	9290.96	1.83125	0.301414	6.07552	1.23584e-09	5.44198e-09
Pafah1b3	ENSMUSG00000005447.12	ENSMUSG00000005447	4244.71	2.52964	0.187123	13.5186	1.21517e-41	4.23036e-40
Il27ra	ENSMUSG00000005465.9	ENSMUSG00000005465	25.5802	9.47672	1.65619	5.722	1.05275e-08	4.24937e-08
Asf1b	ENSMUSG00000005470.8	ENSMUSG00000005470	2686.72	1.77324	0.367269	4.82818	1.37785e-06	4.47502e-06
Ddx39	ENSMUSG00000005481.18	ENSMUSG00000005481	20750.8	3.20278	0.273943	11.6914	1.41033e-31	2.80005e-30
Evx1	ENSMUSG00000005503.8	ENSMUSG00000005503	54.5739	9.6141	1.75537	5.47695	4.3271e-08	1.63896e-07
Ndufs3	ENSMUSG00000005510.9	ENSMUSG00000005510	8249.76	1.479	0.339335	4.35852	1.30944e-05	3.78744e-05
Por	ENSMUSG00000005514.14	ENSMUSG00000005514	7425.92	1.21944	0.174287	6.99673	2.62011e-12	1.457e-11
Trim28	ENSMUSG00000005566.14	ENSMUSG00000005566	145456	4.07158	0.210752	19.3193	3.69377e-83	7.67296e-81
Ube2m	ENSMUSG00000005575.16	ENSMUSG00000005575	12323.6	1.5231	0.285779	5.32963	9.84128e-08	3.59431e-07
Psmd4	ENSMUSG00000005625.15	ENSMUSG00000005625	25817.4	2.8096	0.225434	12.4631	1.18701e-35	2.97461e-34
Insrr	ENSMUSG00000005640.11	ENSMUSG00000005640	12.7317	6.57065	1.49668	4.39014	1.13279e-05	3.29964e-05
Kit	ENSMUSG00000005672.12	ENSMUSG00000005672	1264.75	1.00037	0.228162	4.38449	1.16255e-05	3.38243e-05
Tomm40l	ENSMUSG00000005674.9	ENSMUSG00000005674	4392.57	1.83928	0.318221	5.77989	7.47504e-09	3.06052e-08
Apoa2	ENSMUSG00000005681.12	ENSMUSG00000005681	2003.34	6.01212	0.497827	12.0767	1.40192e-33	3.15746e-32
Pard6a	ENSMUSG00000005699.16	ENSMUSG00000005699	1041.09	1.08414	0.21921	4.94566	7.58865e-07	2.53577e-06
Agrp	ENSMUSG00000005705.10	ENSMUSG00000005705	64.5196	4.56098	0.890191	5.12359	2.99765e-07	1.04458e-06
Psmb4	ENSMUSG00000005779.12	ENSMUSG00000005779	23428.4	2.59774	0.217487	11.9444	6.9464e-33	1.49741e-31
Gpr108	ENSMUSG00000005823.9	ENSMUSG00000005823	2560.61	1.28014	0.309714	4.1333	3.57591e-05	9.83376e-05
Reep5	ENSMUSG00000005873.6	ENSMUSG00000005873	8331.82	2.45038	0.211964	11.5604	6.54143e-31	1.24654e-29
Ergic3	ENSMUSG00000005881.13	ENSMUSG00000005881	10600.5	1.60676	0.256708	6.25909	3.8723e-10	1.78686e-09
Trh	ENSMUSG00000005892.4	ENSMUSG00000005892	14198.1	13.8441	0.932965	14.8389	8.21216e-50	4.13653e-48
Kctd20	ENSMUSG00000005936.19	ENSMUSG00000005936	7347.52	1.07792	0.327908	3.28726	0.00101168	0.00227346
P2rx5	ENSMUSG00000005950.14	ENSMUSG00000005950	45.3726	3.94449	0.665941	5.92318	3.15772e-09	1.34206e-08
Tuft1	ENSMUSG00000005968.14	ENSMUSG00000005968	578.539	4.8531	0.565783	8.57766	9.68192e-18	8.11183e-17
Trap1	ENSMUSG00000005981.11	ENSMUSG00000005981	13446.1	1.36303	0.303575	4.48991	7.12521e-06	2.128e-05
Dhx34	ENSMUSG00000006019.15	ENSMUSG00000006019	2390.55	2.15131	0.136598	15.7492	6.95107e-56	4.53806e-54
Kptn	ENSMUSG00000006021.5	ENSMUSG00000006021	1482.83	2.06683	0.212716	9.71642	2.56658e-22	2.91641e-21
Napa	ENSMUSG00000006024.13	ENSMUSG00000006024	13052.6	1.5786	0.347071	4.54835	5.40683e-06	1.63775e-05
Sra1	ENSMUSG00000006050.12	ENSMUSG00000006050	2302.14	1.66433	0.438189	3.7982	0.000145751	0.000369336
Calcoco2	ENSMUSG00000006056.13	ENSMUSG00000006056	2860.55	15.1355	1.25015	12.107	9.7024e-34	2.19901e-32
Atp5g1	ENSMUSG00000006057.15	ENSMUSG00000006057	34450.3	3.49108	0.430852	8.10274	5.37344e-16	3.97239e-15
Snf8	ENSMUSG00000006058.10	ENSMUSG00000006058	8199.89	3.02912	0.181852	16.657	2.69033e-62	2.29225e-60
Tbcb	ENSMUSG00000006095.12	ENSMUSG00000006095	8884.77	2.88045	0.20457	14.0805	5.00389e-45	2.02859e-43
Inpp5k	ENSMUSG00000006127.9	ENSMUSG00000006127	1839.11	2.28318	0.361984	6.30741	2.83748e-10	1.32099e-09
Upk3bl	ENSMUSG00000006143.12	ENSMUSG00000006143	4.83781	7.07632	2.51527	2.81334	0.00490292	0.00980544
Rhox6	ENSMUSG00000006200.3	ENSMUSG00000006200	286.956	12.9707	1.46394	8.86013	7.99201e-19	7.2415e-18
Zbtb17	ENSMUSG00000006215.12	ENSMUSG00000006215	3429.92	1.16967	0.249891	4.68072	2.85874e-06	8.92712e-06
Clcnkb	ENSMUSG00000006216.10	ENSMUSG00000006216	274.347	12.904	1.24744	10.3444	4.4367e-25	6.01491e-24
Fam131c	ENSMUSG00000006218.4	ENSMUSG00000006218	634.799	9.43673	0.642129	14.696	6.83815e-49	3.31809e-47
Fblim1	ENSMUSG00000006219.12	ENSMUSG00000006219	1124.72	5.47216	0.414711	13.1951	9.35947e-40	2.93696e-38
Tep1	ENSMUSG00000006281.8	ENSMUSG00000006281	325.625	5.99985	1.08437	5.53304	3.14722e-08	1.20882e-07
Osgep	ENSMUSG00000006289.14	ENSMUSG00000006289	6043.01	1.70494	0.187751	9.08088	1.07703e-19	1.03681e-18
Aamp	ENSMUSG00000006299.13	ENSMUSG00000006299	16143.1	1.35914	0.256919	5.29014	1.22221e-07	4.42784e-07
Zbtb32	ENSMUSG00000006310.10	ENSMUSG00000006310	1102.33	7.18769	0.585595	12.2742	1.2468e-34	2.96483e-33
Etv2	ENSMUSG00000006311.8	ENSMUSG00000006311	81.1047	6.44011	0.855096	7.53144	5.01839e-14	3.21042e-13
Upk1a	ENSMUSG00000006313.5	ENSMUSG00000006313	347.739	3.29025	0.604097	5.44656	5.13523e-08	1.92878e-07
Tmem147	ENSMUSG00000006315.9	ENSMUSG00000006315	6297.55	1.60923	0.293147	5.4895	4.03079e-08	1.52996e-07
Rps9	ENSMUSG00000006333.14	ENSMUSG00000006333	80398.8	1.81895	0.214725	8.47106	2.43163e-17	1.98439e-16
Tfpt	ENSMUSG00000006335.16	ENSMUSG00000006335	2658.29	2.78734	0.37754	7.38289	1.54894e-13	9.57751e-13
Susd2	ENSMUSG00000006342.15	ENSMUSG00000006342	1811.3	7.3843	0.381145	19.374	1.28007e-83	2.74996e-81
Ggt1	ENSMUSG00000006345.10	ENSMUSG00000006345	821.198	7.40943	0.597276	12.4054	2.44388e-35	5.98704e-34
Crip1	ENSMUSG00000006360.11	ENSMUSG00000006360	732.085	6.24807	1.19051	5.24823	1.53569e-07	5.50951e-07
Cbfa2t3	ENSMUSG00000006362.16	ENSMUSG00000006362	32.5732	6.52704	1.54804	4.21633	2.48306e-05	6.96481e-05
Gcat	ENSMUSG00000006378.15	ENSMUSG00000006378	19279.2	6.09204	0.42313	14.3975	5.36134e-47	2.38931e-45
Med8	ENSMUSG00000006392.16	ENSMUSG00000006392	3127.99	1.55197	0.207095	7.49396	6.68258e-14	4.22983e-13
Cdc20	ENSMUSG00000006398.15	ENSMUSG00000006398	12035.6	2.13203	0.190816	11.1732	5.51477e-29	9.35316e-28
Pfdn2	ENSMUSG00000006412.10	ENSMUSG00000006412	3268.32	1.08074	0.216504	4.99177	5.98279e-07	2.02039e-06
Rnf114	ENSMUSG00000006418.17	ENSMUSG00000006418	7250.52	1.81978	0.258792	7.03183	2.0384e-12	1.14594e-11
Srm	ENSMUSG00000006442.10	ENSMUSG00000006442	27404.2	3.37745	0.388325	8.69749	3.39305e-18	2.94185e-17
Epha2	ENSMUSG00000006445.3	ENSMUSG00000006445	2964.18	5.01317	0.393073	12.7538	2.97038e-37	8.24068e-36
Rbm14	ENSMUSG00000006456.10	ENSMUSG00000006456	9808.24	2.37033	0.378589	6.26097	3.82602e-10	1.76583e-09
Actn3	ENSMUSG00000006457.4	ENSMUSG00000006457	481.221	5.85434	0.462723	12.6519	1.09188e-36	2.91034e-35
Slc34a3	ENSMUSG00000006469.13	ENSMUSG00000006469	120.704	11.7216	1.27566	9.18868	3.97698e-20	3.95104e-19
Ndor1	ENSMUSG00000006471.18	ENSMUSG00000006471	2767.92	1.43555	0.407721	3.52091	0.000430072	0.00102424
Pdk1	ENSMUSG00000006494.11	ENSMUSG00000006494	2293.48	3.92264	0.394143	9.95231	2.46391e-23	2.9976e-22
Ptbp1	ENSMUSG00000006498.16	ENSMUSG00000006498	38044.7	1.49263	0.379243	3.93581	8.2915e-05	0.00021734
Mvd	ENSMUSG00000006517.5	ENSMUSG00000006517	8421.05	3.3036	0.41668	7.9284	2.21981e-15	1.56376e-14
Cyba	ENSMUSG00000006519.11	ENSMUSG00000006519	2070.67	14.8189	1.24729	11.8809	1.48831e-32	3.13569e-31
Itih3	ENSMUSG00000006522.17	ENSMUSG00000006522	186.829	5.20767	1.85066	2.81395	0.0048937	0.00978935
Stimate	ENSMUSG00000006526.13	ENSMUSG00000006526	1473.62	1.61701	0.284869	5.67633	1.37617e-08	5.48526e-08
Slc4a1	ENSMUSG00000006574.15	ENSMUSG00000006574	29.4412	5.45269	0.736183	7.4067	1.29478e-13	8.05151e-13
Cdt1	ENSMUSG00000006585.3	ENSMUSG00000006585	13500.6	3.54884	0.264032	13.4409	3.48112e-41	1.19533e-39
Snai3	ENSMUSG00000006587.6	ENSMUSG00000006587	59.1641	10.6951	1.43827	7.43614	1.03673e-13	6.49833e-13
Aprt	ENSMUSG00000006589.8	ENSMUSG00000006589	11747.7	4.31858	0.238585	18.1008	3.14197e-73	4.22318e-71
Slc5a6	ENSMUSG00000006641.12	ENSMUSG00000006641	3320.21	3.0959	0.436962	7.08506	1.38982e-12	7.91594e-12
Nphs1	ENSMUSG00000006649.17	ENSMUSG00000006649	207.032	6.1264	0.447207	13.6993	1.02555e-42	3.74669e-41
Aplp1	ENSMUSG00000006651.8	ENSMUSG00000006651	5157.29	3.25882	0.411839	7.91285	2.5157e-15	1.76873e-14
Cdk4	ENSMUSG00000006728.12	ENSMUSG00000006728	45590.8	1.6278	0.231898	7.01945	2.22749e-12	1.24806e-11
Mettl1	ENSMUSG00000006732.14	ENSMUSG00000006732	3074.45	2.33703	0.274696	8.50769	1.77432e-17	1.46173e-16
Saal1	ENSMUSG00000006763.14	ENSMUSG00000006763	5902.23	3.47321	0.332323	10.4513	1.44505e-25	2.00671e-24
Ttc25	ENSMUSG00000006784.14	ENSMUSG00000006784	183.076	3.53363	0.774635	4.56167	5.07472e-06	1.54161e-05
Sod2	ENSMUSG00000006818.5	ENSMUSG00000006818	10147.9	2.15773	0.259242	8.32322	8.56019e-17	6.72166e-16
Tmco6	ENSMUSG00000006850.8	ENSMUSG00000006850	1693.29	2.85271	0.281726	10.1258	4.24298e-24	5.38351e-23
Ezh1	ENSMUSG00000006920.14	ENSMUSG00000006920	1115.33	1.30608	0.217914	5.99353	2.05332e-09	8.87996e-09
Hap1	ENSMUSG00000006930.15	ENSMUSG00000006930	6974.93	3.70306	0.489922	7.55847	4.0784e-14	2.62377e-13
Psmd2	ENSMUSG00000006998.16	ENSMUSG00000006998	28804.8	1.25907	0.273336	4.60631	4.09872e-06	1.25743e-05
Syngr3	ENSMUSG00000007021.5	ENSMUSG00000007021	218.351	2.46782	0.810567	3.04456	0.00233021	0.0049293
Vars	ENSMUSG00000007029.16	ENSMUSG00000007029	30722	2.10157	0.218052	9.63794	5.52844e-22	6.18413e-21
Slc44a4	ENSMUSG00000007034.15	ENSMUSG00000007034	613.426	11.1891	0.846722	13.2146	7.22479e-40	2.29867e-38
Lsm2	ENSMUSG00000007050.17	ENSMUSG00000007050	6510.18	2.69745	0.284823	9.4706	2.78239e-21	2.98105e-20
Pole	ENSMUSG00000007080.14	ENSMUSG00000007080	6782.44	1.42523	0.347302	4.10373	4.06549e-05	0.00011112
Atp1a4	ENSMUSG00000007107.6	ENSMUSG00000007107	57.1923	6.60713	0.741582	8.9095	5.12615e-19	4.7024e-18
Casq1	ENSMUSG00000007122.11	ENSMUSG00000007122	189.714	3.57215	0.417546	8.55509	1.17772e-17	9.82149e-17
Stx1a	ENSMUSG00000007207.10	ENSMUSG00000007207	533.307	1.14268	0.234506	4.87271	1.10075e-06	3.61193e-06
Zfp775	ENSMUSG00000007216.6	ENSMUSG00000007216	986.757	1.30484	0.44252	2.94865	0.00319166	0.00659568
Mrpl49	ENSMUSG00000007338.10	ENSMUSG00000007338	4980.05	1.6631	0.21593	7.70204	1.33915e-14	8.94959e-14
Dennd2c	ENSMUSG00000007379.15	ENSMUSG00000007379	650.196	2.75087	0.551235	4.99038	6.02613e-07	2.03448e-06
2310003L06Rik	ENSMUSG00000007457.3	ENSMUSG00000007457	10.3993	8.18529	1.79465	4.56095	5.09223e-06	1.54619e-05
M6pr	ENSMUSG00000007458.14	ENSMUSG00000007458	11111.7	1.75478	0.345738	5.07547	3.86542e-07	1.33293e-06
Ppp2r1a	ENSMUSG00000007564.15	ENSMUSG00000007564	37157.5	2.34133	0.234979	9.96399	2.19087e-23	2.67188e-22
Fance	ENSMUSG00000007570.16	ENSMUSG00000007570	2244.61	1.51332	0.235828	6.41704	1.38951e-10	6.64484e-10
Dus3l	ENSMUSG00000007603.9	ENSMUSG00000007603	5540.36	1.48816	0.346918	4.28966	1.78946e-05	5.09723e-05
Gabrb2	ENSMUSG00000007653.12	ENSMUSG00000007653	102.468	7.45196	1.17997	6.31537	2.69518e-10	1.25893e-09
Arpp19	ENSMUSG00000007656.13	ENSMUSG00000007656	9363.39	1.9549	0.262372	7.45087	9.27247e-14	5.82513e-13
Bcl2l1	ENSMUSG00000007659.18	ENSMUSG00000007659	3580.71	1.23835	0.195073	6.34813	2.17941e-10	1.02564e-09
Ccdc124	ENSMUSG00000007721.6	ENSMUSG00000007721	7821.22	2.49796	0.304669	8.19892	2.42549e-16	1.84574e-15
Aldh16a1	ENSMUSG00000007833.15	ENSMUSG00000007833	6484.49	2.70776	0.293113	9.23792	2.51336e-20	2.52592e-19
Prrg2	ENSMUSG00000007837.11	ENSMUSG00000007837	938.804	1.69074	0.350757	4.82025	1.43378e-06	4.64469e-06
Ctsd	ENSMUSG00000007891.16	ENSMUSG00000007891	34749.8	1.44969	0.26149	5.54394	2.95738e-08	1.13921e-07
Rplp1	ENSMUSG00000007892.8	ENSMUSG00000007892	112904	2.0218	0.148634	13.6025	3.86882e-42	1.37933e-40
Hmgcll1	ENSMUSG00000007908.14	ENSMUSG00000007908	11.5149	6.2318	1.61245	3.8648	0.000111181	0.000286267
Ttc9b	ENSMUSG00000007944.8	ENSMUSG00000007944	81.2294	3.81897	0.507781	7.5209	5.44025e-14	3.46969e-13
Phox2a	ENSMUSG00000007946.11	ENSMUSG00000007946	17.1217	6.82028	1.30289	5.23475	1.65205e-07	5.90757e-07
Ift22	ENSMUSG00000007987.12	ENSMUSG00000007987	1191.76	1.64941	0.445404	3.70319	0.000212908	0.000527391
1700008O03Rik	ENSMUSG00000008028.15	ENSMUSG00000008028	142.161	3.89435	0.630792	6.17374	6.66914e-10	3.00949e-09
Ap2s1	ENSMUSG00000008036.11	ENSMUSG00000008036	11924.8	2.32876	0.251239	9.26913	1.87667e-20	1.90433e-19
4930432K21Rik	ENSMUSG00000008129.14	ENSMUSG00000008129	622.478	4.21208	0.343061	12.2779	1.18985e-34	2.83209e-33
Emc10	ENSMUSG00000008140.18	ENSMUSG00000008140	22147.1	1.31619	0.23266	5.65716	1.53896e-08	6.10024e-08
Clstn3	ENSMUSG00000008153.12	ENSMUSG00000008153	4475.75	10.0967	0.839125	12.0324	2.40201e-33	5.29601e-32
Fbxw9	ENSMUSG00000008167.14	ENSMUSG00000008167	1219.7	1.51088	0.218894	6.90233	5.11552e-12	2.78128e-11
Cers4	ENSMUSG00000008206.16	ENSMUSG00000008206	2481.73	8.12915	1.01825	7.98343	1.42317e-15	1.01739e-14
Relt	ENSMUSG00000008318.10	ENSMUSG00000008318	535.181	1.12329	0.247939	4.53053	5.88371e-06	1.77365e-05
Ubc	ENSMUSG00000008348.9	ENSMUSG00000008348	64213.1	1.48367	0.284651	5.21223	1.86579e-07	6.64165e-07
Prpf31	ENSMUSG00000008373.16	ENSMUSG00000008373	7665.52	1.87183	0.201004	9.31237	1.25012e-20	1.29148e-19
Sertad1	ENSMUSG00000008384.8	ENSMUSG00000008384	1581.98	2.97258	0.286617	10.3713	3.35043e-25	4.57679e-24
Nutf2	ENSMUSG00000008450.8	ENSMUSG00000008450	9394.61	1.59036	0.141929	11.2053	3.83973e-29	6.56988e-28
Rab25	ENSMUSG00000008601.12	ENSMUSG00000008601	69.1147	4.18867	0.499317	8.3888	4.91148e-17	3.91905e-16
Rps18	ENSMUSG00000008668.15	ENSMUSG00000008668	70637.2	1.78346	0.19785	9.0142	1.9831e-19	1.87107e-18
Rpl10	ENSMUSG00000008682.13	ENSMUSG00000008682	126107	2.87042	0.167888	17.0972	1.55593e-65	1.4984e-63
Rps15a	ENSMUSG00000008683.16	ENSMUSG00000008683	64947	1.94467	0.532753	3.65023	0.000262008	0.00064143
Ncaph2	ENSMUSG00000008690.15	ENSMUSG00000008690	43195	3.67422	0.191187	19.2179	2.62151e-82	5.18832e-80
Vps72	ENSMUSG00000008958.14	ENSMUSG00000008958	7370.88	1.71653	0.263891	6.5047	7.78494e-11	3.80838e-10
Dynll1	ENSMUSG00000009013.5	ENSMUSG00000009013	14610.9	1.8852	0.292473	6.44574	1.15039e-10	5.54245e-10
Cabp7	ENSMUSG00000009075.2	ENSMUSG00000009075	34.8328	4.5793	0.964399	4.74834	2.0509e-06	6.52443e-06
Zmat5	ENSMUSG00000009076.10	ENSMUSG00000009076	2948.88	2.74766	0.215977	12.722	4.46364e-37	1.22348e-35
Ap1b1	ENSMUSG00000009090.17	ENSMUSG00000009090	9740.87	2.37623	0.378825	6.27264	3.54975e-10	1.64285e-09
Derl3	ENSMUSG00000009092.5	ENSMUSG00000009092	159.82	12.1271	1.35316	8.96206	3.18667e-19	2.96765e-18
Tbx1	ENSMUSG00000009097.10	ENSMUSG00000009097	4.93205	4.99246	1.76635	2.82643	0.00470706	0.00945211
Gnat2	ENSMUSG00000009108.15	ENSMUSG00000009108	56.0088	3.19659	0.662478	4.8252	1.39864e-06	4.53612e-06
2610028H24Rik	ENSMUSG00000009114.17	ENSMUSG00000009114	6.20164	6.51294	2.14899	3.0307	0.00243987	0.00514266
Fam163b	ENSMUSG00000009216.7	ENSMUSG00000009216	85.9701	6.87647	1.92438	3.57334	0.000352453	0.000848067
Ascl2	ENSMUSG00000009248.6	ENSMUSG00000009248	313.667	4.28235	0.538297	7.95536	1.78608e-15	1.26424e-14
Rarres2	ENSMUSG00000009281.6	ENSMUSG00000009281	21.0092	2.79506	0.981636	2.84735	0.00440849	0.00889091
Met	ENSMUSG00000009376.15	ENSMUSG00000009376	54.9117	2.32147	0.611713	3.79503	0.000147626	0.000373937
Cdk9	ENSMUSG00000009555.16	ENSMUSG00000009555	5731.41	1.50946	0.19334	7.80732	5.84185e-15	4.00641e-14
Tor2a	ENSMUSG00000009563.16	ENSMUSG00000009563	3117.77	1.20085	0.242987	4.94201	7.73203e-07	2.57991e-06
Fpgs	ENSMUSG00000009566.12	ENSMUSG00000009566	5427.03	3.18938	0.266329	11.9753	4.78544e-33	1.0396e-31
Apobec3	ENSMUSG00000009585.18	ENSMUSG00000009585	2158.86	4.19697	0.533907	7.86087	3.81463e-15	2.64864e-14
Taf7l	ENSMUSG00000009596.9	ENSMUSG00000009596	62.8281	4.38165	0.663	6.60882	3.87397e-11	1.94395e-10
Tex15	ENSMUSG00000009628.14	ENSMUSG00000009628	305.308	3.25353	0.851884	3.81921	0.000133877	0.000341141
Dmap1	ENSMUSG00000009640.11	ENSMUSG00000009640	3875.99	2.36173	0.191077	12.3601	4.29464e-35	1.04195e-33
Pla2g12b	ENSMUSG00000009646.13	ENSMUSG00000009646	15.1306	6.23786	1.50558	4.14316	3.42552e-05	9.44085e-05
Tex11	ENSMUSG00000009670.11	ENSMUSG00000009670	84.8964	7.76265	0.764934	10.1481	3.37753e-24	4.31154e-23
Fxyd5	ENSMUSG00000009687.14	ENSMUSG00000009687	56.71	8.20657	0.999453	8.21106	2.19247e-16	1.67399e-15
Kcnd1	ENSMUSG00000009731.4	ENSMUSG00000009731	196.053	1.6416	0.523874	3.13357	0.00172693	0.00372906
Sdhb	ENSMUSG00000009863.14	ENSMUSG00000009863	14394.1	1.27656	0.347076	3.67802	0.000235048	0.000578869
Cox4i2	ENSMUSG00000009876.13	ENSMUSG00000009876	56.3897	8.75514	1.20501	7.26563	3.7131e-13	2.21894e-12
Snap47	ENSMUSG00000009894.15	ENSMUSG00000009894	5215.43	1.78764	0.155962	11.462	2.04789e-30	3.79599e-29
Wnt3a	ENSMUSG00000009900.7	ENSMUSG00000009900	6.30882	5.53231	1.5823	3.49638	0.000471614	0.00111609
Rps25	ENSMUSG00000009927.9	ENSMUSG00000009927	52283	1.79116	0.223223	8.02408	1.0229e-15	7.3966e-15
Tmem115	ENSMUSG00000010045.2	ENSMUSG00000010045	3022.45	1.48145	0.48871	3.03136	0.00243458	0.00513193
Ifrd2	ENSMUSG00000010048.10	ENSMUSG00000010048	4700.36	2.67651	0.302541	8.84677	9.00873e-19	8.11884e-18
Tusc2	ENSMUSG00000010054.4	ENSMUSG00000010054	2074.85	1.57469	0.166628	9.45035	3.37693e-21	3.592e-20
Cacna2d2	ENSMUSG00000010066.15	ENSMUSG00000010066	146.956	3.82014	1.27435	2.99771	0.0027202	0.00568538
Rnf112	ENSMUSG00000010086.17	ENSMUSG00000010086	151.343	6.07464	1.5557	3.90476	9.43196e-05	0.000245138
Slc47a1	ENSMUSG00000010122.14	ENSMUSG00000010122	19.5334	3.13159	0.788053	3.97383	7.07254e-05	0.000187144
Pifo	ENSMUSG00000010136.14	ENSMUSG00000010136	17.3389	8.91776	1.58326	5.63252	1.77596e-08	6.99558e-08
Tnfrsf13b	ENSMUSG00000010142.12	ENSMUSG00000010142	91.5337	11.3574	1.38454	8.20302	2.34427e-16	1.78718e-15
Spire2	ENSMUSG00000010154.7	ENSMUSG00000010154	1491.98	8.60512	0.476019	18.0773	4.81258e-73	6.36653e-71
Raver1	ENSMUSG00000010205.11	ENSMUSG00000010205	20810.5	2.75763	0.359755	7.6653	1.7841e-14	1.1804e-13
Tex14	ENSMUSG00000010342.16	ENSMUSG00000010342	305.735	4.86075	0.616526	7.88409	3.16848e-15	2.21529e-14
Ifi35	ENSMUSG00000010358.13	ENSMUSG00000010358	1023.44	5.38748	0.797394	6.75636	1.41505e-11	7.40215e-11
Rdm1	ENSMUSG00000010362.9	ENSMUSG00000010362	5111.75	3.25238	0.256529	12.6784	7.79192e-37	2.09914e-35
Tsacc	ENSMUSG00000010538.14	ENSMUSG00000010538	216.816	2.39502	0.365939	6.54486	5.95509e-11	2.94474e-10
Dazl	ENSMUSG00000010592.9	ENSMUSG00000010592	131.472	10.6221	1.39175	7.63215	2.3087e-14	1.51512e-13
Pigyl	ENSMUSG00000010607.8	ENSMUSG00000010607	2456.99	2.96821	0.287101	10.3385	4.71676e-25	6.38426e-24
Psen2	ENSMUSG00000010609.15	ENSMUSG00000010609	562.379	1.97589	0.403421	4.89785	9.68913e-07	3.19559e-06
Acaa1b	ENSMUSG00000010651.4	ENSMUSG00000010651	111.652	7.07907	1.8209	3.88768	0.000101209	0.000261967
Plcd1	ENSMUSG00000010660.3	ENSMUSG00000010660	1307.87	1.59299	0.261391	6.09428	1.09934e-09	4.86219e-09
Tnfrsf22	ENSMUSG00000010751.15	ENSMUSG00000010751	1254.75	2.77278	0.321998	8.61117	7.23205e-18	6.13078e-17
Phlda2	ENSMUSG00000010760.5	ENSMUSG00000010760	578.019	11.6341	0.932107	12.4815	9.41428e-36	2.36865e-34
Asz1	ENSMUSG00000010796.11	ENSMUSG00000010796	8.66552	7.83665	2.23368	3.5084	0.000450813	0.00106979
Gabra1	ENSMUSG00000010803.13	ENSMUSG00000010803	169.703	10.0623	1.75543	5.73212	9.91827e-09	4.01184e-08
Vac14	ENSMUSG00000010936.11	ENSMUSG00000010936	8536.32	2.12218	0.286321	7.4119	1.24502e-13	7.75939e-13
Slc5a1	ENSMUSG00000011034.6	ENSMUSG00000011034	38.8706	5.71011	0.85896	6.6477	2.97715e-11	1.50807e-10
Tbrg1	ENSMUSG00000011114.18	ENSMUSG00000011114	13300.4	2.94837	0.161751	18.2278	3.10366e-74	4.33392e-72
Adssl1	ENSMUSG00000011148.14	ENSMUSG00000011148	41.1145	4.57207	0.957126	4.77687	1.78041e-06	5.7087e-06
Odc1	ENSMUSG00000011179.8	ENSMUSG00000011179	37828.1	2.59754	0.240293	10.8099	3.09012e-27	4.7331e-26
Pabpc4	ENSMUSG00000011257.19	ENSMUSG00000011257	19549.8	1.89141	0.332012	5.69681	1.22068e-08	4.89033e-08
Exoc3l2	ENSMUSG00000011263.16	ENSMUSG00000011263	90.2273	5.80189	0.825723	7.02644	2.1187e-12	1.18923e-11
Zfp296	ENSMUSG00000011267.8	ENSMUSG00000011267	5014.67	7.97301	0.430536	18.5188	1.45674e-76	2.20574e-74
Plin5	ENSMUSG00000011305.11	ENSMUSG00000011305	59.7504	7.24132	0.794931	9.10937	8.28629e-20	8.04465e-19
Sugp1	ENSMUSG00000011306.7	ENSMUSG00000011306	4969.56	1.34931	0.250896	5.37799	7.53231e-08	2.7846e-07
Dmrtc2	ENSMUSG00000011349.5	ENSMUSG00000011349	115.126	11.6499	1.3363	8.718	2.83158e-18	2.47296e-17
Dhdh	ENSMUSG00000011382.8	ENSMUSG00000011382	136.168	5.68164	0.418564	13.5741	5.70369e-42	2.00787e-40
Slc25a41	ENSMUSG00000011486.14	ENSMUSG00000011486	49.4856	7.23008	0.878597	8.22911	1.88607e-16	1.44796e-15
Fsd1	ENSMUSG00000011589.9	ENSMUSG00000011589	911.403	1.39609	0.29066	4.80319	1.56155e-06	5.03844e-06
Pinlyp	ENSMUSG00000011632.7	ENSMUSG00000011632	23.1846	6.85727	1.52001	4.51133	6.44219e-06	1.93435e-05
Fuz	ENSMUSG00000011658.16	ENSMUSG00000011658	1776.27	1.23428	0.429955	2.87072	0.00409533	0.00830598
Sptbn4	ENSMUSG00000011751.16	ENSMUSG00000011751	618.499	3.60682	0.447806	8.05441	7.98613e-16	5.82168e-15
Pgam1	ENSMUSG00000011752.7	ENSMUSG00000011752	47379.7	2.78731	0.287962	9.67941	3.68851e-22	4.16678e-21
Snapc2	ENSMUSG00000011837.4	ENSMUSG00000011837	5984.79	1.80011	0.315208	5.71085	1.12415e-08	4.52087e-08
Gltp	ENSMUSG00000011884.13	ENSMUSG00000011884	4282.45	1.65625	0.211667	7.82478	5.08535e-15	3.50096e-14
Brms1l	ENSMUSG00000012076.8	ENSMUSG00000012076	6142.87	2.56829	0.22837	11.2462	2.41918e-29	4.19642e-28
Crybg2	ENSMUSG00000012123.17	ENSMUSG00000012123	2579.6	14.5607	0.780892	18.6462	1.35522e-77	2.18355e-75
Ubxn11	ENSMUSG00000012126.16	ENSMUSG00000012126	584.533	4.66577	0.479547	9.72954	2.25606e-22	2.57054e-21
Wnt8a	ENSMUSG00000012282.2	ENSMUSG00000012282	80.8623	9.27387	1.37011	6.76872	1.29929e-11	6.82164e-11
Tjap1	ENSMUSG00000012296.16	ENSMUSG00000012296	5129.45	1.71366	0.294407	5.82074	5.85885e-09	2.42727e-08
Nanog	ENSMUSG00000012396.12	ENSMUSG00000012396	7805.98	10.0716	0.359472	28.0179	9.8355e-173	2.4721e-169
Rpl15	ENSMUSG00000012405.16	ENSMUSG00000012405	101558	2.73934	0.251922	10.8738	1.53702e-27	2.3877e-26
Rps5	ENSMUSG00000012848.15	ENSMUSG00000012848	138858	3.1542	0.173414	18.1889	6.32127e-74	8.77819e-72
Podnl1	ENSMUSG00000012889.8	ENSMUSG00000012889	5.32805	6.1149	1.83561	3.33126	0.000864546	0.00196371
Enkd1	ENSMUSG00000013155.10	ENSMUSG00000013155	1726.51	1.5485	0.217771	7.11067	1.15479e-12	6.61175e-12
Atp6v0d1	ENSMUSG00000013160.7	ENSMUSG00000013160	11479.5	1.62922	0.318556	5.11439	3.14753e-07	1.09408e-06
Igf2bp1	ENSMUSG00000013415.9	ENSMUSG00000013415	20958.5	15.8161	0.861415	18.3606	2.71743e-75	3.903e-73
B4galnt2	ENSMUSG00000013418.8	ENSMUSG00000013418	35.8572	8.10236	1.23388	6.5666	5.14785e-11	2.55663e-10
Nelfb	ENSMUSG00000013465.19	ENSMUSG00000013465	6711.62	1.6512	0.299055	5.52138	3.36349e-08	1.28835e-07
Card14	ENSMUSG00000013483.14	ENSMUSG00000013483	29.4316	4.67569	0.904603	5.16878	2.35631e-07	8.29609e-07
Tango2	ENSMUSG00000013539.14	ENSMUSG00000013539	1006.36	2.13379	0.443039	4.81627	1.4627e-06	4.7347e-06
Aldh1a2	ENSMUSG00000013584.5	ENSMUSG00000013584	104.179	9.64789	1.15019	8.38811	4.94008e-17	3.94062e-16
Ndufs2	ENSMUSG00000013593.12	ENSMUSG00000013593	25036.3	1.38899	0.315417	4.40367	1.06437e-05	3.10899e-05
Snx31	ENSMUSG00000013611.14	ENSMUSG00000013611	68.0113	7.99639	1.31482	6.08176	1.18873e-09	5.24188e-09
Cad	ENSMUSG00000013629.16	ENSMUSG00000013629	36863.6	3.95242	0.413968	9.54764	1.32683e-21	1.45e-20
Sh3bp5l	ENSMUSG00000013646.17	ENSMUSG00000013646	2750.91	1.32113	0.419259	3.15111	0.00162648	0.00352763
Timm23	ENSMUSG00000013701.13	ENSMUSG00000013701	10020.9	1.41748	0.299631	4.73076	2.23684e-06	7.07386e-06
Tnfaip8l2	ENSMUSG00000013707.3	ENSMUSG00000013707	29.3996	9.67932	1.45056	6.67282	2.50935e-11	1.28222e-10
Ly6g6e	ENSMUSG00000013766.11	ENSMUSG00000013766	150.75	7.39111	0.651052	11.3526	7.20215e-30	1.29028e-28
Ehmt2	ENSMUSG00000013787.15	ENSMUSG00000013787	19911.7	1.45415	0.252563	5.75755	8.5343e-09	3.47384e-08
Elof1	ENSMUSG00000013822.7	ENSMUSG00000013822	4359	2.39535	0.406284	5.89575	3.72977e-09	1.57348e-08
Med16	ENSMUSG00000013833.15	ENSMUSG00000013833	2423.22	1.90222	0.238954	7.9606	1.71201e-15	1.21386e-14
Myl2	ENSMUSG00000013936.12	ENSMUSG00000013936	16.3382	4.70262	1.11143	4.23115	2.32496e-05	6.54327e-05
Trpv4	ENSMUSG00000014158.12	ENSMUSG00000014158	66.9387	2.27073	0.401545	5.65498	1.55866e-08	6.17445e-08
Zfp385c	ENSMUSG00000014198.15	ENSMUSG00000014198	27.4562	6.94497	1.54446	4.4967	6.90147e-06	2.0651e-05
Zswim7	ENSMUSG00000014243.5	ENSMUSG00000014243	1097.8	2.10648	0.232924	9.04365	1.51529e-19	1.44268e-18
Pigl	ENSMUSG00000014245.8	ENSMUSG00000014245	1618.96	2.78777	0.649596	4.29154	1.77438e-05	5.05659e-05
Pam16	ENSMUSG00000014301.13	ENSMUSG00000014301	1485.38	1.30231	0.313984	4.14769	3.35852e-05	9.26534e-05
Ube2z	ENSMUSG00000014349.7	ENSMUSG00000014349	11526.2	1.98908	0.23706	8.39063	4.83558e-17	3.86217e-16
Mrps25	ENSMUSG00000014551.8	ENSMUSG00000014551	3240.37	1.93701	0.377189	5.13539	2.81561e-07	9.8333e-07
Dguok	ENSMUSG00000014554.13	ENSMUSG00000014554	1262.64	1.66973	0.221134	7.55072	4.32845e-14	2.7754e-13
Slc25a11	ENSMUSG00000014606.14	ENSMUSG00000014606	7823.68	1.01418	0.250783	4.04405	5.25354e-05	0.00014153
Cmc2	ENSMUSG00000014633.15	ENSMUSG00000014633	1329.87	1.69221	0.303639	5.57308	2.50267e-08	9.70752e-08
Tex261	ENSMUSG00000014748.13	ENSMUSG00000014748	8235.05	1.90174	0.544876	3.49023	0.000482613	0.00113998
Psmb1	ENSMUSG00000014769.10	ENSMUSG00000014769	18466.8	1.68708	0.244477	6.90077	5.17215e-12	2.81146e-11
Elmo3	ENSMUSG00000014791.10	ENSMUSG00000014791	343.709	2.63548	0.377167	6.98756	2.79703e-12	1.55298e-11
Tppp3	ENSMUSG00000014846.12	ENSMUSG00000014846	438.372	3.43286	0.564366	6.08269	1.18186e-09	5.21343e-09
Tmem208	ENSMUSG00000014856.12	ENSMUSG00000014856	3594.17	1.79841	0.313656	5.73371	9.82567e-09	3.97822e-08
E2f4	ENSMUSG00000014859.9	ENSMUSG00000014859	6457.99	1.95122	0.298847	6.52914	6.61484e-11	3.25753e-10
Oc90	ENSMUSG00000015001.17	ENSMUSG00000015001	8.32084	4.34866	1.2928	3.36375	0.000768905	0.00175999
Trappc2l	ENSMUSG00000015013.9	ENSMUSG00000015013	1677.4	1.83325	0.324596	5.64778	1.62534e-08	6.42745e-08
Acsf3	ENSMUSG00000015016.8	ENSMUSG00000015016	1345.69	2.18946	0.219694	9.96595	2.148e-23	2.62088e-22
Galns	ENSMUSG00000015027.11	ENSMUSG00000015027	721.293	1.46053	0.300104	4.86674	1.13455e-06	3.71748e-06
Gata2	ENSMUSG00000015053.14	ENSMUSG00000015053	114.139	5.14537	1.21014	4.25188	2.11984e-05	5.98669e-05
C8g	ENSMUSG00000015083.11	ENSMUSG00000015083	121.191	1.43733	0.452508	3.17636	0.00149135	0.00325475
Entpd2	ENSMUSG00000015085.8	ENSMUSG00000015085	127.58	5.28223	0.512905	10.2987	7.14471e-25	9.54717e-24
Edf1	ENSMUSG00000015092.9	ENSMUSG00000015092	12051.1	2.55996	0.234941	10.8962	1.20172e-27	1.88194e-26
Slc25a13	ENSMUSG00000015112.15	ENSMUSG00000015112	4183.77	3.89928	0.309351	12.6047	1.98963e-36	5.24758e-35
Tsr3	ENSMUSG00000015126.9	ENSMUSG00000015126	3731.39	2.21602	0.292639	7.57253	3.66016e-14	2.36621e-13
Aldh1a3	ENSMUSG00000015134.15	ENSMUSG00000015134	474.565	2.62834	0.610128	4.30786	1.64844e-05	4.7137e-05
Actn1	ENSMUSG00000015143.15	ENSMUSG00000015143	5995.42	1.81016	0.429957	4.21011	2.55251e-05	7.15324e-05
Hnrnpl	ENSMUSG00000015165.16	ENSMUSG00000015165	23481.7	1.28578	0.242916	5.29311	1.20254e-07	4.36034e-07
Nolc1	ENSMUSG00000015176.11	ENSMUSG00000015176	10058.9	1.20111	0.360073	3.33576	0.000850675	0.00193465
Lage3	ENSMUSG00000015289.4	ENSMUSG00000015289	3029.46	2.42483	0.353716	6.85529	7.11664e-12	3.81726e-11
Ubl4a	ENSMUSG00000015290.15	ENSMUSG00000015290	5152.32	2.28245	0.365473	6.24518	4.23325e-10	1.94556e-09
Gadd45b	ENSMUSG00000015312.9	ENSMUSG00000015312	766.73	2.49604	0.485123	5.14517	2.67281e-07	9.35539e-07
Slamf1	ENSMUSG00000015316.11	ENSMUSG00000015316	29.9429	3.42908	0.700312	4.8965	9.75579e-07	3.21674e-06
Zdhhc12	ENSMUSG00000015335.16	ENSMUSG00000015335	3182.71	4.72152	0.420303	11.2336	2.78851e-29	4.81381e-28
Endog	ENSMUSG00000015337.5	ENSMUSG00000015337	1282.21	2.57504	0.395997	6.50269	7.88975e-11	3.8574e-10
Pcolce2	ENSMUSG00000015354.8	ENSMUSG00000015354	271.468	3.54794	0.853916	4.15491	3.25423e-05	8.99143e-05
Mov10l1	ENSMUSG00000015365.15	ENSMUSG00000015365	126.284	4.28702	1.09947	3.89915	9.65299e-05	0.000250597
Fam163a	ENSMUSG00000015484.3	ENSMUSG00000015484	5.20218	4.66497	1.58359	2.94582	0.00322105	0.00665414
Nat9	ENSMUSG00000015542.17	ENSMUSG00000015542	952.798	1.2515	0.268188	4.66651	3.06366e-06	9.53741e-06
Atp6v0e	ENSMUSG00000015575.15	ENSMUSG00000015575	5121.99	1.72407	0.135693	12.7057	5.50055e-37	1.49628e-35
Nkx2-5	ENSMUSG00000015579.5	ENSMUSG00000015579	53.4964	5.14654	1.52346	3.37819	0.000729638	0.00167575
Steap1	ENSMUSG00000015652.9	ENSMUSG00000015652	379.254	7.28354	0.442133	16.4736	5.67482e-61	4.60118e-59
Hspa8	ENSMUSG00000015656.17	ENSMUSG00000015656	233104	2.24946	0.509244	4.41725	9.99653e-06	2.93052e-05
Pdzd11	ENSMUSG00000015668.13	ENSMUSG00000015668	4296.57	1.44814	0.347533	4.16692	3.08742e-05	8.55877e-05
Psma2	ENSMUSG00000015671.11	ENSMUSG00000015671	11429.3	1.23329	0.204283	6.03714	1.56867e-09	6.85357e-09
Prune1	ENSMUSG00000015711.8	ENSMUSG00000015711	4365.69	2.66378	0.249413	10.6802	1.26015e-26	1.86427e-25
Aph1a	ENSMUSG00000015750.15	ENSMUSG00000015750	9053.8	1.06327	0.215664	4.93019	8.21479e-07	2.73337e-06
Med22	ENSMUSG00000015776.12	ENSMUSG00000015776	5782.63	1.73921	0.246797	7.0471	1.82683e-12	1.03092e-11
Abo	ENSMUSG00000015787.15	ENSMUSG00000015787	20.7048	7.29835	1.27422	5.7277	1.018e-08	4.11439e-08
Surf1	ENSMUSG00000015790.16	ENSMUSG00000015790	2481.42	1.10824	0.348978	3.17568	0.00149484	0.00326153
Qdpr	ENSMUSG00000015806.12	ENSMUSG00000015806	9676.38	1.86612	0.243439	7.66569	1.77876e-14	1.17717e-13
Sqstm1	ENSMUSG00000015837.15	ENSMUSG00000015837	24074.3	2.28369	0.224853	10.1563	3.10487e-24	3.97762e-23
Rxrg	ENSMUSG00000015843.10	ENSMUSG00000015843	19.8297	9.08738	2.18089	4.16682	3.08883e-05	8.56172e-05
Adamtsl4	ENSMUSG00000015850.11	ENSMUSG00000015850	296.175	5.66556	1.27037	4.45979	8.20412e-06	2.43316e-05
Prpsap1	ENSMUSG00000015869.16	ENSMUSG00000015869	10255.3	2.76174	0.288927	9.55864	1.19316e-21	1.30847e-20
Amdhd1	ENSMUSG00000015890.2	ENSMUSG00000015890	27.3483	1.98964	0.667227	2.98195	0.00286422	0.00596604
Bola1	ENSMUSG00000015943.11	ENSMUSG00000015943	1549.55	1.94884	0.229136	8.50516	1.81343e-17	1.49346e-16
Ncf1	ENSMUSG00000015950.13	ENSMUSG00000015950	41.9144	2.6328	0.563445	4.67269	2.97284e-06	9.2696e-06
Wnt11	ENSMUSG00000015957.12	ENSMUSG00000015957	69.0281	6.70359	0.779244	8.60268	7.78737e-18	6.58156e-17
Il17rb	ENSMUSG00000015966.17	ENSMUSG00000015966	7.00502	7.61476	2.10761	3.61299	0.000302692	0.000734875
Lbp	ENSMUSG00000016024.9	ENSMUSG00000016024	30.4326	4.29067	0.909099	4.7197	2.36197e-06	7.44616e-06
Syt14	ENSMUSG00000016200.14	ENSMUSG00000016200	139.391	3.03938	0.78378	3.87785	0.000105382	0.000272201
H2-M3	ENSMUSG00000016206.6	ENSMUSG00000016206	139.415	5.73259	0.540524	10.6056	2.80576e-26	4.07411e-25
Atp5e	ENSMUSG00000016252.7	ENSMUSG00000016252	6346.18	1.90458	0.363813	5.23506	1.64934e-07	5.89956e-07
Nelfcd	ENSMUSG00000016253.12	ENSMUSG00000016253	5323.27	1.16136	0.183528	6.32796	2.48418e-10	1.1647e-09
Ctsz	ENSMUSG00000016256.10	ENSMUSG00000016256	6283.22	2.15316	0.507904	4.23932	2.24202e-05	6.31763e-05
Kcnq2	ENSMUSG00000016346.17	ENSMUSG00000016346	526.146	7.96625	0.85439	9.3239	1.12136e-20	1.16085e-19
Eef1a2	ENSMUSG00000016349.10	ENSMUSG00000016349	536.985	10.0709	2.38286	4.2264	2.37462e-05	6.6763e-05
Cd34	ENSMUSG00000016494.9	ENSMUSG00000016494	52.2846	5.05616	0.587526	8.60585	7.57521e-18	6.41519e-17
Gtf3a	ENSMUSG00000016503.17	ENSMUSG00000016503	4886.84	2.48848	0.154166	16.1415	1.30311e-58	9.54915e-57
Mtif3	ENSMUSG00000016510.11	ENSMUSG00000016510	1281.51	1.38518	0.489398	2.83037	0.00464938	0.00934226
Dyrk3	ENSMUSG00000016526.8	ENSMUSG00000016526	518.911	3.24399	0.485431	6.68269	2.34597e-11	1.20265e-10
Il10	ENSMUSG00000016529.5	ENSMUSG00000016529	15.2266	8.72706	1.92501	4.53351	5.80108e-06	1.75147e-05
Atxn10	ENSMUSG00000016541.10	ENSMUSG00000016541	19377.4	1.01777	0.200516	5.07573	3.86005e-07	1.33126e-06
Eif3d	ENSMUSG00000016554.9	ENSMUSG00000016554	39129.4	2.29873	0.309356	7.4307	1.08028e-13	6.76285e-13
Ift27	ENSMUSG00000016637.7	ENSMUSG00000016637	2535.5	2.60498	0.374923	6.94805	3.70365e-12	2.03612e-11
Ttll12	ENSMUSG00000016757.11	ENSMUSG00000016757	9915.69	2.6222	0.323581	8.10369	5.3315e-16	3.94371e-15
Bik	ENSMUSG00000016758.4	ENSMUSG00000016758	49.0807	5.62081	0.645498	8.70772	3.10053e-18	2.69567e-17
Scube1	ENSMUSG00000016763.15	ENSMUSG00000016763	54.5746	4.03088	0.593213	6.795	1.08315e-11	5.72312e-11
Sulf1	ENSMUSG00000016918.15	ENSMUSG00000016918	202.017	3.64861	0.783823	4.65489	3.24151e-06	1.00624e-05
Matn4	ENSMUSG00000016995.17	ENSMUSG00000016995	34.8633	6.03253	0.861201	7.00479	2.47359e-12	1.38027e-11
Sdc4	ENSMUSG00000017009.3	ENSMUSG00000017009	2384.6	2.53008	0.506835	4.99193	5.97802e-07	2.01905e-06
Gast	ENSMUSG00000017165.1	ENSMUSG00000017165	45.9162	9.35635	1.40092	6.67873	2.41019e-11	1.23356e-10
Coa3	ENSMUSG00000017188.3	ENSMUSG00000017188	4672.11	2.51086	0.339529	7.39513	1.41272e-13	8.75459e-13
Gsdma	ENSMUSG00000017204.4	ENSMUSG00000017204	114.772	11.6475	1.26752	9.18922	3.95718e-20	3.93293e-19
Med24	ENSMUSG00000017210.14	ENSMUSG00000017210	7088.52	1.01344	0.285467	3.5501	0.000385081	0.000922338
Psmd3	ENSMUSG00000017221.14	ENSMUSG00000017221	24697.2	2.37743	0.215628	11.0256	2.87501e-28	4.70159e-27
Dnttip1	ENSMUSG00000017299.13	ENSMUSG00000017299	2010.77	1.13218	0.180827	6.26112	3.82225e-10	1.76441e-09
Acot8	ENSMUSG00000017307.16	ENSMUSG00000017307	1912.86	3.14984	0.281379	11.1943	4.34827e-29	7.41981e-28
Vtn	ENSMUSG00000017344.4	ENSMUSG00000017344	31.0125	5.58933	1.43564	3.89327	9.89029e-05	0.000256175
Stac2	ENSMUSG00000017400.10	ENSMUSG00000017400	241.448	4.04871	0.352801	11.4759	1.74332e-30	3.24821e-29
Rpl19	ENSMUSG00000017404.12	ENSMUSG00000017404	156987	2.77938	0.12474	22.2813	5.6062e-110	2.3101e-107
Plxdc1	ENSMUSG00000017417.14	ENSMUSG00000017417	276.172	7.52247	0.562826	13.3655	9.61398e-41	3.22627e-39
Cdc6	ENSMUSG00000017499.15	ENSMUSG00000017499	4747.49	2.91315	0.385244	7.56183	3.97436e-14	2.5588e-13
Tns4	ENSMUSG00000017607.9	ENSMUSG00000017607	45.6558	8.10458	1.46457	5.53374	3.1347e-08	1.20475e-07
Rab11fip4	ENSMUSG00000017639.13	ENSMUSG00000017639	2714.31	6.90438	0.580866	11.8864	1.39342e-32	2.94316e-31
Ada	ENSMUSG00000017697.3	ENSMUSG00000017697	410.93	1.87881	0.56124	3.34761	0.000815103	0.00186014
Pgs1	ENSMUSG00000017715.11	ENSMUSG00000017715	4060.36	1.33191	0.198096	6.72355	1.77351e-11	9.20447e-11
Birc5	ENSMUSG00000017716.15	ENSMUSG00000017716	5794.58	1.53313	0.275332	5.5683	2.57243e-08	9.96826e-08
Wfdc2	ENSMUSG00000017723.11	ENSMUSG00000017723	7283.3	15.0392	0.911775	16.4944	4.02609e-61	3.28558e-59
Mmp9	ENSMUSG00000017737.2	ENSMUSG00000017737	128.182	4.33867	0.630837	6.87763	6.08544e-12	3.28235e-11
Ghdc	ENSMUSG00000017747.13	ENSMUSG00000017747	758.682	1.49045	0.389095	3.83057	0.000127847	0.000326833
Pltp	ENSMUSG00000017754.13	ENSMUSG00000017754	5253.78	5.34865	0.219288	24.3909	2.1347e-131	1.533e-128
Slc12a7	ENSMUSG00000017756.9	ENSMUSG00000017756	3413.32	6.23431	0.818828	7.6137	2.6635e-14	1.73888e-13
Ctsa	ENSMUSG00000017760.16	ENSMUSG00000017760	12722.2	1.80058	0.423017	4.25652	2.07629e-05	5.87036e-05
Zswim1	ENSMUSG00000017764.2	ENSMUSG00000017764	4726.68	4.31919	0.234766	18.3978	1.36717e-75	1.99789e-73
Myo1c	ENSMUSG00000017774.19	ENSMUSG00000017774	4573.32	1.83373	0.334355	5.48438	4.1492e-08	1.57324e-07
Jph2	ENSMUSG00000017817.11	ENSMUSG00000017817	11.4499	2.45429	0.790591	3.10438	0.00190678	0.00408724
Nkiras2	ENSMUSG00000017837.12	ENSMUSG00000017837	7393.09	2.27949	0.396026	5.75592	8.61694e-09	3.50578e-08
Mybl2	ENSMUSG00000017861.11	ENSMUSG00000017861	52349.6	6.19933	0.498782	12.4289	1.82065e-35	4.49088e-34
Sgk2	ENSMUSG00000017868.16	ENSMUSG00000017868	52.282	3.7808	0.524385	7.20997	5.59639e-13	3.29581e-12
Ptgis	ENSMUSG00000017969.13	ENSMUSG00000017969	3043	12.4333	0.634615	19.5919	1.81208e-85	4.10331e-83
Cyth4	ENSMUSG00000018008.8	ENSMUSG00000018008	121.057	5.25915	0.82044	6.41016	1.45367e-10	6.93938e-10
Rac3	ENSMUSG00000018012.11	ENSMUSG00000018012	339.761	2.94492	0.50101	5.87797	4.15326e-09	1.74394e-08
Rrp7a	ENSMUSG00000018040.9	ENSMUSG00000018040	14196	2.6891	0.380601	7.06542	1.6013e-12	9.08137e-12
Baiap2l2	ENSMUSG00000018126.15	ENSMUSG00000018126	96.0891	4.23651	0.979221	4.32641	1.51558e-05	4.35113e-05
Mafk	ENSMUSG00000018143.10	ENSMUSG00000018143	416.202	1.46621	0.289091	5.07179	3.94084e-07	1.35718e-06
Med1	ENSMUSG00000018160.15	ENSMUSG00000018160	4549.95	1.16746	0.232946	5.01172	5.39445e-07	1.83081e-06
Erbb3	ENSMUSG00000018166.8	ENSMUSG00000018166	601.386	7.31204	0.691461	10.5748	3.90127e-26	5.62907e-25
Ikzf3	ENSMUSG00000018168.8	ENSMUSG00000018168	46.7971	10.3465	1.53258	6.75105	1.46777e-11	7.66355e-11
Uchl5	ENSMUSG00000018189.12	ENSMUSG00000018189	2689.26	1.27057	0.209605	6.06173	1.34666e-09	5.9103e-09
Tbx5	ENSMUSG00000018263.11	ENSMUSG00000018263	6.15449	7.43258	2.22166	3.34551	0.000821311	0.00187261
Psmb6	ENSMUSG00000018286.6	ENSMUSG00000018286	43377.6	3.29657	0.282185	11.6823	1.56938e-31	3.10356e-30
Pfn1	ENSMUSG00000018293.4	ENSMUSG00000018293	38855.6	2.83632	0.199065	14.2482	4.59711e-46	1.97857e-44
Tomm34	ENSMUSG00000018322.10	ENSMUSG00000018322	4378.31	1.47084	0.170549	8.62415	6.45726e-18	5.49808e-17
Anxa6	ENSMUSG00000018340.13	ENSMUSG00000018340	12242.1	8.21508	0.539279	15.2335	2.1206e-52	1.20048e-50
Abi3	ENSMUSG00000018381.15	ENSMUSG00000018381	418.251	8.22681	0.998797	8.23672	1.76994e-16	1.36172e-15
Mtmr4	ENSMUSG00000018401.17	ENSMUSG00000018401	3184.65	1.61683	0.456027	3.54546	0.000391921	0.000938095
Mrm1	ENSMUSG00000018405.7	ENSMUSG00000018405	997.164	2.00005	0.413359	4.83852	1.30807e-06	4.25774e-06
Ypel2	ENSMUSG00000018427.8	ENSMUSG00000018427	224.604	1.82223	0.487524	3.73772	0.000185694	0.000464051
Akap1	ENSMUSG00000018428.15	ENSMUSG00000018428	5262.71	1.26996	0.212301	5.98188	2.20581e-09	9.51977e-09
C1qbp	ENSMUSG00000018446.8	ENSMUSG00000018446	19445.6	2.12509	0.236227	8.99597	2.34154e-19	2.20265e-18
Rpain	ENSMUSG00000018449.12	ENSMUSG00000018449	1673.13	1.18904	0.172528	6.89186	5.50685e-12	2.98307e-11
6330403K07Rik	ENSMUSG00000018451.7	ENSMUSG00000018451	428.483	3.82395	1.26438	3.02437	0.00249152	0.00524317
Trpv2	ENSMUSG00000018507.16	ENSMUSG00000018507	266.038	9.3174	0.693717	13.4311	3.97369e-41	1.3589e-39
Cenpv	ENSMUSG00000018509.8	ENSMUSG00000018509	3063.3	2.55279	0.178465	14.3041	2.06271e-46	9.00109e-45
Pcgf2	ENSMUSG00000018537.16	ENSMUSG00000018537	3900.29	4.99793	0.304672	16.4043	1.78169e-60	1.41717e-58
Ybx2	ENSMUSG00000018554.13	ENSMUSG00000018554	573.575	4.56698	0.732888	6.23148	4.62049e-10	2.11502e-09
Elp5	ENSMUSG00000018565.17	ENSMUSG00000018565	5437.31	1.4853	0.211957	7.00754	2.42548e-12	1.35507e-11
Slc2a4	ENSMUSG00000018566.14	ENSMUSG00000018566	101.632	3.26653	0.858605	3.80446	0.000142113	0.000360591
Cldn7	ENSMUSG00000018569.12	ENSMUSG00000018569	404.793	11.6529	1.10056	10.5881	3.38244e-26	4.89169e-25
Phf23	ENSMUSG00000018572.10	ENSMUSG00000018572	7767.51	2.01263	0.167569	12.0107	3.12175e-33	6.83496e-32
G3bp1	ENSMUSG00000018583.5	ENSMUSG00000018583	25480.2	1.177	0.279366	4.2131	2.5189e-05	7.06063e-05
Atox1	ENSMUSG00000018585.9	ENSMUSG00000018585	5675.52	3.36399	0.277681	12.1146	8.84036e-34	2.00906e-32
Sparc	ENSMUSG00000018593.13	ENSMUSG00000018593	39498.8	2.38904	0.195184	12.2399	1.9018e-34	4.48842e-33
Mief2	ENSMUSG00000018599.5	ENSMUSG00000018599	1570.69	1.71137	0.193939	8.82427	1.1018e-18	9.87296e-18
Tbx3	ENSMUSG00000018604.18	ENSMUSG00000018604	1933.09	13.9077	1.10732	12.5598	3.51353e-36	9.1044e-35
Crhr1	ENSMUSG00000018634.10	ENSMUSG00000018634	17.9	6.08504	1.96607	3.09504	0.00196789	0.00421176
Dusp14	ENSMUSG00000018648.15	ENSMUSG00000018648	1726.83	2.46583	0.387585	6.36204	1.99088e-10	9.39203e-10
Ikzf1	ENSMUSG00000018654.17	ENSMUSG00000018654	4.9185	7.09664	2.39257	2.96612	0.00301584	0.00625593
Pnpo	ENSMUSG00000018659.12	ENSMUSG00000018659	2191.76	10.8767	0.465426	23.3693	8.7759e-121	4.7953e-118
Cog1	ENSMUSG00000018661.17	ENSMUSG00000018661	3524.75	1.65814	0.207966	7.97315	1.54677e-15	1.10167e-14
Cdk5rap3	ENSMUSG00000018669.14	ENSMUSG00000018669	8644.94	3.07613	0.303639	10.1309	4.03096e-24	5.11967e-23
Copz2	ENSMUSG00000018672.15	ENSMUSG00000018672	1532.83	3.32128	0.352626	9.41869	4.56735e-21	4.82761e-20
Slc25a39	ENSMUSG00000018677.9	ENSMUSG00000018677	42462.2	2.23567	0.264461	8.4537	2.82222e-17	2.29419e-16
Sp2	ENSMUSG00000018678.13	ENSMUSG00000018678	3100.45	1.33387	0.248725	5.36281	8.19373e-08	3.01448e-07
Cpsf4l	ENSMUSG00000018727.19	ENSMUSG00000018727	395.496	6.65327	0.489873	13.5816	5.14656e-42	1.81939e-40
Slc25a35	ENSMUSG00000018740.14	ENSMUSG00000018740	383.717	2.28901	0.304358	7.52077	5.44542e-14	3.47211e-13
Mpdu1	ENSMUSG00000018761.14	ENSMUSG00000018761	13421.3	2.33106	0.32449	7.18374	6.78283e-13	3.96849e-12
Fxr2	ENSMUSG00000018765.5	ENSMUSG00000018765	14261.6	1.30655	0.269394	4.84996	1.23487e-06	4.03149e-06
Atp5g3	ENSMUSG00000018770.9	ENSMUSG00000018770	31696.1	2.01749	0.34601	5.83073	5.5184e-09	2.29113e-08
Cd68	ENSMUSG00000018774.13	ENSMUSG00000018774	304.779	2.55354	0.264827	9.64231	5.29814e-22	5.94238e-21
Avpi1	ENSMUSG00000018821.3	ENSMUSG00000018821	4461.51	5.45745	0.257724	21.1756	1.6044e-99	5.17011e-97
Sfrp5	ENSMUSG00000018822.7	ENSMUSG00000018822	15.6494	4.63207	1.60491	2.88618	0.00389949	0.00794756
Rad51d	ENSMUSG00000018841.17	ENSMUSG00000018841	1735.9	2.00029	0.434904	4.59938	4.23749e-06	1.29794e-05
Mrpl58	ENSMUSG00000018858.15	ENSMUSG00000018858	5991.89	2.16139	0.257191	8.40384	4.32118e-17	3.46563e-16
Sult4a1	ENSMUSG00000018865.9	ENSMUSG00000018865	1956.73	8.75262	0.452371	19.3483	2.10618e-83	4.44865e-81
Mb	ENSMUSG00000018893.15	ENSMUSG00000018893	27.1881	4.54031	0.732409	6.19915	5.677e-10	2.57566e-09
Irf1	ENSMUSG00000018899.16	ENSMUSG00000018899	1418.91	2.95841	0.352455	8.39373	4.70961e-17	3.76514e-16
P4ha2	ENSMUSG00000018906.14	ENSMUSG00000018906	500.465	5.75281	0.599034	9.60348	7.72909e-22	8.57707e-21
Alox12e	ENSMUSG00000018907.10	ENSMUSG00000018907	23.1592	9.34378	1.85769	5.02978	4.91031e-07	1.67463e-06
Arrb1	ENSMUSG00000018909.15	ENSMUSG00000018909	2197.4	1.79272	0.509149	3.52101	0.000429911	0.00102396
Tm4sf5	ENSMUSG00000018919.10	ENSMUSG00000018919	68.1711	8.98201	1.10361	8.13874	3.994e-16	2.97714e-15
Cxcl16	ENSMUSG00000018920.11	ENSMUSG00000018920	90.8094	4.62487	0.960575	4.8147	1.47424e-06	4.77022e-06
Pelp1	ENSMUSG00000018921.11	ENSMUSG00000018921	18468.4	3.6783	0.249766	14.727	4.32629e-49	2.10739e-47
Med11	ENSMUSG00000018923.13	ENSMUSG00000018923	1367.08	2.27868	0.28609	7.96491	1.65341e-15	1.17463e-14
Alox15	ENSMUSG00000018924.6	ENSMUSG00000018924	42.2434	4.08648	0.731268	5.58822	2.29412e-08	8.93581e-08
Map2k3	ENSMUSG00000018932.9	ENSMUSG00000018932	2617.68	1.66784	0.275018	6.06446	1.32398e-09	5.81484e-09
Dnah1	ENSMUSG00000019027.8	ENSMUSG00000019027	243.845	5.76344	0.849099	6.78772	1.13923e-11	6.01063e-11
Dalrd3	ENSMUSG00000019039.14	ENSMUSG00000019039	2777.76	1.16685	0.161503	7.22494	5.01306e-13	2.96339e-12
Fis1	ENSMUSG00000019054.13	ENSMUSG00000019054	5728.56	1.06789	0.254687	4.19293	2.75372e-05	7.67858e-05
Mfsd3	ENSMUSG00000019080.8	ENSMUSG00000019080	786.946	2.1931	0.446051	4.9167	8.80164e-07	2.91936e-06
Aldh3a1	ENSMUSG00000019102.10	ENSMUSG00000019102	112.689	8.11826	1.62491	4.99612	5.84939e-07	1.97746e-06
Isyna1	ENSMUSG00000019139.10	ENSMUSG00000019139	5092.82	7.83107	0.225293	34.7595	9.9471e-265	8.334e-261
Cacng2	ENSMUSG00000019146.2	ENSMUSG00000019146	59.2284	9.72722	2.24772	4.32759	1.50749e-05	4.3294e-05
Tmem160	ENSMUSG00000019158.9	ENSMUSG00000019158	5609.99	4.44818	0.180766	24.6073	1.0539e-133	8.5454e-131
Mdh2	ENSMUSG00000019179.10	ENSMUSG00000019179	33806	1.49412	0.278213	5.3704	7.85642e-08	2.89632e-07
Scn1b	ENSMUSG00000019194.15	ENSMUSG00000019194	268.473	2.26861	0.752086	3.01642	0.00255779	0.00537272
Chtf18	ENSMUSG00000019214.14	ENSMUSG00000019214	7312.5	3.2221	0.364307	8.84445	9.19776e-19	8.28623e-18
Rps6kl1	ENSMUSG00000019235.9	ENSMUSG00000019235	935.67	12.3577	0.915005	13.5056	1.44949e-41	5.03219e-40
Ahr	ENSMUSG00000019256.17	ENSMUSG00000019256	49.5124	1.87729	0.394062	4.76395	1.89839e-06	6.06611e-06
Map1s	ENSMUSG00000019261.3	ENSMUSG00000019261	8880.89	2.65837	0.305272	8.7082	3.08746e-18	2.68524e-17
Dpep1	ENSMUSG00000019278.5	ENSMUSG00000019278	11.1944	8.28979	1.7455	4.74922	2.042e-06	6.49856e-06
Nop9	ENSMUSG00000019297.9	ENSMUSG00000019297	5811.73	2.43534	0.299363	8.13505	4.11765e-16	3.06658e-15
Grb7	ENSMUSG00000019312.10	ENSMUSG00000019312	1056.68	11.1532	0.670272	16.6397	3.59152e-62	3.04976e-60
Aoc3	ENSMUSG00000019326.14	ENSMUSG00000019326	47.5759	2.7902	0.504327	5.53253	3.15651e-08	1.21184e-07
D8Ertd738e	ENSMUSG00000019362.8	ENSMUSG00000019362	4982.36	1.54526	0.270294	5.71696	1.08448e-08	4.36903e-08
Sec14l4	ENSMUSG00000019368.13	ENSMUSG00000019368	239.613	9.47786	1.0896	8.69846	3.36432e-18	2.91895e-17
Fkbp8	ENSMUSG00000019428.16	ENSMUSG00000019428	27128.7	2.21625	0.190166	11.6542	2.18306e-31	4.27014e-30
Ffar3	ENSMUSG00000019429.7	ENSMUSG00000019429	72.0111	9.92284	1.28475	7.72356	1.13126e-14	7.60478e-14
Ddx39b	ENSMUSG00000019432.15	ENSMUSG00000019432	51056.8	2.01992	0.156088	12.9409	2.64513e-38	7.68617e-37
Gipc1	ENSMUSG00000019433.9	ENSMUSG00000019433	6945.42	1.91155	0.340426	5.61516	1.96383e-08	7.70299e-08
Plscr3	ENSMUSG00000019461.12	ENSMUSG00000019461	1903.97	1.09173	0.230702	4.7322	2.22097e-06	7.02899e-06
Xab2	ENSMUSG00000019470.12	ENSMUSG00000019470	10469	2.66065	0.312294	8.5197	1.59968e-17	1.32089e-16
Cdc37	ENSMUSG00000019471.10	ENSMUSG00000019471	21468.4	2.08892	0.177151	11.7917	4.30724e-32	8.82335e-31
Rab4a	ENSMUSG00000019478.16	ENSMUSG00000019478	2277.41	2.86056	0.372645	7.67638	1.63652e-14	1.0859e-13
Trip10	ENSMUSG00000019487.11	ENSMUSG00000019487	3288.97	2.58419	0.401834	6.43099	1.26779e-10	6.08246e-10
Cops6	ENSMUSG00000019494.14	ENSMUSG00000019494	18686.7	2.75633	0.237127	11.6239	3.11761e-31	6.04172e-30
Ubb	ENSMUSG00000019505.7	ENSMUSG00000019505	190442	2.75537	0.281798	9.77783	1.40179e-22	1.61921e-21
Rcn3	ENSMUSG00000019539.11	ENSMUSG00000019539	2266.78	6.1908	0.810104	7.64198	2.13905e-14	1.40967e-13
Slc6a8	ENSMUSG00000019558.14	ENSMUSG00000019558	5413.16	1.68752	0.474231	3.55842	0.000373087	0.00089506
Arid3a	ENSMUSG00000019564.12	ENSMUSG00000019564	234.098	3.27539	0.501682	6.52882	6.62891e-11	3.26381e-10
Pdk4	ENSMUSG00000019577.6	ENSMUSG00000019577	74.7016	7.2999	0.803711	9.08274	1.05873e-19	1.01998e-18
Ubxn6	ENSMUSG00000019578.11	ENSMUSG00000019578	5567.09	1.36237	0.269538	5.05448	4.31567e-07	1.47926e-06
Mydgf	ENSMUSG00000019579.13	ENSMUSG00000019579	6760.29	1.77866	0.394295	4.51099	6.45242e-06	1.93719e-05
Cyb561	ENSMUSG00000019590.16	ENSMUSG00000019590	288.718	8.41447	1.02014	8.24838	1.60552e-16	1.23788e-15
Fmc1	ENSMUSG00000019689.4	ENSMUSG00000019689	1664.49	1.16489	0.381819	3.05091	0.00228151	0.00483155
Mrpl24	ENSMUSG00000019710.13	ENSMUSG00000019710	8028.74	2.02071	0.244014	8.28112	1.2202e-16	9.4718e-16
Tmc4	ENSMUSG00000019734.16	ENSMUSG00000019734	611.965	1.60163	0.220525	7.26278	3.79218e-13	2.26459e-12
Syne4	ENSMUSG00000019737.14	ENSMUSG00000019737	1347.11	4.43107	0.290726	15.2414	1.8776e-52	1.07258e-50
Polr2i	ENSMUSG00000019738.15	ENSMUSG00000019738	5176.24	3.01327	0.343622	8.76913	1.80048e-18	1.59405e-17
Prl8a1	ENSMUSG00000019756.10	ENSMUSG00000019756	300.276	9.00545	1.09153	8.25032	1.57975e-16	1.21838e-15
Ccdc170	ENSMUSG00000019767.12	ENSMUSG00000019767	53.1345	1.5957	0.567131	2.81363	0.00489848	0.00979814
Clvs2	ENSMUSG00000019785.14	ENSMUSG00000019785	48.6452	9.55452	2.16795	4.40717	1.04732e-05	3.06346e-05
Hint3	ENSMUSG00000019791.12	ENSMUSG00000019791	331.545	1.13913	0.37996	2.99802	0.00271738	0.00568089
Adat2	ENSMUSG00000019808.8	ENSMUSG00000019808	1196.74	2.74004	0.253104	10.8258	2.59892e-27	3.99047e-26
Plagl1	ENSMUSG00000019817.18	ENSMUSG00000019817	1078.63	2.10282	0.298385	7.04734	1.82366e-12	1.02945e-11
Smpd2	ENSMUSG00000019822.12	ENSMUSG00000019822	3412.4	1.02732	0.260799	3.93914	8.17731e-05	0.000214432
Grm1	ENSMUSG00000019828.13	ENSMUSG00000019828	77.0676	5.65841	1.81642	3.11514	0.0018386	0.00395255
Slc16a10	ENSMUSG00000019838.11	ENSMUSG00000019838	233.714	2.49028	0.828798	3.00469	0.00265851	0.00556616
Popdc3	ENSMUSG00000019848.14	ENSMUSG00000019848	15.9923	3.38931	0.853223	3.97236	7.11631e-05	0.000188223
Perp	ENSMUSG00000019851.8	ENSMUSG00000019851	16.1494	3.38582	1.0774	3.14259	0.00167463	0.00362454
Arfgef3	ENSMUSG00000019852.7	ENSMUSG00000019852	284.819	5.74596	1.01266	5.67411	1.39411e-08	5.54974e-08
Hebp2	ENSMUSG00000019853.6	ENSMUSG00000019853	212.593	3.0464	0.838378	3.63369	0.0002794	0.000681751
Ptprk	ENSMUSG00000019889.10	ENSMUSG00000019889	1266.55	1.00149	0.294136	3.40485	0.00066201	0.00153177
Nts	ENSMUSG00000019890.4	ENSMUSG00000019890	27.1478	7.67065	2.36374	3.24514	0.00117394	0.00261147
Slc6a15	ENSMUSG00000019894.14	ENSMUSG00000019894	119.45	6.35474	1.14311	5.55917	2.71058e-08	1.04768e-07
Sim1	ENSMUSG00000019913.4	ENSMUSG00000019913	12.0573	5.37661	1.90222	2.82649	0.00470615	0.00945103
Dcn	ENSMUSG00000019929.16	ENSMUSG00000019929	24.0836	6.51347	1.25519	5.18922	2.11179e-07	7.47605e-07
Sgk1	ENSMUSG00000019970.15	ENSMUSG00000019970	2908.09	1.92899	0.537802	3.58679	0.00033477	0.000808304
Enpp3	ENSMUSG00000019989.8	ENSMUSG00000019989	565.953	2.84096	0.484869	5.85923	4.65029e-09	1.94452e-08
Map7	ENSMUSG00000019996.17	ENSMUSG00000019996	560	4.84876	0.812139	5.97036	2.3673e-09	1.01905e-08
Ccn2	ENSMUSG00000019997.11	ENSMUSG00000019997	1174.55	8.47424	1.03927	8.15402	3.52009e-16	2.6364e-15
Hal	ENSMUSG00000020017.14	ENSMUSG00000020017	927.155	8.69443	0.324793	26.7692	7.387e-158	1.2378e-154
Igf1	ENSMUSG00000020053.18	ENSMUSG00000020053	16.7608	3.12229	1.00071	3.12007	0.00180809	0.00389062
Washc3	ENSMUSG00000020056.16	ENSMUSG00000020056	1361.51	1.57029	0.142732	11.0017	3.75107e-28	6.05933e-27
Sycp3	ENSMUSG00000020059.9	ENSMUSG00000020059	52.744	6.08702	0.654655	9.29805	1.43045e-20	1.46933e-19
Mybpc1	ENSMUSG00000020061.18	ENSMUSG00000020061	83.9699	7.07195	0.886924	7.97357	1.54159e-15	1.09829e-14
Mypn	ENSMUSG00000020067.8	ENSMUSG00000020067	90.9815	5.56779	1.16876	4.76384	1.8994e-06	6.06858e-06
Srgn	ENSMUSG00000020077.14	ENSMUSG00000020077	49.7695	6.05462	0.709666	8.53164	1.44282e-17	1.19569e-16
Tacr2	ENSMUSG00000020081.5	ENSMUSG00000020081	21.0102	8.22526	1.44225	5.70307	1.17667e-08	4.72078e-08
Fam241b	ENSMUSG00000020083.13	ENSMUSG00000020083	487.204	5.40844	0.434148	12.4576	1.27164e-35	3.16776e-34
Aifm2	ENSMUSG00000020085.15	ENSMUSG00000020085	846.247	3.37812	0.247377	13.6558	1.86555e-42	6.70826e-41
Ppa1	ENSMUSG00000020089.8	ENSMUSG00000020089	6131.62	1.70355	0.331788	5.13444	2.82983e-07	9.88159e-07
Eif4ebp2	ENSMUSG00000020091.15	ENSMUSG00000020091	16484.1	1.1171	0.249085	4.4848	7.29828e-06	2.17632e-05
Pald1	ENSMUSG00000020092.9	ENSMUSG00000020092	12206.1	2.27979	0.16148	14.1181	2.93876e-45	1.20893e-43
Pcbd1	ENSMUSG00000020098.7	ENSMUSG00000020098	78.4284	10.1314	1.39786	7.24781	4.23577e-13	2.51991e-12
Unc5b	ENSMUSG00000020099.8	ENSMUSG00000020099	2515.23	1.82854	0.390899	4.67778	2.89998e-06	9.04915e-06
Vsir	ENSMUSG00000020101.14	ENSMUSG00000020101	49.6205	7.24585	1.15663	6.26461	3.73759e-10	1.72723e-09
2310011J03Rik	ENSMUSG00000020133.8	ENSMUSG00000020133	3138	1.77758	0.344377	5.16172	2.44685e-07	8.59803e-07
Dock2	ENSMUSG00000020143.15	ENSMUSG00000020143	37.7841	7.57443	1.15714	6.54585	5.91599e-11	2.92598e-10
Ndufs7	ENSMUSG00000020153.14	ENSMUSG00000020153	6599.49	1.86306	0.336555	5.53568	3.10024e-08	1.19206e-07
Pwwp3a	ENSMUSG00000020156.16	ENSMUSG00000020156	3954.8	2.07234	0.44759	4.63001	3.6565e-06	1.12865e-05
Gabrp	ENSMUSG00000020159.8	ENSMUSG00000020159	6.94136	7.57672	2.13817	3.54356	0.000394763	0.000944628
Uqcr11	ENSMUSG00000020163.12	ENSMUSG00000020163	5456.75	1.5309	0.256141	5.97678	2.27587e-09	9.81198e-09
Best3	ENSMUSG00000020169.4	ENSMUSG00000020169	5.63781	7.30525	2.25791	3.2354	0.00121471	0.00269668
Cobl	ENSMUSG00000020173.17	ENSMUSG00000020173	1019.6	10.0777	0.527001	19.1227	1.63298e-81	3.06305e-79
Grb10	ENSMUSG00000020176.17	ENSMUSG00000020176	510.247	8.50635	0.444043	19.1566	8.53041e-82	1.62433e-79
Ddc	ENSMUSG00000020182.16	ENSMUSG00000020182	294.351	7.91519	0.524969	15.0775	2.27887e-51	1.23447e-49
Csrp2	ENSMUSG00000020186.7	ENSMUSG00000020186	5505.95	4.91774	0.384171	12.8009	1.62041e-37	4.55582e-36
Sf3a2	ENSMUSG00000020211.15	ENSMUSG00000020211	17841.4	3.24502	0.46697	6.94908	3.6767e-12	2.02174e-11
Timm13	ENSMUSG00000020219.7	ENSMUSG00000020219	11257.1	2.95672	0.314036	9.41522	4.72093e-21	4.98574e-20
Slc5a4b	ENSMUSG00000020226.9	ENSMUSG00000020226	109.371	10.6164	1.26915	8.36495	6.01406e-17	4.77006e-16
Irak3	ENSMUSG00000020227.10	ENSMUSG00000020227	171.411	5.10221	0.538597	9.47315	2.7154e-21	2.91176e-20
Fzr1	ENSMUSG00000020235.16	ENSMUSG00000020235	11559.9	2.51085	0.291395	8.61667	6.89299e-18	5.85916e-17
Ncln	ENSMUSG00000020238.14	ENSMUSG00000020238	9416.72	1.72857	0.346655	4.98644	6.15036e-07	2.07391e-06
Ppm1m	ENSMUSG00000020253.15	ENSMUSG00000020253	2050.57	1.14422	0.23603	4.84776	1.2486e-06	4.07474e-06
Glyctk	ENSMUSG00000020258.16	ENSMUSG00000020258	363.45	3.51603	0.68283	5.1492	2.61597e-07	9.16813e-07
Slc36a2	ENSMUSG00000020264.5	ENSMUSG00000020264	11.2145	3.4134	1.1171	3.0556	0.0022461	0.0047622
Sumo3	ENSMUSG00000020265.16	ENSMUSG00000020265	18681.4	1.94698	0.301784	6.45156	1.10707e-10	5.34193e-10
Hint1	ENSMUSG00000020267.6	ENSMUSG00000020267	21709.2	1.17436	0.275487	4.26284	2.01847e-05	5.71653e-05
Pfkl	ENSMUSG00000020277.10	ENSMUSG00000020277	9976.52	4.01022	0.279314	14.3574	9.58008e-47	4.24683e-45
Cfap410	ENSMUSG00000020284.16	ENSMUSG00000020284	853.181	1.15332	0.288098	4.00322	6.24864e-05	0.0001665
Mpg	ENSMUSG00000020287.15	ENSMUSG00000020287	1041.4	9.06662	0.382494	23.7039	3.2836e-124	1.965e-121
4930524B15Rik	ENSMUSG00000020299.6	ENSMUSG00000020299	5.83004	5.46074	1.59117	3.43189	0.000599381	0.00139663
Cdc34	ENSMUSG00000020307.15	ENSMUSG00000020307	15270.1	4.02001	0.250733	16.033	7.51286e-58	5.33434e-56
Tpgs1	ENSMUSG00000020308.6	ENSMUSG00000020308	2541.18	1.9563	0.236304	8.27877	1.24452e-16	9.65162e-16
Madcam1	ENSMUSG00000020310.9	ENSMUSG00000020310	146.074	10.9063	1.25028	8.72307	2.70748e-18	2.36787e-17
Shc2	ENSMUSG00000020312.12	ENSMUSG00000020312	111.071	6.50586	0.552511	11.7751	5.24652e-32	1.07038e-30
Fstl3	ENSMUSG00000020325.10	ENSMUSG00000020325	17.3612	3.73971	0.883429	4.23317	2.30418e-05	6.48694e-05
Fgf22	ENSMUSG00000020327.4	ENSMUSG00000020327	29.0686	4.86774	0.941029	5.17278	2.30631e-07	8.12803e-07
Polrmt	ENSMUSG00000020329.12	ENSMUSG00000020329	4301.42	1.50501	0.293786	5.12282	3.00999e-07	1.04845e-06
Hcn2	ENSMUSG00000020331.9	ENSMUSG00000020331	846.535	4.69131	0.25605	18.3219	5.53857e-75	7.86508e-73
Cyfip2	ENSMUSG00000020340.16	ENSMUSG00000020340	2135.18	1.71247	0.486615	3.51915	0.000432932	0.00103037
Sgcd	ENSMUSG00000020354.15	ENSMUSG00000020354	7.49282	7.70658	2.65342	2.90439	0.0036797	0.0075317
Flt4	ENSMUSG00000020357.3	ENSMUSG00000020357	42.0382	5.84941	0.812856	7.19612	6.19518e-13	3.63567e-12
Rack1	ENSMUSG00000020372.15	ENSMUSG00000020372	294200	3.63941	0.201874	18.0281	1.17212e-72	1.50313e-70
Rasgef1c	ENSMUSG00000020374.16	ENSMUSG00000020374	53.4942	3.89498	0.955042	4.07833	4.53604e-05	0.000123191
Ltc4s	ENSMUSG00000020377.15	ENSMUSG00000020377	5.85837	6.47736	1.9223	3.36959	0.000752796	0.00172453
Mrnip	ENSMUSG00000020381.10	ENSMUSG00000020381	1171.14	2.13354	0.2084	10.2377	1.34392e-24	1.76671e-23
Cdkn2aipnl	ENSMUSG00000020392.8	ENSMUSG00000020392	5339.48	1.16802	0.184531	6.32965	2.45721e-10	1.15292e-09
Nefh	ENSMUSG00000020396.8	ENSMUSG00000020396	159.593	9.26291	0.824852	11.2298	2.91173e-29	5.02309e-28
Tnip1	ENSMUSG00000020400.17	ENSMUSG00000020400	3405.55	3.68578	0.283008	13.0236	8.98282e-39	2.67833e-37
Vdac1	ENSMUSG00000020402.11	ENSMUSG00000020402	47194.6	1.73066	0.209714	8.25245	1.55175e-16	1.19789e-15
Upp1	ENSMUSG00000020407.13	ENSMUSG00000020407	9156.03	5.08503	0.390293	13.0287	8.39807e-39	2.51292e-37
Ascc2	ENSMUSG00000020412.16	ENSMUSG00000020412	6194.7	1.665	0.254111	6.55222	5.66863e-11	2.80806e-10
Pttg1	ENSMUSG00000020415.16	ENSMUSG00000020415	5767.03	4.07392	0.191548	21.2684	2.228e-100	7.46677e-98
Hormad2	ENSMUSG00000020419.11	ENSMUSG00000020419	606.398	9.54324	0.495118	19.2747	8.76343e-83	1.77636e-80
Castor1	ENSMUSG00000020424.3	ENSMUSG00000020424	5028.58	10.2156	0.471899	21.6477	6.3827e-104	2.3592e-101
Pes1	ENSMUSG00000020430.12	ENSMUSG00000020430	21390	2.85592	0.282126	10.1228	4.37548e-24	5.54322e-23
Osbp2	ENSMUSG00000020435.17	ENSMUSG00000020435	89.5539	3.52619	0.994733	3.54486	0.000392818	0.000940154
Arf5	ENSMUSG00000020440.13	ENSMUSG00000020440	7376.16	1.97186	0.262236	7.51941	5.50233e-14	3.50662e-13
2310033P09Rik	ENSMUSG00000020441.6	ENSMUSG00000020441	756.106	1.2818	0.223258	5.74133	9.39358e-09	3.81065e-08
Guk1	ENSMUSG00000020444.19	ENSMUSG00000020444	2735.81	1.69417	0.227292	7.45374	9.07323e-14	5.70424e-13
Patz1	ENSMUSG00000020453.17	ENSMUSG00000020453	6926.82	1.44307	0.289901	4.97781	6.43087e-07	2.16414e-06
Ogdh	ENSMUSG00000020456.17	ENSMUSG00000020456	13025.3	1.52168	0.377195	4.0342	5.47887e-05	0.000147191
Drg1	ENSMUSG00000020457.13	ENSMUSG00000020457	13917.1	2.65315	0.186414	14.2326	5.75101e-46	2.45419e-44
Rps27a	ENSMUSG00000020460.15	ENSMUSG00000020460	48197.5	1.23981	0.224182	5.53039	3.19527e-08	1.22615e-07
Efemp1	ENSMUSG00000020467.15	ENSMUSG00000020467	57.8233	6.78292	1.68873	4.01659	5.90465e-05	0.000157987
Myl7	ENSMUSG00000020469.8	ENSMUSG00000020469	94.8311	9.51868	1.13524	8.38476	5.08314e-17	4.05345e-16
Pold2	ENSMUSG00000020471.11	ENSMUSG00000020471	15872.5	3.20768	0.216756	14.7986	1.49576e-49	7.47434e-48
Pgam2	ENSMUSG00000020475.3	ENSMUSG00000020475	247.371	9.89671	0.829557	11.9301	8.24589e-33	1.76392e-31
Dbnl	ENSMUSG00000020476.14	ENSMUSG00000020476	9161.25	1.86552	0.292141	6.38571	1.70604e-10	8.09998e-10
Mrps24	ENSMUSG00000020477.10	ENSMUSG00000020477	8044.13	3.81373	0.300683	12.6835	7.29595e-37	1.96975e-35
Ankrd36	ENSMUSG00000020481.15	ENSMUSG00000020481	39.6064	8.83643	1.17479	7.52174	5.4054e-14	3.44834e-13
Xbp1	ENSMUSG00000020484.19	ENSMUSG00000020484	3988.88	1.98495	0.250299	7.9303	2.1862e-15	1.54095e-14
Supt4a	ENSMUSG00000020485.14	ENSMUSG00000020485	4493.07	2.95806	0.463766	6.37836	1.78998e-10	8.47452e-10
Smg8	ENSMUSG00000020495.13	ENSMUSG00000020495	2916.33	1.47365	0.264865	5.56378	2.63993e-08	1.02131e-07
Rnf187	ENSMUSG00000020496.9	ENSMUSG00000020496	13046.6	1.62889	0.16291	9.99876	1.54323e-23	1.89194e-22
Mrpl22	ENSMUSG00000020514.8	ENSMUSG00000020514	2487.95	1.03294	0.336566	3.06904	0.00214745	0.00456612
Cnot8	ENSMUSG00000020515.13	ENSMUSG00000020515	5791.74	1.10936	0.262448	4.22699	2.3684e-05	6.65955e-05
Gria1	ENSMUSG00000020524.16	ENSMUSG00000020524	534.032	8.9482	1.66035	5.38935	7.07111e-08	2.62026e-07
Znhit3	ENSMUSG00000020526.12	ENSMUSG00000020526	1636.34	1.93179	0.36255	5.32834	9.91143e-08	3.61678e-07
Shmt1	ENSMUSG00000020534.14	ENSMUSG00000020534	9414.66	2.65043	0.309332	8.56822	1.05097e-17	8.78195e-17
Drg2	ENSMUSG00000020537.9	ENSMUSG00000020537	8675.6	2.31218	0.208379	11.096	1.31126e-28	2.18124e-27
Elac2	ENSMUSG00000020549.14	ENSMUSG00000020549	4110.54	1.39613	0.361738	3.8595	0.000113617	0.00029212
Pctp	ENSMUSG00000020553.8	ENSMUSG00000020553	134.229	11.8756	1.32193	8.9835	2.62299e-19	2.45728e-18
Efcab10	ENSMUSG00000020562.7	ENSMUSG00000020562	39.0998	10.0899	1.63778	6.16073	7.24125e-10	3.25947e-09
Atp6v1c2	ENSMUSG00000020566.19	ENSMUSG00000020566	29.7785	6.63509	1.0324	6.42689	1.3024e-10	6.24135e-10
Pdia6	ENSMUSG00000020571.12	ENSMUSG00000020571	15703	1.31233	0.218228	6.01359	1.81464e-09	7.88434e-09
Tspan13	ENSMUSG00000020577.17	ENSMUSG00000020577	2155.1	1.0993	0.324037	3.39252	0.000692521	0.00159825
Matn3	ENSMUSG00000020583.4	ENSMUSG00000020583	25.4076	2.8484	0.723946	3.93455	8.3353e-05	0.000218351
Rgs9	ENSMUSG00000020599.13	ENSMUSG00000020599	285.17	1.69826	0.44378	3.8268	0.000129822	0.000331478
Hs1bp3	ENSMUSG00000020605.9	ENSMUSG00000020605	5451.44	2.82712	0.405675	6.96893	3.19362e-12	1.76343e-11
Adi1	ENSMUSG00000020629.12	ENSMUSG00000020629	3054.72	2.2454	0.196953	11.4007	4.14853e-30	7.5342e-29
Ubxn2a	ENSMUSG00000020634.12	ENSMUSG00000020634	1987.29	1.66844	0.24889	6.70351	2.03475e-11	1.05017e-10
Fkbp1b	ENSMUSG00000020635.8	ENSMUSG00000020635	73.429	3.36011	0.503579	6.67245	2.5157e-11	1.28495e-10
Slc26a4	ENSMUSG00000020651.8	ENSMUSG00000020651	5.74922	7.31943	2.48505	2.94539	0.00322551	0.00666282
Pomc	ENSMUSG00000020660.6	ENSMUSG00000020660	68.915	1.53196	0.340456	4.49972	6.80422e-06	2.03721e-05
Hnf1b	ENSMUSG00000020679.11	ENSMUSG00000020679	15.9577	6.05191	1.22121	4.95564	7.20911e-07	2.41472e-06
Ace	ENSMUSG00000020681.14	ENSMUSG00000020681	73.1489	3.99829	0.731991	5.46222	4.70225e-08	1.77304e-07
Nle1	ENSMUSG00000020692.14	ENSMUSG00000020692	2561.57	1.93147	0.326622	5.91347	3.34966e-09	1.4186e-08
Rffl	ENSMUSG00000020696.18	ENSMUSG00000020696	1027.15	2.01104	0.472627	4.25502	2.09029e-05	5.90862e-05
Cct6b	ENSMUSG00000020698.11	ENSMUSG00000020698	150.406	5.26048	0.507473	10.366	3.53873e-25	4.81832e-24
Tmem132e	ENSMUSG00000020701.12	ENSMUSG00000020701	36.1671	3.0198	0.915343	3.29909	0.000969989	0.00218641
Asic2	ENSMUSG00000020704.13	ENSMUSG00000020704	53.9244	9.51379	2.26046	4.20879	2.56743e-05	7.19102e-05
Rnf135	ENSMUSG00000020707.6	ENSMUSG00000020707	484.194	2.49534	0.377506	6.61009	3.84098e-11	1.92893e-10
Psmc5	ENSMUSG00000020708.12	ENSMUSG00000020708	22143.7	2.58063	0.240812	10.7164	8.53023e-27	1.27169e-25
Adap2	ENSMUSG00000020709.15	ENSMUSG00000020709	21.3291	5.74013	0.895656	6.40885	1.46618e-10	6.99553e-10
Pecam1	ENSMUSG00000020717.19	ENSMUSG00000020717	1109.91	6.19353	0.357749	17.3125	3.78822e-67	3.93459e-65
Polg2	ENSMUSG00000020718.12	ENSMUSG00000020718	488.29	1.06029	0.274936	3.85651	0.000115015	0.000295579
Slc9a3r1	ENSMUSG00000020733.3	ENSMUSG00000020733	9074.52	2.52667	0.285971	8.8354	9.97438e-19	8.95699e-18
Jpt1	ENSMUSG00000020737.12	ENSMUSG00000020737	12328.8	2.14933	0.351594	6.11309	9.77203e-10	4.34188e-09
Gga3	ENSMUSG00000020740.13	ENSMUSG00000020740	5508.96	1.82255	0.346378	5.26173	1.42707e-07	5.1374e-07
Cluh	ENSMUSG00000020741.17	ENSMUSG00000020741	14865.9	1.34013	0.379091	3.53511	0.000407612	0.00097343
Mif4gd	ENSMUSG00000020743.15	ENSMUSG00000020743	3066.85	3.10965	0.322206	9.65113	4.86185e-22	5.46767e-21
Slc25a19	ENSMUSG00000020744.13	ENSMUSG00000020744	2489.01	2.22114	0.25133	8.83755	9.7838e-19	8.79212e-18
Recql5	ENSMUSG00000020752.11	ENSMUSG00000020752	2575.02	1.12196	0.265567	4.22476	2.39193e-05	6.72196e-05
Sap30bp	ENSMUSG00000020755.9	ENSMUSG00000020755	3993.35	1.45719	0.424681	3.43126	0.000600792	0.00139966
Itgb4	ENSMUSG00000020758.15	ENSMUSG00000020758	356.299	6.70338	0.706696	9.48551	2.41189e-21	2.59961e-20
Galk1	ENSMUSG00000020766.4	ENSMUSG00000020766	22943	5.79713	0.303269	19.1154	1.87819e-81	3.47119e-79
Trim47	ENSMUSG00000020773.11	ENSMUSG00000020773	340.007	4.6356	0.778003	5.95832	2.54837e-09	1.0938e-08
Mrpl38	ENSMUSG00000020775.13	ENSMUSG00000020775	8233.83	1.60247	0.239826	6.68181	2.36006e-11	1.20938e-10
Tsen54	ENSMUSG00000020781.14	ENSMUSG00000020781	2886.67	2.76216	0.268406	10.291	7.73897e-25	1.03084e-23
Llgl2	ENSMUSG00000020782.18	ENSMUSG00000020782	10624.1	10.8643	0.827883	13.1229	2.43321e-39	7.45838e-38
Camkk1	ENSMUSG00000020785.17	ENSMUSG00000020785	416.574	1.52654	0.273296	5.58568	2.32781e-08	9.06001e-08
P2rx1	ENSMUSG00000020787.14	ENSMUSG00000020787	13.66	3.17942	0.995289	3.19447	0.00140088	0.00307091
Galr2	ENSMUSG00000020793.5	ENSMUSG00000020793	69.6985	4.69354	0.873173	5.37527	7.64699e-08	2.8245e-07
Spns3	ENSMUSG00000020798.14	ENSMUSG00000020798	256.792	11.0311	1.23317	8.94529	3.70967e-19	3.43514e-18
Tekt1	ENSMUSG00000020799.16	ENSMUSG00000020799	134.07	7.65756	1.04112	7.35512	1.90754e-13	1.17084e-12
Ube2o	ENSMUSG00000020802.8	ENSMUSG00000020802	4404.42	1.27499	0.17736	7.18869	6.54164e-13	3.83005e-12
Slc13a5	ENSMUSG00000020805.14	ENSMUSG00000020805	152.585	2.95331	0.366089	8.06719	7.19356e-16	5.26682e-15
Rhbdf2	ENSMUSG00000020806.15	ENSMUSG00000020806	322.266	11.6428	1.20083	9.69561	3.14742e-22	3.56675e-21
Nos2	ENSMUSG00000020826.9	ENSMUSG00000020826	24.5495	4.17694	0.776125	5.38179	7.37483e-08	2.72838e-07
Slc46a1	ENSMUSG00000020829.9	ENSMUSG00000020829	1308.6	1.52302	0.506976	3.00413	0.00266341	0.00557595
0610010K14Rik	ENSMUSG00000020831.18	ENSMUSG00000020831	2822.53	2.30285	0.338886	6.79533	1.08065e-11	5.71111e-11
Eral1	ENSMUSG00000020832.14	ENSMUSG00000020832	2782.68	1.4811	0.213724	6.92998	4.20891e-12	2.3035e-11
Timm22	ENSMUSG00000020843.15	ENSMUSG00000020843	4203.42	1.92114	0.49945	3.84652	0.000119807	0.000307406
Nxn	ENSMUSG00000020844.6	ENSMUSG00000020844	6223.83	3.88242	0.385887	10.061	8.21262e-24	1.0219e-22
Rph3al	ENSMUSG00000020847.15	ENSMUSG00000020847	46.5247	3.16069	1.05541	2.99474	0.00274675	0.00573703
Doc2b	ENSMUSG00000020848.7	ENSMUSG00000020848	116.897	5.54669	1.33676	4.14936	3.33412e-05	9.20206e-05
Nme2	ENSMUSG00000020857.11	ENSMUSG00000020857	42432.7	2.63429	0.207055	12.7227	4.42417e-37	1.21399e-35
Abcc3	ENSMUSG00000020865.16	ENSMUSG00000020865	33.8117	6.99501	1.56201	4.47822	7.52665e-06	2.2415e-05
Lrrc59	ENSMUSG00000020869.8	ENSMUSG00000020869	27749.2	1.51647	0.28202	5.37717	7.56645e-08	2.79681e-07
Hoxb9	ENSMUSG00000020875.9	ENSMUSG00000020875	50.9631	10.4778	1.33501	7.84853	4.20947e-15	2.91876e-14
Scrn2	ENSMUSG00000020877.11	ENSMUSG00000020877	1654.97	2.58366	0.265016	9.74907	1.86165e-22	2.13763e-21
Lrrc46	ENSMUSG00000020878.6	ENSMUSG00000020878	159.987	2.13636	0.58953	3.62383	0.000290267	0.000706347
Cacnb1	ENSMUSG00000020882.17	ENSMUSG00000020882	462.544	1.07485	0.334418	3.21409	0.00130861	0.00288601
Asgr1	ENSMUSG00000020884.15	ENSMUSG00000020884	32.5233	2.34809	0.644822	3.64146	0.0002711	0.000662141
Dvl2	ENSMUSG00000020888.16	ENSMUSG00000020888	7058.49	1.62294	0.272432	5.95721	2.56573e-09	1.10069e-08
Alox8	ENSMUSG00000020891.11	ENSMUSG00000020891	20.3805	3.90137	0.680485	5.73322	9.85438e-09	3.98921e-08
Aloxe3	ENSMUSG00000020892.10	ENSMUSG00000020892	67.1732	4.18245	0.735358	5.68764	1.28807e-08	5.14635e-08
Per1	ENSMUSG00000020893.17	ENSMUSG00000020893	2381.99	1.55848	0.317008	4.91622	8.82317e-07	2.92573e-06
Tmem107	ENSMUSG00000020895.14	ENSMUSG00000020895	735.126	2.17161	0.270384	8.03157	9.6231e-16	6.97654e-15
Ctc1	ENSMUSG00000020898.18	ENSMUSG00000020898	6680.84	1.6204	0.436441	3.71275	0.000205018	0.000509053
Stx8	ENSMUSG00000020903.13	ENSMUSG00000020903	1785.15	1.53824	0.255527	6.01987	1.74553e-09	7.59197e-09
Cfap52	ENSMUSG00000020904.11	ENSMUSG00000020904	33.377	4.19191	1.05805	3.96193	7.43452e-05	0.000195959
Usp43	ENSMUSG00000020905.11	ENSMUSG00000020905	64.567	7.06191	1.17652	6.00235	1.94479e-09	8.43236e-09
Krt19	ENSMUSG00000020911.14	ENSMUSG00000020911	215.059	12.5538	1.53381	8.1847	2.72987e-16	2.06238e-15
Kat2a	ENSMUSG00000020918.14	ENSMUSG00000020918	8064.75	1.39577	0.237916	5.86665	4.44691e-09	1.86196e-08
Adam11	ENSMUSG00000020926.16	ENSMUSG00000020926	504.792	2.21137	0.542414	4.07691	4.56386e-05	0.000123866
Eftud2	ENSMUSG00000020929.14	ENSMUSG00000020929	28762.7	2.75499	0.337736	8.15722	3.42831e-16	2.57302e-15
Ccdc103	ENSMUSG00000020930.9	ENSMUSG00000020930	66.3251	1.40864	0.421941	3.33848	0.000842388	0.00191736
Dcakd	ENSMUSG00000020935.8	ENSMUSG00000020935	18144.3	2.95739	0.281188	10.5175	7.1759e-26	1.01959e-24
Nmt1	ENSMUSG00000020936.8	ENSMUSG00000020936	9419.05	1.30287	0.239552	5.43878	5.36468e-08	2.01165e-07
Plcd3	ENSMUSG00000020937.14	ENSMUSG00000020937	693.225	3.29584	0.545301	6.04406	1.50281e-09	6.57723e-09
1700023F06Rik	ENSMUSG00000020940.13	ENSMUSG00000020940	32.9974	4.08685	0.871862	4.68749	2.76572e-06	8.6517e-06
Dtd2	ENSMUSG00000020956.14	ENSMUSG00000020956	793.961	1.47709	0.308355	4.79024	1.66582e-06	5.36043e-06
Ston2	ENSMUSG00000020961.15	ENSMUSG00000020961	803.915	2.3444	0.560177	4.1851	2.85038e-05	7.93404e-05
Cdkl1	ENSMUSG00000020990.5	ENSMUSG00000020990	26.9266	6.2245	1.93399	3.21847	0.00128875	0.00284547
Polr2h	ENSMUSG00000021018.8	ENSMUSG00000021018	2952.79	2.03976	0.289499	7.04585	1.84332e-12	1.03977e-11
Prorp	ENSMUSG00000021023.14	ENSMUSG00000021023	2022.51	3.47462	0.337756	10.2874	8.03269e-25	1.06826e-23
Ahsa1	ENSMUSG00000021037.7	ENSMUSG00000021037	11482.3	1.87582	0.20382	9.20332	3.47049e-20	3.45605e-19
Slirp	ENSMUSG00000021040.15	ENSMUSG00000021040	2581.38	1.45727	0.351622	4.14442	3.40679e-05	9.39541e-05
Mthfd1	ENSMUSG00000021048.7	ENSMUSG00000021048	11618	1.95881	0.262277	7.46848	8.11244e-14	5.11812e-13
Tex21	ENSMUSG00000021056.8	ENSMUSG00000021056	55.6008	6.55525	0.738535	8.87602	6.92961e-19	6.30158e-18
Rab15	ENSMUSG00000021062.15	ENSMUSG00000021062	433.036	4.21556	0.627976	6.71294	1.90744e-11	9.85477e-11
Bdkrb2	ENSMUSG00000021070.6	ENSMUSG00000021070	31.7991	3.27658	0.983142	3.33276	0.00085988	0.00195434
Lrrc9	ENSMUSG00000021090.16	ENSMUSG00000021090	56.6271	1.9751	0.581432	3.39696	0.000681383	0.00157384
Clmn	ENSMUSG00000021097.15	ENSMUSG00000021097	589.394	2.85207	0.530471	5.37648	7.59541e-08	2.80627e-07
4930447C04Rik	ENSMUSG00000021098.14	ENSMUSG00000021098	90.6362	7.41287	1.48676	4.98593	6.1665e-07	2.0788e-06
Plek2	ENSMUSG00000021118.7	ENSMUSG00000021118	28.2839	4.51115	0.64718	6.97047	3.15877e-12	1.74573e-11
Rdh12	ENSMUSG00000021123.12	ENSMUSG00000021123	100.531	2.90376	0.531043	5.46804	4.55045e-08	1.71838e-07
Arg2	ENSMUSG00000021125.6	ENSMUSG00000021125	11.8654	2.95993	0.990977	2.98689	0.00281836	0.00587733
Gtpbp4	ENSMUSG00000021149.8	ENSMUSG00000021149	9442.39	2.33324	0.277937	8.39485	4.66471e-17	3.73043e-16
Tdp1	ENSMUSG00000021177.16	ENSMUSG00000021177	4459.11	1.82658	0.261483	6.98547	2.83907e-12	1.57458e-11
Psmc1	ENSMUSG00000021178.9	ENSMUSG00000021178	12584	1.26878	0.172903	7.33812	2.1662e-13	1.32154e-12
Nrde2	ENSMUSG00000021179.8	ENSMUSG00000021179	2587.89	2.31131	0.263634	8.7671	1.83333e-18	1.62142e-17
Fbln5	ENSMUSG00000021186.9	ENSMUSG00000021186	330.303	5.42068	0.845959	6.40774	1.47695e-10	7.04291e-10
Tc2n	ENSMUSG00000021187.14	ENSMUSG00000021187	8.93189	4.39336	1.3685	3.21036	0.00132569	0.00291933
Lgmn	ENSMUSG00000021190.14	ENSMUSG00000021190	5156.72	1.6972	0.282557	6.00658	1.89474e-09	8.22242e-09
Chga	ENSMUSG00000021194.6	ENSMUSG00000021194	920.302	6.14062	0.799342	7.6821	1.56507e-14	1.04206e-13
Pfkp	ENSMUSG00000021196.14	ENSMUSG00000021196	5458.44	3.7071	0.546201	6.78705	1.14447e-11	6.03697e-11
Asb2	ENSMUSG00000021200.14	ENSMUSG00000021200	35.1284	6.30154	1.12036	5.62455	1.85992e-08	7.30912e-08
Dcaf4	ENSMUSG00000021222.9	ENSMUSG00000021222	2421.28	2.4754	0.243381	10.1709	2.67468e-24	3.44406e-23
Coq6	ENSMUSG00000021235.13	ENSMUSG00000021235	6070.57	2.97011	0.28311	10.491	9.50063e-26	1.33706e-24
Npc2	ENSMUSG00000021242.9	ENSMUSG00000021242	26439.1	2.04236	0.177359	11.5154	1.10359e-30	2.0747e-29
Fcf1	ENSMUSG00000021243.14	ENSMUSG00000021243	4522.93	1.98051	0.256421	7.72367	1.13025e-14	7.59998e-14
Erg28	ENSMUSG00000021252.11	ENSMUSG00000021252	4428.28	1.64322	0.312529	5.25782	1.45777e-07	5.24042e-07
Esrrb	ENSMUSG00000021255.17	ENSMUSG00000021255	16852.4	5.84666	0.225501	25.9274	3.2683e-148	4.3236e-145
Angel1	ENSMUSG00000021257.14	ENSMUSG00000021257	1506.7	1.78142	0.419187	4.2497	2.14053e-05	6.04316e-05
Degs2	ENSMUSG00000021263.11	ENSMUSG00000021263	13.1488	5.48468	1.76307	3.11086	0.00186543	0.00400646
Meg3	ENSMUSG00000021268.17	ENSMUSG00000021268	4862.12	11.7161	2.13671	5.48326	4.17553e-08	1.58298e-07
Hsp90aa1	ENSMUSG00000021270.13	ENSMUSG00000021270	69331.8	2.04854	0.368708	5.556	2.76023e-08	1.06605e-07
Fdft1	ENSMUSG00000021273.11	ENSMUSG00000021273	10473.8	1.39522	0.448918	3.10796	0.00188384	0.00404393
Amn	ENSMUSG00000021278.7	ENSMUSG00000021278	122.161	3.42851	0.356271	9.62331	6.37437e-22	7.10552e-21
Exoc3l4	ENSMUSG00000021280.9	ENSMUSG00000021280	44.1488	1.92024	0.45082	4.25944	2.04943e-05	5.80161e-05
Tnfaip2	ENSMUSG00000021281.15	ENSMUSG00000021281	26.8362	2.05041	0.636645	3.22065	0.00127902	0.00282522
Ppp1r13b	ENSMUSG00000021285.15	ENSMUSG00000021285	763.033	3.11938	0.771943	4.04095	5.32358e-05	0.000143325
Gpr132	ENSMUSG00000021298.8	ENSMUSG00000021298	5.6919	6.31364	1.91677	3.2939	0.000988087	0.00222441
Hecw1	ENSMUSG00000021301.9	ENSMUSG00000021301	40.4056	7.79263	2.0257	3.84689	0.000119625	0.00030697
Mtr	ENSMUSG00000021311.9	ENSMUSG00000021311	3596.59	1.02633	0.280945	3.65315	0.000259045	0.000634486
Ryr2	ENSMUSG00000021313.16	ENSMUSG00000021313	320.931	5.53156	0.934867	5.91695	3.2797e-09	1.39108e-08
Aoah	ENSMUSG00000021322.8	ENSMUSG00000021322	438.504	9.50484	0.651975	14.5785	3.84691e-48	1.82094e-46
Scgn	ENSMUSG00000021337.8	ENSMUSG00000021337	12.7323	6.56897	1.70088	3.86211	0.000112412	0.000289198
Gpld1	ENSMUSG00000021340.13	ENSMUSG00000021340	179.672	3.78705	0.500261	7.57016	3.72764e-14	2.40797e-13
Gcnt2	ENSMUSG00000021360.16	ENSMUSG00000021360	380.445	6.58663	0.388597	16.9497	1.93317e-64	1.8267e-62
Tmem14c	ENSMUSG00000021361.7	ENSMUSG00000021361	8678.12	2.59733	0.139559	18.6111	2.61325e-77	4.18369e-75
Mak	ENSMUSG00000021363.14	ENSMUSG00000021363	24.6688	9.42944	1.45184	6.49481	8.31383e-11	4.05763e-10
Edn1	ENSMUSG00000021367.8	ENSMUSG00000021367	11.1621	3.83053	1.01227	3.78411	0.000154258	0.000389832
Tbc1d7	ENSMUSG00000021368.15	ENSMUSG00000021368	2275.34	1.64644	0.241244	6.8248	8.80456e-12	4.68068e-11
Susd3	ENSMUSG00000021384.14	ENSMUSG00000021384	80.8748	8.4969	1.49509	5.68319	1.32207e-08	5.27632e-08
Serpinb9b	ENSMUSG00000021403.3	ENSMUSG00000021403	62.6551	8.31738	1.21431	6.84948	7.4118e-12	3.96627e-11
Eci3	ENSMUSG00000021416.11	ENSMUSG00000021416	7.44026	4.62321	1.3684	3.37855	0.000728705	0.00167376
Rpp40	ENSMUSG00000021418.15	ENSMUSG00000021418	1043.62	2.39859	0.195658	12.2591	1.50135e-34	3.56003e-33
Fars2	ENSMUSG00000021420.13	ENSMUSG00000021420	1844.33	2.22548	0.259089	8.58965	8.72372e-18	7.33838e-17
Sema4d	ENSMUSG00000021451.16	ENSMUSG00000021451	904.649	2.91609	0.628108	4.64267	3.43941e-06	1.06426e-05
Fbp2	ENSMUSG00000021456.8	ENSMUSG00000021456	115.987	8.80292	0.829754	10.6091	2.70412e-26	3.93334e-25
Syk	ENSMUSG00000021457.14	ENSMUSG00000021457	897.492	3.56581	1.23365	2.89045	0.00384687	0.0078512
Aopep	ENSMUSG00000021458.17	ENSMUSG00000021458	923.64	5.37601	0.576444	9.32618	1.09759e-20	1.13718e-19
Auh	ENSMUSG00000021460.17	ENSMUSG00000021460	1107.37	1.37879	0.351907	3.91804	8.92709e-05	0.000232931
Fancc	ENSMUSG00000021461.17	ENSMUSG00000021461	1825.37	1.54616	0.323118	4.78513	1.70879e-06	5.49099e-06
Ror2	ENSMUSG00000021464.14	ENSMUSG00000021464	1431.24	2.49958	0.399077	6.2634	3.76667e-10	1.74003e-09
Msx2	ENSMUSG00000021469.9	ENSMUSG00000021469	73.1848	7.31803	0.702809	10.4125	2.17329e-25	2.99483e-24
Ctsl	ENSMUSG00000021477.9	ENSMUSG00000021477	13554.1	1.53295	0.253206	6.05415	1.41157e-09	6.18761e-09
Cdk20	ENSMUSG00000021483.8	ENSMUSG00000021483	659.633	2.08555	0.305821	6.81953	9.13368e-12	4.84847e-11
Lman2	ENSMUSG00000021484.8	ENSMUSG00000021484	17654.2	2.36558	0.210556	11.2349	2.74833e-29	4.74771e-28
Prelid1	ENSMUSG00000021486.7	ENSMUSG00000021486	23363.1	2.29797	0.151038	15.2145	2.83344e-52	1.58616e-50
Pdlim7	ENSMUSG00000021493.15	ENSMUSG00000021493	3069.64	3.10374	0.348841	8.89728	5.72308e-19	5.23471e-18
Ddx41	ENSMUSG00000021494.9	ENSMUSG00000021494	6794.46	1.40646	0.185824	7.56878	3.76738e-14	2.43302e-13
Pitx1	ENSMUSG00000021506.7	ENSMUSG00000021506	28.1434	9.62244	1.44271	6.6697	2.5632e-11	1.30788e-10
Cxcl14	ENSMUSG00000021508.11	ENSMUSG00000021508	370.434	3.73321	0.320009	11.6659	1.90268e-31	3.73332e-30
Slc25a48	ENSMUSG00000021509.5	ENSMUSG00000021509	80.3966	1.81788	0.508571	3.57449	0.000350917	0.000844855
Fastkd3	ENSMUSG00000021532.11	ENSMUSG00000021532	1790.69	2.14554	0.190221	11.2792	1.66301e-29	2.91695e-28
2210016F16Rik	ENSMUSG00000021550.6	ENSMUSG00000021550	1549.34	7.09225	0.428171	16.5641	1.26741e-61	1.05835e-59
Slc28a3	ENSMUSG00000021553.14	ENSMUSG00000021553	14.7121	5.4956	1.20401	4.5644	5.00917e-06	1.52262e-05
Dapk1	ENSMUSG00000021559.14	ENSMUSG00000021559	891.465	1.53354	0.194974	7.86535	3.68054e-15	2.55836e-14
Irx4	ENSMUSG00000021604.15	ENSMUSG00000021604	7.34486	7.68653	2.06172	3.72822	0.000192837	0.000480361
Ndufs6	ENSMUSG00000021606.8	ENSMUSG00000021606	4943.09	2.28111	0.531118	4.29493	1.74752e-05	4.98512e-05
Mrpl36	ENSMUSG00000021607.9	ENSMUSG00000021607	1867.49	1.153	0.224441	5.13721	2.7885e-07	9.74136e-07
Slc6a3	ENSMUSG00000021609.6	ENSMUSG00000021609	10.4665	4.67005	0.99302	4.70288	2.56523e-06	8.05057e-06
Tert	ENSMUSG00000021611.9	ENSMUSG00000021611	71.5239	4.38642	0.712321	6.15792	7.37071e-10	3.31418e-09
Hapln1	ENSMUSG00000021613.9	ENSMUSG00000021613	25.3029	6.62184	2.34029	2.8295	0.00466204	0.00936544
Marveld2	ENSMUSG00000021636.15	ENSMUSG00000021636	44.7702	4.25313	0.562909	7.55563	4.16851e-14	2.67831e-13
Ocln	ENSMUSG00000021638.12	ENSMUSG00000021638	39.5849	6.11907	0.79052	7.74057	9.89731e-15	6.68374e-14
Smn1	ENSMUSG00000021645.16	ENSMUSG00000021645	4295.12	3.26001	0.15643	20.8401	1.87575e-96	5.61272e-94
Cartpt	ENSMUSG00000021647.7	ENSMUSG00000021647	21.8851	5.49757	1.11974	4.90967	9.12304e-07	3.02078e-06
Btf3	ENSMUSG00000021660.14	ENSMUSG00000021660	29136.4	1.16832	0.189833	6.15448	7.53229e-10	3.38079e-09
Hexb	ENSMUSG00000021665.9	ENSMUSG00000021665	4404.86	1.95311	0.24351	8.02068	1.05161e-15	7.59327e-15
F2rl1	ENSMUSG00000021678.9	ENSMUSG00000021678	1206.91	9.01944	0.483147	18.6681	9.00186e-78	1.46923e-75
S100z	ENSMUSG00000021679.4	ENSMUSG00000021679	11.387	8.31085	1.7673	4.70258	2.56897e-06	8.06132e-06
Ercc8	ENSMUSG00000021694.18	ENSMUSG00000021694	2018.59	1.81111	0.276791	6.54323	6.02048e-11	2.97591e-10
Elovl7	ENSMUSG00000021696.9	ENSMUSG00000021696	605.362	3.63156	0.793671	4.57565	4.74751e-06	1.44781e-05
Dhfr	ENSMUSG00000021707.5	ENSMUSG00000021707	3277.79	1.1725	0.397187	2.952	0.00315724	0.00652823
Rasgrf2	ENSMUSG00000021708.17	ENSMUSG00000021708	226.367	6.68474	1.90673	3.50587	0.000455117	0.00107919
Htr1a	ENSMUSG00000021721.5	ENSMUSG00000021721	20.3106	8.17731	2.82157	2.89815	0.00375376	0.00767829
Emb	ENSMUSG00000021728.8	ENSMUSG00000021728	1198.64	6.52048	0.486869	13.3927	6.67446e-41	2.24883e-39
Hcn1	ENSMUSG00000021730.8	ENSMUSG00000021730	104.235	9.0853	1.82386	4.98135	6.31427e-07	2.12692e-06
Mrps30	ENSMUSG00000021731.10	ENSMUSG00000021731	4884.8	1.7933	0.307087	5.83971	5.22933e-09	2.17542e-08
Fgf10	ENSMUSG00000021732.14	ENSMUSG00000021732	16.2655	6.0612	1.22728	4.93874	7.8631e-07	2.62155e-06
Pdhb	ENSMUSG00000021748.9	ENSMUSG00000021748	10431.2	1.02375	0.213553	4.79389	1.63577e-06	5.26711e-06
Oit1	ENSMUSG00000021749.6	ENSMUSG00000021749	4.86119	6.09001	1.88792	3.22578	0.0012563	0.00278114
Fam107a	ENSMUSG00000021750.16	ENSMUSG00000021750	161.029	8.25417	1.53885	5.36384	8.14698e-08	2.99992e-07
Kctd6	ENSMUSG00000021752.13	ENSMUSG00000021752	1647.7	2.465	0.20968	11.756	6.57678e-32	1.33528e-30
Ddx4	ENSMUSG00000021758.14	ENSMUSG00000021758	284.634	3.05594	0.472279	6.47063	9.75927e-11	4.73459e-10
Plpp1	ENSMUSG00000021759.14	ENSMUSG00000021759	1985.52	2.6899	0.194224	13.8494	1.28199e-43	4.89709e-42
BC067074	ENSMUSG00000021763.17	ENSMUSG00000021763	244.805	8.35419	0.561182	14.8868	4.01686e-50	2.0647e-48
Comtd1	ENSMUSG00000021773.11	ENSMUSG00000021773	1911	1.22042	0.42195	2.89233	0.00382398	0.00780794
Ldb3	ENSMUSG00000021798.14	ENSMUSG00000021798	41.418	2.2441	0.455783	4.92362	8.4959e-07	2.82205e-06
Opn4	ENSMUSG00000021799.9	ENSMUSG00000021799	19.6676	9.10585	1.52313	5.9784	2.25343e-09	9.7186e-09
Cdhr1	ENSMUSG00000021803.10	ENSMUSG00000021803	260.967	2.48115	0.429303	5.77947	7.49364e-09	3.06713e-08
Nid2	ENSMUSG00000021806.4	ENSMUSG00000021806	7821.53	4.13151	0.349353	11.8262	2.85846e-32	5.92311e-31
Ecd	ENSMUSG00000021810.3	ENSMUSG00000021810	6066.57	1.51482	0.226919	6.67563	2.46174e-11	1.25866e-10
Anxa7	ENSMUSG00000021814.17	ENSMUSG00000021814	3373.26	5.52365	0.486254	11.3596	6.64559e-30	1.19397e-28
Bmp4	ENSMUSG00000021835.15	ENSMUSG00000021835	22.5082	8.32386	1.80622	4.60845	4.05679e-06	1.24487e-05
Anxa11	ENSMUSG00000021866.15	ENSMUSG00000021866	9047.64	8.88623	0.763803	11.6342	2.76215e-31	5.38609e-30
Tmem254b	ENSMUSG00000021867.16	ENSMUSG00000021867	3184.59	2.70851	0.330926	8.18464	2.73114e-16	2.06271e-15
Ppif	ENSMUSG00000021868.7	ENSMUSG00000021868	4508.28	3.02038	0.331841	9.10189	8.87736e-20	8.6085e-19
Rnase4	ENSMUSG00000021876.15	ENSMUSG00000021876	18.1814	4.33163	1.28922	3.35988	0.000779768	0.00178388
Galnt15	ENSMUSG00000021903.11	ENSMUSG00000021903	8.96965	3.60141	1.10565	3.25728	0.00112487	0.0025103
Dph3	ENSMUSG00000021905.14	ENSMUSG00000021905	3755.41	2.2927	0.416576	5.50368	3.71953e-08	1.41695e-07
Ogdhl	ENSMUSG00000021913.8	ENSMUSG00000021913	7847.38	3.10024	0.253348	12.2371	1.96984e-34	4.64464e-33
Ebpl	ENSMUSG00000021928.9	ENSMUSG00000021928	581.611	1.61054	0.464627	3.46631	0.000527646	0.00123936
Gata4	ENSMUSG00000021944.15	ENSMUSG00000021944	59.5537	7.22373	0.981751	7.35801	1.86677e-13	1.14722e-12
Cryl1	ENSMUSG00000021947.11	ENSMUSG00000021947	495.427	2.26333	0.461108	4.90846	9.1795e-07	3.03868e-06
Prkcd	ENSMUSG00000021948.17	ENSMUSG00000021948	546.277	5.46224	0.669638	8.157	3.43445e-16	2.57658e-15
Eef1akmt1	ENSMUSG00000021951.7	ENSMUSG00000021951	1773.88	2.30299	0.384041	5.99673	2.0133e-09	8.71438e-09
Tdh	ENSMUSG00000021953.14	ENSMUSG00000021953	10200.5	14.3177	0.775202	18.4696	3.62528e-76	5.3918e-74
Tkt	ENSMUSG00000021957.7	ENSMUSG00000021957	91818.3	3.39487	0.286509	11.8491	2.17564e-32	4.54948e-31
Ints9	ENSMUSG00000021975.8	ENSMUSG00000021975	2698.82	1.29682	0.281794	4.60203	4.18397e-06	1.28265e-05
Lcp1	ENSMUSG00000021998.16	ENSMUSG00000021998	97.5459	5.00422	1.1442	4.37355	1.2224e-05	3.54834e-05
Dnajc15	ENSMUSG00000022013.4	ENSMUSG00000022013	868.185	2.22543	0.438201	5.07856	3.80314e-07	1.31272e-06
Clu	ENSMUSG00000022037.15	ENSMUSG00000022037	917.875	4.28061	0.738355	5.7975	6.73119e-09	2.76813e-08
Ephx2	ENSMUSG00000022040.8	ENSMUSG00000022040	3249.77	12.7883	0.721046	17.7358	2.21829e-70	2.6425e-68
Nefl	ENSMUSG00000022055.7	ENSMUSG00000022055	437.416	8.7328	0.980078	8.91032	5.08875e-19	4.6698e-18
Tnfrsf10b	ENSMUSG00000022074.6	ENSMUSG00000022074	98.8442	4.54708	0.516174	8.8092	1.26041e-18	1.12582e-17
Klhl1	ENSMUSG00000022076.10	ENSMUSG00000022076	18.7065	9.02655	2.5358	3.55965	0.00037135	0.000891148
Pdlim2	ENSMUSG00000022090.10	ENSMUSG00000022090	225.464	2.25025	0.730947	3.07855	0.00208014	0.00443313
Dmtn	ENSMUSG00000022099.17	ENSMUSG00000022099	1187.28	5.61137	0.358539	15.6506	3.28897e-55	2.10889e-53
Fgf17	ENSMUSG00000022101.6	ENSMUSG00000022101	214.605	4.61503	0.419984	10.9886	4.33691e-28	6.96984e-27
Dok2	ENSMUSG00000022102.13	ENSMUSG00000022102	1196.32	6.58894	0.676479	9.74006	2.03442e-22	2.3275e-21
Mroh2b	ENSMUSG00000022155.9	ENSMUSG00000022155	6.971	7.06635	1.75505	4.02629	5.66637e-05	0.000151903
Dad1	ENSMUSG00000022174.8	ENSMUSG00000022174	5681.25	1.47636	0.381626	3.8686	0.000109462	0.00028213
Haus4	ENSMUSG00000022177.9	ENSMUSG00000022177	3342.99	2.30872	0.320679	7.19947	6.04455e-13	3.55059e-12
Ajuba	ENSMUSG00000022178.11	ENSMUSG00000022178	2392.88	1.4912	0.299404	4.98056	6.33993e-07	2.13497e-06
Slc7a8	ENSMUSG00000022180.7	ENSMUSG00000022180	202.196	4.44256	0.438826	10.1237	4.33565e-24	5.49831e-23
Psmb5	ENSMUSG00000022193.7	ENSMUSG00000022193	17568.3	3.10275	0.264137	11.7467	7.3389e-32	1.48521e-30
Npr3	ENSMUSG00000022206.7	ENSMUSG00000022206	57.75	3.55484	0.734131	4.84224	1.28381e-06	4.18473e-06
Cpne6	ENSMUSG00000022212.15	ENSMUSG00000022212	207.238	7.1641	1.7334	4.13297	3.58112e-05	9.847e-05
Fitm1	ENSMUSG00000022215.6	ENSMUSG00000022215	17.0256	7.91626	1.64294	4.81834	1.44758e-06	4.68817e-06
Psme1	ENSMUSG00000022216.17	ENSMUSG00000022216	3616.19	1.75767	0.200025	8.78722	1.53301e-18	1.36156e-17
Emc9	ENSMUSG00000022217.14	ENSMUSG00000022217	185.58	4.48286	0.932339	4.80818	1.5231e-06	4.91754e-06
Tgm1	ENSMUSG00000022218.16	ENSMUSG00000022218	550.952	6.48789	0.574171	11.2996	1.31838e-29	2.3238e-28
Ripk3	ENSMUSG00000022221.14	ENSMUSG00000022221	494.671	12.9281	1.23727	10.4488	1.48318e-25	2.05738e-24
Sdr39u1	ENSMUSG00000022223.9	ENSMUSG00000022223	486.053	11.5663	1.09818	10.5323	6.13335e-26	8.74428e-25
Atp12a	ENSMUSG00000022229.3	ENSMUSG00000022229	43.8786	7.7886	1.58929	4.90067	9.55085e-07	3.15413e-06
Amacr	ENSMUSG00000022244.7	ENSMUSG00000022244	569.443	1.0522	0.208322	5.05086	4.39835e-07	1.50675e-06
Rai14	ENSMUSG00000022246.14	ENSMUSG00000022246	1146.04	2.3255	0.442055	5.26065	1.43546e-07	5.16465e-07
Rad1	ENSMUSG00000022248.14	ENSMUSG00000022248	1429.95	1.3387	0.244378	5.47798	4.30199e-08	1.62995e-07
Dnah5	ENSMUSG00000022262.8	ENSMUSG00000022262	17.3119	3.56107	1.02361	3.47892	0.000503432	0.00118537
45362	ENSMUSG00000022269.13	ENSMUSG00000022269	21.8723	4.531	0.858957	5.275	1.32755e-07	4.78873e-07
Retreg1	ENSMUSG00000022270.16	ENSMUSG00000022270	222.598	3.93991	0.665082	5.92395	3.14294e-09	1.33668e-08
Grhl2	ENSMUSG00000022286.16	ENSMUSG00000022286	32.1447	7.13713	1.10716	6.44632	1.14602e-10	5.52248e-10
Baalc	ENSMUSG00000022296.9	ENSMUSG00000022296	175.66	6.41918	2.00597	3.20004	0.00137408	0.00301558
Dpys	ENSMUSG00000022304.13	ENSMUSG00000022304	20.4982	3.54485	0.879064	4.03252	5.51812e-05	0.000148134
Eif3h	ENSMUSG00000022312.11	ENSMUSG00000022312	37196.4	1.61407	0.219144	7.36534	1.76695e-13	1.08907e-12
Ndufb9	ENSMUSG00000022354.4	ENSMUSG00000022354	9427.95	1.36748	0.262068	5.21804	1.80823e-07	6.44406e-07
Mrpl13	ENSMUSG00000022370.13	ENSMUSG00000022370	4137.81	1.02434	0.173936	5.88921	3.88055e-09	1.63407e-08
Col14a1	ENSMUSG00000022371.16	ENSMUSG00000022371	7.98028	4.09438	1.16825	3.50473	0.000457078	0.00108363
Gtse1	ENSMUSG00000022385.11	ENSMUSG00000022385	5638.46	2.2415	0.281239	7.97008	1.58572e-15	1.12814e-14
Rangap1	ENSMUSG00000022391.16	ENSMUSG00000022391	23250	2.46027	0.389877	6.31039	2.78332e-10	1.29745e-09
L3mbtl2	ENSMUSG00000022394.14	ENSMUSG00000022394	11537.2	3.03998	0.264335	11.5005	1.31202e-30	2.46102e-29
Rbx1	ENSMUSG00000022400.9	ENSMUSG00000022400	13986.6	2.10437	0.240137	8.76321	1.89774e-18	1.67662e-17
Adsl	ENSMUSG00000022407.10	ENSMUSG00000022407	13616.2	2.87122	0.332265	8.64134	5.55561e-18	4.75938e-17
Mief1	ENSMUSG00000022412.14	ENSMUSG00000022412	3153.62	1.30366	0.459603	2.8365	0.00456109	0.00917804
Syngr1	ENSMUSG00000022415.12	ENSMUSG00000022415	4915.58	3.96884	0.204435	19.4137	5.91265e-84	1.2923e-81
Cacna1i	ENSMUSG00000022416.15	ENSMUSG00000022416	132.632	6.72828	1.44813	4.64618	3.38138e-06	1.04682e-05
Deptor	ENSMUSG00000022419.16	ENSMUSG00000022419	670.95	1.36914	0.326925	4.18792	2.8152e-05	7.84307e-05
Tomm22	ENSMUSG00000022427.4	ENSMUSG00000022427	10725	1.86608	0.171794	10.8623	1.74289e-27	2.69773e-26
Dmc1	ENSMUSG00000022429.11	ENSMUSG00000022429	288.144	6.89837	0.625228	11.0334	2.63825e-28	4.32003e-27
Upk3a	ENSMUSG00000022435.6	ENSMUSG00000022435	28.4922	7.77664	1.22111	6.36848	1.90916e-10	9.02515e-10
Sh3bp1	ENSMUSG00000022436.16	ENSMUSG00000022436	1887.69	2.27439	0.213593	10.6482	1.77684e-26	2.60413e-25
Samm50	ENSMUSG00000022437.7	ENSMUSG00000022437	18726.6	3.26423	0.218692	14.9261	2.22784e-50	1.15696e-48
Efcab6	ENSMUSG00000022441.17	ENSMUSG00000022441	12.7241	6.75021	1.36596	4.94174	7.74278e-07	2.58315e-06
Smdt1	ENSMUSG00000022452.16	ENSMUSG00000022452	5779.27	1.09253	0.197021	5.54525	2.93528e-08	1.13122e-07
Naga	ENSMUSG00000022453.8	ENSMUSG00000022453	2630.22	1.31246	0.278319	4.71566	2.40933e-06	7.58594e-06
Wbp2nl	ENSMUSG00000022455.4	ENSMUSG00000022455	145.902	9.13499	0.836239	10.9239	8.86095e-28	1.39609e-26
Slc38a4	ENSMUSG00000022464.14	ENSMUSG00000022464	3354.34	14.3918	1.1448	12.5715	3.02983e-36	7.86724e-35
Desi1	ENSMUSG00000022472.16	ENSMUSG00000022472	4803.32	1.31663	0.366948	3.58806	0.000333143	0.00080453
Pmm1	ENSMUSG00000022474.15	ENSMUSG00000022474	13003.8	1.78527	0.154493	11.5557	6.91015e-31	1.31481e-29
Vdr	ENSMUSG00000022479.15	ENSMUSG00000022479	12.7493	4.3147	1.13247	3.81	0.000138967	0.000352965
Col2a1	ENSMUSG00000022483.17	ENSMUSG00000022483	127.075	2.89159	0.480031	6.02375	1.7042e-09	7.42118e-09
Hoxc10	ENSMUSG00000022484.7	ENSMUSG00000022484	7.63948	6.77239	1.94675	3.47882	0.000503622	0.0011857
Hoxc5	ENSMUSG00000022485.3	ENSMUSG00000022485	26.144	8.65934	1.55606	5.56492	2.62276e-08	1.01523e-07
Gtsf1	ENSMUSG00000022487.14	ENSMUSG00000022487	46.9832	10.3585	1.3391	7.73544	1.03048e-14	6.95333e-14
Nckap1l	ENSMUSG00000022488.9	ENSMUSG00000022488	244.23	4.82845	0.664566	7.26557	3.7148e-13	2.21943e-12
Pde1b	ENSMUSG00000022489.6	ENSMUSG00000022489	1759.26	1.15137	0.405809	2.83721	0.00455094	0.00915835
Ppp1r1a	ENSMUSG00000022490.7	ENSMUSG00000022490	986.03	1.25602	0.3998	3.14161	0.00168019	0.00363533
Nubp1	ENSMUSG00000022503.10	ENSMUSG00000022503	7299.83	3.37328	0.265351	12.7125	5.03657e-37	1.37602e-35
Nudt16l1	ENSMUSG00000022516.10	ENSMUSG00000022516	7170.69	3.22216	0.257652	12.5058	6.93647e-36	1.75577e-34
Rogdi	ENSMUSG00000022540.16	ENSMUSG00000022540	3829.65	4.14348	0.255624	16.2092	4.33988e-59	3.24652e-57
45547	ENSMUSG00000022542.7	ENSMUSG00000022542	4.52446	5.9599	1.91212	3.11691	0.00182755	0.00393014
Eef2kmt	ENSMUSG00000022544.14	ENSMUSG00000022544	973.179	1.76415	0.226797	7.77853	7.33702e-15	4.99637e-14
Gpt	ENSMUSG00000022546.5	ENSMUSG00000022546	509.173	2.66811	0.272182	9.80266	1.09658e-22	1.27782e-21
Apod	ENSMUSG00000022548.14	ENSMUSG00000022548	362.51	7.21857	0.645529	11.1824	4.9718e-29	8.45509e-28
Adck5	ENSMUSG00000022550.18	ENSMUSG00000022550	1498.95	1.9924	0.295247	6.74825	1.49643e-11	7.80671e-11
Cyc1	ENSMUSG00000022551.8	ENSMUSG00000022551	37638.8	2.98735	0.264788	11.2821	1.60924e-29	2.8246e-28
Sharpin	ENSMUSG00000022552.16	ENSMUSG00000022552	2569.51	1.6976	0.269164	6.30693	2.84618e-10	1.32455e-09
Maf1	ENSMUSG00000022553.16	ENSMUSG00000022553	8506.63	2.16272	0.250821	8.62255	6.54795e-18	5.57152e-17
Hsf1	ENSMUSG00000022556.11	ENSMUSG00000022556	4908.81	1.05759	0.317659	3.32931	0.000870618	0.00197642
Bop1	ENSMUSG00000022557.11	ENSMUSG00000022557	22903.2	2.98821	0.382004	7.82246	5.18012e-15	3.56425e-14
Fbxl6	ENSMUSG00000022559.8	ENSMUSG00000022559	5036.65	1.73197	0.303197	5.71235	1.11426e-08	4.48256e-08
Slc52a2	ENSMUSG00000022560.9	ENSMUSG00000022560	2087.43	1.86869	0.278264	6.71554	1.87376e-11	9.69074e-11
Plec	ENSMUSG00000022565.15	ENSMUSG00000022565	3048.11	1.34836	0.445141	3.02907	0.00245312	0.00516624
Tsta3	ENSMUSG00000022570.7	ENSMUSG00000022570	8488.96	2.78028	0.258917	10.7381	6.73949e-27	1.00832e-25
Pycrl	ENSMUSG00000022571.9	ENSMUSG00000022571	6764.07	2.76194	0.282339	9.78235	1.3406e-22	1.55138e-21
Naprt	ENSMUSG00000022574.7	ENSMUSG00000022574	858.904	5.14601	0.260265	19.7722	5.1658e-87	1.22493e-84
Gsdmd	ENSMUSG00000022575.5	ENSMUSG00000022575	376.836	4.7657	0.642364	7.419	1.18006e-13	7.371e-13
Ly6h	ENSMUSG00000022577.17	ENSMUSG00000022577	204.569	7.7322	1.19706	6.45934	1.0516e-10	5.08112e-10
Ly6e	ENSMUSG00000022587.14	ENSMUSG00000022587	3373.29	8.29697	1.06499	7.79067	6.66559e-15	4.55642e-14
Lypd2	ENSMUSG00000022595.7	ENSMUSG00000022595	11.3414	8.30148	1.99951	4.15177	3.29921e-05	9.1107e-05
Tymp	ENSMUSG00000022615.7	ENSMUSG00000022615	255.18	1.70359	0.507567	3.35638	0.000789698	0.00180577
Mapk8ip2	ENSMUSG00000022619.5	ENSMUSG00000022619	1919.98	3.52079	1.01666	3.46309	0.000534004	0.00125324
Morc1	ENSMUSG00000022652.7	ENSMUSG00000022652	584.981	9.055	0.511018	17.7195	2.96387e-70	3.49751e-68
Cd96	ENSMUSG00000022657.9	ENSMUSG00000022657	6.02173	4.46611	1.28786	3.46785	0.00052464	0.00123276
Tagln3	ENSMUSG00000022658.10	ENSMUSG00000022658	269.786	2.90469	0.694404	4.183	2.87682e-05	8.0023e-05
Mzt2	ENSMUSG00000022671.13	ENSMUSG00000022671	2160.86	1.85329	0.301541	6.14607	7.94287e-10	3.55872e-09
Pla2g10	ENSMUSG00000022683.13	ENSMUSG00000022683	1120.16	13.2409	1.18047	11.2166	3.38008e-29	5.80713e-28
Mrpl40	ENSMUSG00000022706.16	ENSMUSG00000022706	3269.84	1.84797	0.27191	6.79625	1.07376e-11	5.67713e-11
Trmt2a	ENSMUSG00000022721.19	ENSMUSG00000022721	5533.68	1.69352	0.236135	7.17182	7.40064e-13	4.3169e-12
Riox2	ENSMUSG00000022724.15	ENSMUSG00000022724	1869.55	1.05151	0.343986	3.05684	0.00223685	0.00474378
Gsc2	ENSMUSG00000022738.7	ENSMUSG00000022738	22.0299	9.13583	1.50872	6.05537	1.40097e-09	6.14224e-09
Cmss1	ENSMUSG00000022748.8	ENSMUSG00000022748	1318.51	1.60867	0.253706	6.34069	2.28741e-10	1.07506e-09
Klhl22	ENSMUSG00000022750.18	ENSMUSG00000022750	8617.98	2.35101	0.391247	6.00901	1.86665e-09	8.1047e-09
Tmem45a	ENSMUSG00000022754.6	ENSMUSG00000022754	142.192	5.17894	0.660233	7.84411	4.36037e-15	3.02005e-14
Slc7a4	ENSMUSG00000022756.17	ENSMUSG00000022756	194.387	2.97452	0.621851	4.78334	1.72408e-06	5.53658e-06
Lrrc74b	ENSMUSG00000022759.15	ENSMUSG00000022759	5.53338	4.24507	1.30051	3.26417	0.00109786	0.00245351
Thap7	ENSMUSG00000022760.17	ENSMUSG00000022760	1849.28	1.76776	0.328769	5.37692	7.57707e-08	2.79991e-07
Sdf2l1	ENSMUSG00000022769.9	ENSMUSG00000022769	1021.98	2.32555	0.679627	3.42181	0.000622059	0.00144572
Ppil2	ENSMUSG00000022771.17	ENSMUSG00000022771	5537.29	1.23517	0.351514	3.51385	0.000441658	0.00105042
Top3b	ENSMUSG00000022779.16	ENSMUSG00000022779	4840.73	1.92711	0.150217	12.8289	1.1302e-37	3.20627e-36
Meltf	ENSMUSG00000022780.5	ENSMUSG00000022780	13.0125	4.98547	0.995625	5.00737	5.51787e-07	1.87042e-06
Spag6l	ENSMUSG00000022783.11	ENSMUSG00000022783	12.8591	8.45931	2.73988	3.08747	0.00201866	0.00431087
Maats1	ENSMUSG00000022805.17	ENSMUSG00000022805	111.274	3.65444	0.58823	6.2126	5.21161e-10	2.37437e-09
Nr1i2	ENSMUSG00000022809.4	ENSMUSG00000022809	59.7466	10.7088	1.35838	7.88346	3.18436e-15	2.22516e-14
Umps	ENSMUSG00000022814.6	ENSMUSG00000022814	7764.01	2.46255	0.222109	11.0871	1.44911e-28	2.4026e-27
Itgb5	ENSMUSG00000022817.15	ENSMUSG00000022817	3551.3	2.48846	0.322373	7.71921	1.17053e-14	7.85613e-14
Cyp2ab1	ENSMUSG00000022818.13	ENSMUSG00000022818	13.6642	7.77922	1.54672	5.0295	4.91755e-07	1.67688e-06
Ndufb4	ENSMUSG00000022820.4	ENSMUSG00000022820	4030.55	1.85119	0.345652	5.35566	8.52466e-08	3.13256e-07
Abcc5	ENSMUSG00000022822.16	ENSMUSG00000022822	7380.49	1.29849	0.236419	5.49231	3.96705e-08	1.50668e-07
Eaf2	ENSMUSG00000022838.14	ENSMUSG00000022838	38.6259	1.91656	0.527603	3.63258	0.000280607	0.000684231
Ece2	ENSMUSG00000022842.18	ENSMUSG00000022842	282.984	1.96377	0.544604	3.60586	0.000311119	0.00075366
Pdia5	ENSMUSG00000022844.8	ENSMUSG00000022844	2409.16	1.93176	0.233921	8.25816	1.4793e-16	1.14337e-15
Thpo	ENSMUSG00000022847.15	ENSMUSG00000022847	125.375	3.39735	0.50253	6.76049	1.37528e-11	7.20312e-11
Hspbap1	ENSMUSG00000022849.5	ENSMUSG00000022849	7421.82	5.53883	0.235764	23.4931	4.7998e-122	2.7419e-119
Ehhadh	ENSMUSG00000022853.7	ENSMUSG00000022853	354.718	5.69965	1.15276	4.94434	7.6401e-07	2.55228e-06
Tmem41a	ENSMUSG00000022856.9	ENSMUSG00000022856	1453.1	2.33344	0.303062	7.69956	1.36537e-14	9.1224e-14
Ahsg	ENSMUSG00000022868.6	ENSMUSG00000022868	171.947	10.1977	1.09966	9.27351	1.80117e-20	1.83215e-19
Fetub	ENSMUSG00000022871.13	ENSMUSG00000022871	2553.16	10.8995	0.484156	22.5124	3.1385e-112	1.4609e-109
Kng1	ENSMUSG00000022875.18	ENSMUSG00000022875	8.45009	7.88908	2.02897	3.88822	0.000100984	0.000261457
Ildr1	ENSMUSG00000022900.14	ENSMUSG00000022900	1627.34	10.9255	0.713495	15.3127	6.29205e-53	3.67792e-51
Psmg1	ENSMUSG00000022913.16	ENSMUSG00000022913	5256.12	2.88388	0.216335	13.3306	1.53685e-40	5.06939e-39
Ripply3	ENSMUSG00000022941.8	ENSMUSG00000022941	19.7743	5.95044	1.7637	3.37384	0.000741263	0.00169981
Chaf1b	ENSMUSG00000022945.12	ENSMUSG00000022945	11808.3	4.2856	0.403457	10.6222	2.34983e-26	3.41997e-25
Dop1b	ENSMUSG00000022946.10	ENSMUSG00000022946	2106.97	1.45593	0.367284	3.96404	7.36933e-05	0.000194363
Setd4	ENSMUSG00000022948.16	ENSMUSG00000022948	621.188	2.60488	0.258702	10.069	7.57157e-24	9.44943e-23
Atp5o	ENSMUSG00000022956.11	ENSMUSG00000022956	36956.5	2.00419	0.298509	6.714	1.89363e-11	9.78945e-11
Gart	ENSMUSG00000022962.15	ENSMUSG00000022962	47531.9	4.82475	0.16481	29.2746	2.1817e-188	6.8546e-185
Sod1	ENSMUSG00000022982.10	ENSMUSG00000022982	36961.8	3.23774	0.295931	10.9409	7.34881e-28	1.16538e-26
4930415O20Rik	ENSMUSG00000022993.7	ENSMUSG00000022993	20.6468	6.68728	1.54049	4.34102	1.41821e-05	4.08746e-05
Lmbr1l	ENSMUSG00000022999.15	ENSMUSG00000022999	1732.01	1.04626	0.315624	3.3149	0.000916744	0.00207402
Tuba1b	ENSMUSG00000023004.8	ENSMUSG00000023004	283058	3.78042	0.288068	13.1234	2.41922e-39	7.43364e-38
Tmbim6	ENSMUSG00000023010.15	ENSMUSG00000023010	35111.8	1.42469	0.166408	8.5614	1.11505e-17	9.31431e-17
Faim2	ENSMUSG00000023011.8	ENSMUSG00000023011	555.608	6.09174	1.24653	4.88696	1.02403e-06	3.3681e-06
Slc4a8	ENSMUSG00000023032.12	ENSMUSG00000023032	1324.95	1.51941	0.438436	3.46552	0.000529206	0.00124256
Krt7	ENSMUSG00000023039.17	ENSMUSG00000023039	93.8145	6.28278	1.25732	4.99695	5.82438e-07	1.9698e-06
Krt18	ENSMUSG00000023043.7	ENSMUSG00000023043	994.207	13.8008	1.23056	11.2151	3.4399e-29	5.90184e-28
Soat2	ENSMUSG00000023045.13	ENSMUSG00000023045	197.893	2.57511	0.653103	3.94289	8.05045e-05	0.000211285
Igfbp6	ENSMUSG00000023046.6	ENSMUSG00000023046	39.0343	2.36774	0.442593	5.34971	8.80939e-08	3.23483e-07
Amhr2	ENSMUSG00000023047.11	ENSMUSG00000023047	556.767	6.09133	1.4119	4.31429	1.60114e-05	4.58523e-05
Prr13	ENSMUSG00000023048.13	ENSMUSG00000023048	1721.14	1.04786	0.298823	3.50661	0.00045386	0.00107641
Tarbp2	ENSMUSG00000023051.11	ENSMUSG00000023051	8363.11	3.2338	0.370246	8.73421	2.45372e-18	2.15118e-17
Sncg	ENSMUSG00000023064.4	ENSMUSG00000023064	53.996	8.11184	1.00702	8.05528	7.92995e-16	5.78408e-15
Cdkn1a	ENSMUSG00000023067.14	ENSMUSG00000023067	6100.93	1.31462	0.332561	3.95301	7.71739e-05	0.000202989
Abcc1	ENSMUSG00000023088.17	ENSMUSG00000023088	1561.35	1.5323	0.418394	3.66234	0.000249919	0.00061297
Rfc2	ENSMUSG00000023104.9	ENSMUSG00000023104	9624.95	2.55149	0.255643	9.98069	1.85183e-23	2.26389e-22
Prmt5	ENSMUSG00000023110.12	ENSMUSG00000023110	18282.9	2.65322	0.429918	6.17145	6.7668e-10	3.05137e-09
Sympk	ENSMUSG00000023118.15	ENSMUSG00000023118	24320.3	2.30474	0.214434	10.748	6.0561e-27	9.07152e-26
Reg2	ENSMUSG00000023140.4	ENSMUSG00000023140	70.0261	6.34108	1.05648	6.00209	1.94796e-09	8.44465e-09
Tmem52	ENSMUSG00000023153.9	ENSMUSG00000023153	34.1268	7.98732	1.19267	6.697	2.12747e-11	1.09555e-10
Bsg	ENSMUSG00000023175.15	ENSMUSG00000023175	40141.4	2.75675	0.135026	20.4164	1.19462e-92	3.37381e-90
Grm2	ENSMUSG00000023192.12	ENSMUSG00000023192	48.1952	7.14947	1.48294	4.82114	1.42737e-06	4.62631e-06
Serping1	ENSMUSG00000023224.12	ENSMUSG00000023224	378.236	7.92094	0.520672	15.2129	2.90218e-52	1.62103e-50
Serinc2	ENSMUSG00000023232.17	ENSMUSG00000023232	204.238	6.91881	0.487733	14.1856	1.12425e-45	4.73332e-44
Scg5	ENSMUSG00000023236.7	ENSMUSG00000023236	184.048	7.31595	1.95498	3.74221	0.000182411	0.000456392
Kcnk5	ENSMUSG00000023243.9	ENSMUSG00000023243	1726.75	5.01757	0.804843	6.23422	4.54034e-10	2.08061e-09
Slc26a6	ENSMUSG00000023259.16	ENSMUSG00000023259	829.587	1.29304	0.230302	5.61453	1.97099e-08	7.72748e-08
Acy1	ENSMUSG00000023262.13	ENSMUSG00000023262	8517.73	3.76255	0.237581	15.837	1.73007e-56	1.16271e-54
Creld2	ENSMUSG00000023272.4	ENSMUSG00000023272	2693.81	1.61957	0.163059	9.93237	3.01015e-23	3.641e-22
Cd4	ENSMUSG00000023274.14	ENSMUSG00000023274	60.0082	6.64479	1.12161	5.92431	3.13606e-09	1.33398e-08
Twf2	ENSMUSG00000023277.13	ENSMUSG00000023277	5090.81	3.26309	0.224967	14.5047	1.13089e-47	5.23481e-46
Gcm1	ENSMUSG00000023333.8	ENSMUSG00000023333	9.19722	7.04076	1.94679	3.61659	0.000298508	0.000725418
Wfdc1	ENSMUSG00000023336.6	ENSMUSG00000023336	8.29117	7.8561	1.99445	3.93897	8.18317e-05	0.000214545
Poc1a	ENSMUSG00000023345.17	ENSMUSG00000023345	3790.95	3.66519	0.332319	11.0291	2.76613e-28	4.52648e-27
Trip6	ENSMUSG00000023348.11	ENSMUSG00000023348	3480.54	5.40439	0.675977	7.99493	1.29645e-15	9.30769e-15
Kcnk16	ENSMUSG00000023387.8	ENSMUSG00000023387	17.8156	8.9683	1.6686	5.37474	7.66919e-08	2.83186e-07
Slc17a9	ENSMUSG00000023393.15	ENSMUSG00000023393	781.407	4.65857	0.549151	8.48323	2.19033e-17	1.79154e-16
Stk31	ENSMUSG00000023403.14	ENSMUSG00000023403	155.141	9.57568	1.03553	9.24711	2.30652e-20	2.32642e-19
Nfatc4	ENSMUSG00000023411.12	ENSMUSG00000023411	572.573	8.45092	0.792209	10.6675	1.4441e-26	2.13388e-25
Esx1	ENSMUSG00000023443.13	ENSMUSG00000023443	3870.04	6.76193	0.459685	14.7099	5.56873e-49	2.70735e-47
Tpi1	ENSMUSG00000023456.15	ENSMUSG00000023456	58778.7	3.17022	0.45819	6.919	4.54844e-12	2.48155e-11
Tulp2	ENSMUSG00000023467.18	ENSMUSG00000023467	1180.02	8.91791	0.370309	24.0824	3.8258e-128	2.6712e-125
Celsr3	ENSMUSG00000023473.13	ENSMUSG00000023473	687.427	1.72996	0.416301	4.15555	3.24501e-05	8.96694e-05
Prph	ENSMUSG00000023484.14	ENSMUSG00000023484	248.828	4.27644	1.03982	4.11266	3.91129e-05	0.000107139
Cdca3	ENSMUSG00000023505.13	ENSMUSG00000023505	9269.06	2.07445	0.520053	3.98892	6.63743e-05	0.000176374
C1qtnf12	ENSMUSG00000023571.4	ENSMUSG00000023571	209.799	2.0656	0.30148	6.85152	7.30683e-12	3.91343e-11
Ogfod2	ENSMUSG00000023707.13	ENSMUSG00000023707	749.478	1.39011	0.287035	4.843	1.27892e-06	4.16934e-06
Mrps23	ENSMUSG00000023723.17	ENSMUSG00000023723	4427.73	1.55131	0.281584	5.50922	3.60435e-08	1.37474e-07
Rhebl1	ENSMUSG00000023755.10	ENSMUSG00000023755	686.776	2.14755	0.323851	6.63128	3.32784e-11	1.6803e-10
Tiam2	ENSMUSG00000023800.15	ENSMUSG00000023800	317.364	5.75674	0.376759	15.2796	1.04555e-52	6.04136e-51
Acat2	ENSMUSG00000023832.14	ENSMUSG00000023832	9327.54	2.03325	0.459205	4.42777	9.52145e-06	2.79843e-05
Thbs2	ENSMUSG00000023885.9	ENSMUSG00000023885	78.0476	3.15921	0.525167	6.01563	1.79183e-09	7.78929e-09
Zscan10	ENSMUSG00000023902.18	ENSMUSG00000023902	3023.86	14.3819	1.16105	12.387	3.07505e-35	7.49673e-34
Mmp25	ENSMUSG00000023903.8	ENSMUSG00000023903	94.6225	4.71832	0.578665	8.15381	3.52626e-16	2.64023e-15
Hcfc1r1	ENSMUSG00000023904.10	ENSMUSG00000023904	3520.92	2.80241	0.145651	19.2407	1.6903e-82	3.37189e-80
Cldn6	ENSMUSG00000023906.3	ENSMUSG00000023906	1005.1	12.7419	1.17088	10.8823	1.40006e-27	2.18034e-26
Pkmyt1	ENSMUSG00000023908.8	ENSMUSG00000023908	5635.88	2.79119	0.300148	9.2994	1.41244e-20	1.45201e-19
Flywch2	ENSMUSG00000023911.12	ENSMUSG00000023911	237.177	8.10668	1.18522	6.83983	7.92857e-12	4.2302e-11
Aars2	ENSMUSG00000023938.8	ENSMUSG00000023938	3438.11	1.79536	0.307084	5.84647	5.02114e-09	2.09228e-08
Mrpl14	ENSMUSG00000023939.7	ENSMUSG00000023939	2352.47	2.09159	0.246244	8.49396	1.99714e-17	1.64153e-16
Slc29a1	ENSMUSG00000023942.15	ENSMUSG00000023942	18306.3	3.411	0.405953	8.40246	4.37219e-17	3.50542e-16
Hsp90ab1	ENSMUSG00000023944.14	ENSMUSG00000023944	182059	1.45647	0.315551	4.61564	3.91878e-06	1.20532e-05
Slc5a7	ENSMUSG00000023945.7	ENSMUSG00000023945	29.1668	8.69297	2.78147	3.12531	0.00177616	0.00382781
Tcte1	ENSMUSG00000023949.7	ENSMUSG00000023949	4.44475	5.0059	1.68328	2.97389	0.00294053	0.00611536
Rsph9	ENSMUSG00000023966.8	ENSMUSG00000023966	165.202	3.85532	0.735403	5.24246	1.58453e-07	5.67824e-07
Mrps18a	ENSMUSG00000023967.9	ENSMUSG00000023967	6444.53	1.76076	0.364255	4.83386	1.33909e-06	4.35702e-06
Rrp36	ENSMUSG00000023971.9	ENSMUSG00000023971	1821.76	1.18144	0.267279	4.42024	9.85908e-06	2.89259e-05
Cnpy3	ENSMUSG00000023973.13	ENSMUSG00000023973	4798.48	1.44939	0.266987	5.42867	5.6776e-08	2.12266e-07
Taf8	ENSMUSG00000023980.7	ENSMUSG00000023980	2307.47	1.30764	0.186645	7.00601	2.45216e-12	1.36906e-11
Guca1a	ENSMUSG00000023982.8	ENSMUSG00000023982	90.4466	8.85543	0.968986	9.13887	6.31101e-20	6.20365e-19
Pgc	ENSMUSG00000023987.14	ENSMUSG00000023987	600.54	14.0349	1.23134	11.3981	4.27335e-30	7.7441e-29
Bysl	ENSMUSG00000023988.8	ENSMUSG00000023988	12120.2	3.57688	0.274621	13.0248	8.8463e-39	2.64076e-37
Tfeb	ENSMUSG00000023990.18	ENSMUSG00000023990	1707.66	2.70265	0.635574	4.2523	2.11588e-05	5.97692e-05
Foxp4	ENSMUSG00000023991.16	ENSMUSG00000023991	3594.23	1.70916	0.390568	4.37608	1.20835e-05	3.51018e-05
Trem2	ENSMUSG00000023992.14	ENSMUSG00000023992	28.0973	9.61733	1.42215	6.76252	1.35615e-11	7.10737e-11
Tspo2	ENSMUSG00000023995.12	ENSMUSG00000023995	471.455	11.303	0.84881	13.3163	1.86126e-40	6.11541e-39
Ppil1	ENSMUSG00000024007.15	ENSMUSG00000024007	5484.89	2.14306	0.317054	6.7593	1.38656e-11	7.25915e-11
Cpne5	ENSMUSG00000024008.16	ENSMUSG00000024008	2060.07	9.45562	0.370414	25.5272	9.8402e-144	1.0754e-140
Pi16	ENSMUSG00000024011.17	ENSMUSG00000024011	21.8407	4.24443	0.870556	4.87553	1.08515e-06	3.56305e-06
Mtch1	ENSMUSG00000024012.18	ENSMUSG00000024012	15815	1.2467	0.230183	5.41611	6.09099e-08	2.26945e-07
Fgd2	ENSMUSG00000024013.15	ENSMUSG00000024013	88.0427	5.46829	1.13684	4.81007	1.50874e-06	4.87495e-06
Pim1	ENSMUSG00000024014.8	ENSMUSG00000024014	2405.61	3.32959	0.193899	17.1717	4.32195e-66	4.32798e-64
Cmtr1	ENSMUSG00000024019.18	ENSMUSG00000024019	6044.91	1.64875	0.409562	4.02564	5.68204e-05	0.000152291
Glp1r	ENSMUSG00000024027.8	ENSMUSG00000024027	22.9681	4.0937	0.964158	4.24588	2.17732e-05	6.1422e-05
Tff2	ENSMUSG00000024028.7	ENSMUSG00000024028	27.8952	9.60477	1.43641	6.68667	2.28309e-11	1.17161e-10
Abcg1	ENSMUSG00000024030.7	ENSMUSG00000024030	164.249	8.36522	0.656191	12.7482	3.19208e-37	8.83624e-36
Rsph1	ENSMUSG00000024033.10	ENSMUSG00000024033	110.77	5.21084	0.530211	9.82786	8.54151e-23	1.00136e-21
Slc37a1	ENSMUSG00000024036.16	ENSMUSG00000024036	650.57	5.67287	1.15351	4.91794	8.74606e-07	2.90246e-06
Wdr4	ENSMUSG00000024037.13	ENSMUSG00000024037	5586.45	2.05023	0.423638	4.83957	1.30118e-06	4.23643e-06
Ndufv3	ENSMUSG00000024038.17	ENSMUSG00000024038	8166.41	1.89517	0.323436	5.85949	4.64289e-09	1.94175e-08
Cryaa	ENSMUSG00000024041.10	ENSMUSG00000024041	8.17557	7.83658	1.93005	4.0603	4.90096e-05	0.000132486
Sik1	ENSMUSG00000024042.7	ENSMUSG00000024042	470.562	1.71235	0.324564	5.27585	1.32145e-07	4.76811e-07
Arhgap28	ENSMUSG00000024043.13	ENSMUSG00000024043	140.202	9.33517	1.13238	8.24383	1.66787e-16	1.28454e-15
Epb41l3	ENSMUSG00000024044.19	ENSMUSG00000024044	190.915	7.09944	1.1643	6.09758	1.07685e-09	4.76862e-09
Dpy30	ENSMUSG00000024067.14	ENSMUSG00000024067	3704.6	1.95175	0.278636	7.00465	2.47606e-12	1.38118e-11
Slc30a6	ENSMUSG00000024069.14	ENSMUSG00000024069	1283.91	1.19754	0.213488	5.6094	2.03029e-08	7.95005e-08
Ttc27	ENSMUSG00000024078.7	ENSMUSG00000024078	2211.83	1.76976	0.291346	6.07444	1.24421e-09	5.4769e-09
Ndufaf7	ENSMUSG00000024082.5	ENSMUSG00000024082	1482.18	1.38203	0.28071	4.92335	8.50743e-07	2.82551e-06
Srsf7	ENSMUSG00000024097.11	ENSMUSG00000024097	12001.5	1.57568	0.217834	7.23338	4.7111e-13	2.79014e-12
Washc1	ENSMUSG00000024101.15	ENSMUSG00000024101	5265.45	1.7498	0.397373	4.40342	1.06556e-05	3.11211e-05
Prss41	ENSMUSG00000024114.15	ENSMUSG00000024114	286.938	9.41479	0.662603	14.2088	8.08034e-46	3.41918e-44
Tedc2	ENSMUSG00000024118.14	ENSMUSG00000024118	1870.29	1.72411	0.215232	8.01043	1.14304e-15	8.23454e-15
Atp6v0c	ENSMUSG00000024121.13	ENSMUSG00000024121	52392.3	2.70807	0.303283	8.92918	4.29162e-19	3.95708e-18
Eci1	ENSMUSG00000024132.6	ENSMUSG00000024132	3085.41	1.45357	0.346214	4.19847	2.68725e-05	7.50322e-05
Epas1	ENSMUSG00000024140.10	ENSMUSG00000024140	1590.73	1.81404	0.478117	3.79413	0.000148165	0.000375226
Msh2	ENSMUSG00000024151.13	ENSMUSG00000024151	6284.42	2.13538	0.33844	6.30948	2.79974e-10	1.30487e-09
Gtf2a1l	ENSMUSG00000024154.11	ENSMUSG00000024154	4.08919	4.61411	1.57972	2.92085	0.00349083	0.0071708
Spsb3	ENSMUSG00000024160.16	ENSMUSG00000024160	4249.09	2.52816	0.373133	6.77551	1.23971e-11	6.52432e-11
Jpt2	ENSMUSG00000024165.9	ENSMUSG00000024165	7532.79	1.41699	0.498825	2.84066	0.00450198	0.00906854
Nme4	ENSMUSG00000024177.9	ENSMUSG00000024177	4091.57	4.19313	0.44818	9.3559	8.2888e-21	8.63761e-20
Tmem8	ENSMUSG00000024180.14	ENSMUSG00000024180	2522.89	6.67629	0.476989	13.9967	1.63193e-44	6.39917e-43
Mrpl28	ENSMUSG00000024181.9	ENSMUSG00000024181	15642.6	3.54648	0.161886	21.9072	2.2172e-106	8.5736e-104
Rgs11	ENSMUSG00000024186.15	ENSMUSG00000024186	42.9398	4.8862	0.772059	6.32878	2.47101e-10	1.15875e-09
Fam234a	ENSMUSG00000024187.15	ENSMUSG00000024187	5099.09	2.03857	0.263916	7.72432	1.12453e-14	7.56558e-14
Dusp1	ENSMUSG00000024190.7	ENSMUSG00000024190	1407.97	1.16706	0.344743	3.3853	0.000711002	0.00163624
Bnip1	ENSMUSG00000024191.15	ENSMUSG00000024191	1611.53	1.67323	0.200765	8.33426	7.79872e-17	6.141e-16
Cuta	ENSMUSG00000024194.16	ENSMUSG00000024194	6070.7	2.36202	0.250661	9.42313	4.37823e-21	4.63355e-20
Plin3	ENSMUSG00000024197.10	ENSMUSG00000024197	11506.8	9.87416	0.642513	15.368	2.68254e-53	1.60156e-51
Rpl36-ps2	ENSMUSG00000024205.7	ENSMUSG00000024205	7.13612	3.84629	1.13912	3.37656	0.000733995	0.00168468
Rfx2	ENSMUSG00000024206.15	ENSMUSG00000024206	1734.74	3.10264	0.298771	10.3847	2.91202e-25	3.98442e-24
Acsbg2	ENSMUSG00000024207.8	ENSMUSG00000024207	53.7693	10.5523	1.32937	7.93787	2.05685e-15	1.45426e-14
Uqcc2	ENSMUSG00000024208.16	ENSMUSG00000024208	8381.98	2.4406	0.30659	7.96046	1.71398e-15	1.21492e-14
1700061G19Rik	ENSMUSG00000024209.9	ENSMUSG00000024209	1405.95	15.2626	1.3027	11.7161	1.05382e-31	2.10723e-30
Grm8	ENSMUSG00000024211.15	ENSMUSG00000024211	31.0335	3.99091	0.904683	4.4114	1.02706e-05	3.00842e-05
Spdef	ENSMUSG00000024215.14	ENSMUSG00000024215	20.5778	2.27201	0.750352	3.02793	0.00246236	0.0051844
Snrpc	ENSMUSG00000024217.10	ENSMUSG00000024217	13647.6	2.6824	0.234772	11.4256	3.11647e-30	5.7052e-29
Fkbp5	ENSMUSG00000024222.17	ENSMUSG00000024222	3229.27	1.6239	0.37256	4.35878	1.30792e-05	3.78346e-05
Armc12	ENSMUSG00000024223.3	ENSMUSG00000024223	16.1959	7.00226	1.38761	5.04626	4.5054e-07	1.5401e-06
Clps	ENSMUSG00000024225.5	ENSMUSG00000024225	64.8965	7.44044	0.790873	9.40788	5.06243e-21	5.33295e-20
Pdzph1	ENSMUSG00000024227.14	ENSMUSG00000024227	54.0367	8.5637	0.947022	9.04277	1.52753e-19	1.45379e-18
Bambi	ENSMUSG00000024232.2	ENSMUSG00000024232	670.528	1.44555	0.387166	3.73366	0.000188714	0.000471177
Dync2li1	ENSMUSG00000024253.9	ENSMUSG00000024253	914.558	1.21303	0.317618	3.81914	0.000133917	0.000341206
Adad2	ENSMUSG00000024266.8	ENSMUSG00000024266	492.062	7.81579	1.50213	5.20314	1.95951e-07	6.96145e-07
Celf4	ENSMUSG00000024268.16	ENSMUSG00000024268	923.159	5.17383	0.95696	5.40653	6.42576e-08	2.39134e-07
2700062C07Rik	ENSMUSG00000024273.8	ENSMUSG00000024273	701.68	1.20596	0.195826	6.15833	7.35151e-10	3.30614e-09
Myo1f	ENSMUSG00000024300.17	ENSMUSG00000024300	175.974	8.77662	0.992839	8.83993	9.57826e-19	8.61358e-18
Tapbp	ENSMUSG00000024308.15	ENSMUSG00000024308	1907.63	2.20435	0.352046	6.26154	3.81193e-10	1.75997e-09
Pfdn6	ENSMUSG00000024309.15	ENSMUSG00000024309	4705.12	1.82549	0.205152	8.89824	5.67411e-19	5.19366e-18
Wdr46	ENSMUSG00000024312.10	ENSMUSG00000024312	3572.09	1.5541	0.133148	11.672	1.77134e-31	3.49747e-30
Mep1b	ENSMUSG00000024313.8	ENSMUSG00000024313	136.615	10.4474	1.48676	7.02696	2.11077e-12	1.18504e-11
Vps52	ENSMUSG00000024319.18	ENSMUSG00000024319	8054.06	1.14644	0.335267	3.41947	0.000627441	0.00145715
Slc39a7	ENSMUSG00000024327.16	ENSMUSG00000024327	13404	1.35966	0.417186	3.25912	0.00111759	0.0024954
Dsc2	ENSMUSG00000024331.11	ENSMUSG00000024331	17.639	6.3158	1.17099	5.39356	6.90758e-08	2.56231e-07
H2-Oa	ENSMUSG00000024334.9	ENSMUSG00000024334	207.651	8.49219	0.751093	11.3064	1.21944e-29	2.15244e-28
Pfdn1	ENSMUSG00000024346.6	ENSMUSG00000024346	6612.01	1.31081	0.327161	4.00662	6.15929e-05	0.000164206
Gfra3	ENSMUSG00000024366.8	ENSMUSG00000024366	22.3686	5.36857	0.936582	5.73208	9.92058e-09	4.01213e-08
Nelfe	ENSMUSG00000024369.16	ENSMUSG00000024369	5821.72	2.42893	0.141902	17.117	1.10889e-65	1.08451e-63
Proc	ENSMUSG00000024386.9	ENSMUSG00000024386	12.7572	5.33045	1.11262	4.79092	1.6602e-06	5.34303e-06
Csnk2b	ENSMUSG00000024387.13	ENSMUSG00000024387	18860.9	2.45611	0.232556	10.5614	4.50012e-26	6.46715e-25
Apom	ENSMUSG00000024391.7	ENSMUSG00000024391	180.086	4.66836	0.696795	6.69977	2.08749e-11	1.07562e-10
Bag6	ENSMUSG00000024392.17	ENSMUSG00000024392	40272.2	2.21634	0.320106	6.92376	4.39817e-12	2.40269e-11
Ltb	ENSMUSG00000024399.5	ENSMUSG00000024399	106.843	6.11457	0.774005	7.89991	2.791e-15	1.95791e-14
Pou5f1	ENSMUSG00000024406.16	ENSMUSG00000024406	50959.7	17.0411	1.13339	15.0355	4.29931e-51	2.29433e-49
Psors1c2	ENSMUSG00000024409.8	ENSMUSG00000024409	69.0154	2.86557	0.774101	3.70181	0.00021407	0.000530062
Lama3	ENSMUSG00000024421.16	ENSMUSG00000024421	556.932	7.16612	0.684755	10.4652	1.2477e-25	1.74131e-24
Dhx16	ENSMUSG00000024422.14	ENSMUSG00000024422	8511.79	3.03185	0.293703	10.3228	5.55525e-25	7.49094e-24
Ttc39c	ENSMUSG00000024424.15	ENSMUSG00000024424	919.184	2.76712	0.385477	7.17843	7.0516e-13	4.11999e-12
Gnl1	ENSMUSG00000024429.9	ENSMUSG00000024429	12324.6	2.37761	0.260744	9.11859	7.6108e-20	7.4348e-19
Mrps18b	ENSMUSG00000024436.16	ENSMUSG00000024436	6700.32	2.84098	0.226763	12.5284	5.22112e-36	1.33638e-34
Rpp21	ENSMUSG00000024446.13	ENSMUSG00000024446	1316.08	2.88923	0.633115	4.56353	5.03018e-06	1.52882e-05
Arap3	ENSMUSG00000024451.9	ENSMUSG00000024451	104.407	3.70709	0.663295	5.5889	2.2851e-08	8.90482e-08
Hdac3	ENSMUSG00000024454.16	ENSMUSG00000024454	7724.07	1.17553	0.193639	6.07072	1.2734e-09	5.60246e-09
Diaph1	ENSMUSG00000024456.16	ENSMUSG00000024456	6023.87	1.75826	0.223512	7.86651	3.64657e-15	2.53545e-14
Trim26	ENSMUSG00000024457.16	ENSMUSG00000024457	3430.29	1.37714	0.278093	4.95207	7.3427e-07	2.45751e-06
H2-M5	ENSMUSG00000024459.18	ENSMUSG00000024459	1864.02	7.32121	0.575203	12.7281	4.13016e-37	1.13704e-35
Mal2	ENSMUSG00000024479.3	ENSMUSG00000024479	106.184	8.73046	2.052	4.25462	2.09403e-05	5.91787e-05
Slc4a9	ENSMUSG00000024485.16	ENSMUSG00000024485	34.6072	9.89811	1.58431	6.24756	4.16902e-10	1.91709e-09
Pmaip1	ENSMUSG00000024521.8	ENSMUSG00000024521	315.421	2.3353	0.620132	3.76581	0.000166009	0.000417515
Gnal	ENSMUSG00000024524.17	ENSMUSG00000024524	329.443	3.35714	0.8084	4.15282	3.28405e-05	9.06983e-05
Impa2	ENSMUSG00000024525.7	ENSMUSG00000024525	9404.73	3.65913	0.148356	24.6645	2.5702e-134	2.1534e-131
Cidea	ENSMUSG00000024526.9	ENSMUSG00000024526	314.238	8.00711	0.972407	8.23433	1.8057e-16	1.38838e-15
Me2	ENSMUSG00000024556.4	ENSMUSG00000024556	2876.87	1.28061	0.308253	4.15441	3.26135e-05	9.01011e-05
Rbfa	ENSMUSG00000024570.7	ENSMUSG00000024570	4792.35	2.25281	0.238619	9.44103	3.6914e-21	3.91325e-20
Gm16286	ENSMUSG00000024571.15	ENSMUSG00000024571	9496.51	1.71651	0.252018	6.81108	9.68711e-12	5.13683e-11
Il17b	ENSMUSG00000024578.3	ENSMUSG00000024578	59.6528	8.38503	1.02359	8.19179	2.57369e-16	1.9526e-15
Prrc1	ENSMUSG00000024594.9	ENSMUSG00000024594	20063.3	4.58574	0.308305	14.874	4.86091e-50	2.48331e-48
Rps14	ENSMUSG00000024608.11	ENSMUSG00000024608	219905	4.43586	0.224099	19.7942	3.33698e-87	7.9881e-85
Cd74	ENSMUSG00000024610.15	ENSMUSG00000024610	919.257	11.1917	0.692391	16.1638	9.07904e-59	6.69213e-57
Tcof1	ENSMUSG00000024613.16	ENSMUSG00000024613	12206.2	2.9682	0.232548	12.7639	2.60961e-37	7.27189e-36
Camk2a	ENSMUSG00000024617.16	ENSMUSG00000024617	1873.99	5.92551	1.23007	4.8172	1.45588e-06	4.71383e-06
Cdx1	ENSMUSG00000024619.8	ENSMUSG00000024619	1544.87	14.4367	1.29892	11.1144	1.06807e-28	1.78735e-27
Pdgfrb	ENSMUSG00000024620.11	ENSMUSG00000024620	188.384	7.25341	1.00625	7.20836	5.66283e-13	3.33104e-12
Csf1r	ENSMUSG00000024621.16	ENSMUSG00000024621	127.958	6.72896	1.06979	6.28997	3.17532e-10	1.47526e-09
Psat1	ENSMUSG00000024640.9	ENSMUSG00000024640	69578.7	1.11288	0.216584	5.13831	2.77219e-07	9.68705e-07
Cndp2	ENSMUSG00000024644.17	ENSMUSG00000024644	19267.4	4.36169	0.161502	27.007	1.2231e-160	2.3648e-157
Fth1	ENSMUSG00000024661.7	ENSMUSG00000024661	59847.3	1.11492	0.226242	4.92802	8.30655e-07	2.76244e-06
Tmem138	ENSMUSG00000024666.6	ENSMUSG00000024666	1166.82	1.33216	0.23885	5.57742	2.44112e-08	9.47752e-08
Tmem216	ENSMUSG00000024667.12	ENSMUSG00000024667	672.678	2.21761	0.202829	10.9334	7.98318e-28	1.26358e-26
Cd6	ENSMUSG00000024670.17	ENSMUSG00000024670	54.9391	8.11243	1.1108	7.30324	2.80911e-13	1.69647e-12
Mrpl16	ENSMUSG00000024683.6	ENSMUSG00000024683	2404.86	1.41508	0.158615	8.92147	4.60127e-19	4.23017e-18
Gna14	ENSMUSG00000024697.4	ENSMUSG00000024697	8.13687	4.28787	1.19394	3.59136	0.000328951	0.000794865
Ostf1	ENSMUSG00000024725.13	ENSMUSG00000024725	4812.28	2.99424	0.25483	11.7499	7.06727e-32	1.43139e-30
Ms4a10	ENSMUSG00000024731.15	ENSMUSG00000024731	36.0058	9.97941	1.40863	7.08449	1.39559e-12	7.94701e-12
Ccdc86	ENSMUSG00000024732.7	ENSMUSG00000024732	5558.89	2.96659	0.313272	9.46971	2.80633e-21	3.00542e-20
Prpf19	ENSMUSG00000024735.13	ENSMUSG00000024735	24714.4	1.43833	0.355134	4.05012	5.11913e-05	0.000138039
Slc15a3	ENSMUSG00000024737.2	ENSMUSG00000024737	12.2009	3.56316	1.19526	2.98108	0.00287236	0.00598151
Pga5	ENSMUSG00000024738.6	ENSMUSG00000024738	75.6813	10.0858	1.30441	7.73207	1.05813e-14	7.13032e-14
Ddb1	ENSMUSG00000024740.10	ENSMUSG00000024740	79022.3	2.74053	0.203669	13.4558	2.84559e-41	9.79781e-40
Fen1	ENSMUSG00000024742.15	ENSMUSG00000024742	5604.57	1.97614	0.282328	6.99946	2.56956e-12	1.43111e-11
Lipo3	ENSMUSG00000024766.15	ENSMUSG00000024766	65.4649	5.55046	0.548296	10.1231	4.36302e-24	5.53024e-23
Ehd1	ENSMUSG00000024772.9	ENSMUSG00000024772	17412.6	3.49553	0.204248	17.1142	1.1629e-65	1.12421e-63
Atg2a	ENSMUSG00000024773.15	ENSMUSG00000024773	6051.41	2.50436	0.438951	5.70534	1.16111e-08	4.66206e-08
Gpha2	ENSMUSG00000024784.13	ENSMUSG00000024784	63.7244	9.88768	1.34666	7.34239	2.0982e-13	1.28223e-12
Rcl1	ENSMUSG00000024785.7	ENSMUSG00000024785	4511.97	2.71989	0.232316	11.7077	1.16341e-31	2.32451e-30
Majin	ENSMUSG00000024786.9	ENSMUSG00000024786	27.2982	8.62642	1.46105	5.90426	3.54229e-09	1.49664e-08
Sac3d1	ENSMUSG00000024790.8	ENSMUSG00000024790	2050.38	2.21272	0.237931	9.29981	1.4069e-20	1.4475e-19
Cdca5	ENSMUSG00000024791.10	ENSMUSG00000024791	5603.94	3.71664	0.379515	9.79312	1.20515e-22	1.40043e-21
Zfpl1	ENSMUSG00000024792.9	ENSMUSG00000024792	4015.13	2.55215	0.395447	6.45384	1.09051e-10	5.26506e-10
Vps51	ENSMUSG00000024797.14	ENSMUSG00000024797	4658.2	1.1497	0.207773	5.53346	3.1398e-08	1.20652e-07
Htr7	ENSMUSG00000024798.15	ENSMUSG00000024798	18.27	6.03892	1.77454	3.4031	0.00066626	0.00154104
Tm7sf2	ENSMUSG00000024799.16	ENSMUSG00000024799	7561.31	3.68126	0.41561	8.85749	8.18384e-19	7.40464e-18
Mlana	ENSMUSG00000024806.4	ENSMUSG00000024806	14.5854	7.64067	1.50263	5.08485	3.6791e-07	1.27112e-06
Rad9a	ENSMUSG00000024824.7	ENSMUSG00000024824	2589.08	2.59953	0.269698	9.63865	5.49065e-22	6.14732e-21
Dpf2	ENSMUSG00000024826.15	ENSMUSG00000024826	10556.9	1.78437	0.362326	4.92477	8.44586e-07	2.80617e-06
Gldc	ENSMUSG00000024827.10	ENSMUSG00000024827	12498.8	1.74952	0.306802	5.70244	1.18104e-08	4.73754e-08
Ighmbp2	ENSMUSG00000024831.14	ENSMUSG00000024831	1471.07	1.71534	0.173766	9.87155	5.53026e-23	6.55984e-22
Pola2	ENSMUSG00000024833.15	ENSMUSG00000024833	5271.96	1.41189	0.30126	4.68662	2.77759e-06	8.68665e-06
Coro1b	ENSMUSG00000024835.15	ENSMUSG00000024835	13676.7	1.57332	0.444506	3.53947	0.000400934	0.000958391
Dmrt1	ENSMUSG00000024837.15	ENSMUSG00000024837	659.436	12.9309	1.2262	10.5455	5.3281e-26	7.61785e-25
Eif1ad	ENSMUSG00000024841.8	ENSMUSG00000024841	6185.72	1.32993	0.262544	5.06555	4.07216e-07	1.40019e-06
Cabp4	ENSMUSG00000024842.8	ENSMUSG00000024842	24.4821	4.43851	1.04613	4.24278	2.20764e-05	6.22423e-05
Banf1	ENSMUSG00000024844.15	ENSMUSG00000024844	20780.9	1.82623	0.229067	7.97246	1.5555e-15	1.10726e-14
Tmem134	ENSMUSG00000024845.17	ENSMUSG00000024845	4708.04	1.63666	0.495133	3.3055	0.000948069	0.0021395
Sf3b2	ENSMUSG00000024853.10	ENSMUSG00000024853	25322.2	1.10615	0.17435	6.34444	2.23236e-10	1.04997e-09
Cdk2ap2	ENSMUSG00000024856.10	ENSMUSG00000024856	2941.08	2.30903	0.284732	8.10949	5.08307e-16	3.76549e-15
Acy3	ENSMUSG00000024866.10	ENSMUSG00000024866	804.342	2.04572	0.410273	4.98624	6.15649e-07	2.0757e-06
Dkk1	ENSMUSG00000024868.8	ENSMUSG00000024868	10.9197	2.55275	0.772947	3.30262	0.000957859	0.00216006
Rab1b	ENSMUSG00000024870.6	ENSMUSG00000024870	13822.7	1.58296	0.332164	4.76558	1.8831e-06	6.01801e-06
Yif1a	ENSMUSG00000024875.5	ENSMUSG00000024875	6352.67	3.08694	0.229593	13.4453	3.28157e-41	1.12835e-39
Rin1	ENSMUSG00000024883.8	ENSMUSG00000024883	404.35	2.41647	0.497465	4.85757	1.18835e-06	3.88466e-06
Rce1	ENSMUSG00000024889.5	ENSMUSG00000024889	2921.83	1.95886	0.256824	7.62723	2.39857e-14	1.57205e-13
Slc29a2	ENSMUSG00000024891.6	ENSMUSG00000024891	1514.7	2.07549	0.522374	3.97319	7.09179e-05	0.000187614
Papss2	ENSMUSG00000024899.7	ENSMUSG00000024899	45.6915	2.73676	0.779583	3.51055	0.000447185	0.00106226
Peli3	ENSMUSG00000024901.15	ENSMUSG00000024901	200.074	3.13774	1.04535	3.00162	0.00268546	0.00561977
Mrpl11	ENSMUSG00000024902.5	ENSMUSG00000024902	5232.99	2.63428	0.350307	7.51994	5.48027e-14	3.49345e-13
Tesmin	ENSMUSG00000024905.15	ENSMUSG00000024905	131.569	2.14672	0.434776	4.93753	7.91164e-07	2.63739e-06
Ctsw	ENSMUSG00000024910.5	ENSMUSG00000024910	78.7997	7.21092	0.698238	10.3273	5.30308e-25	7.16243e-24
Drap1	ENSMUSG00000024914.16	ENSMUSG00000024914	9331.24	2.04597	0.22999	8.89591	5.79447e-19	5.29614e-18
Rnaseh2c	ENSMUSG00000024925.11	ENSMUSG00000024925	2867.67	2.40213	0.336	7.14919	8.72891e-13	5.05999e-12
Slc1a1	ENSMUSG00000024935.11	ENSMUSG00000024935	325.906	3.03087	0.642022	4.72082	2.34896e-06	7.40699e-06
Kcnk7	ENSMUSG00000024936.8	ENSMUSG00000024936	39.464	7.64239	1.03468	7.38626	1.51021e-13	9.34493e-13
Ehbp1l1	ENSMUSG00000024937.15	ENSMUSG00000024937	391.048	1.82984	0.36437	5.02193	5.11539e-07	1.7408e-06
Capn1	ENSMUSG00000024942.17	ENSMUSG00000024942	8092.47	7.1489	0.714463	10.006	1.43477e-23	1.76261e-22
Arl2	ENSMUSG00000024944.6	ENSMUSG00000024944	5038.37	2.56908	0.217623	11.8052	3.67077e-32	7.55031e-31
Men1	ENSMUSG00000024947.17	ENSMUSG00000024947	6683.96	1.31506	0.226157	5.8148	6.07055e-09	2.51083e-08
Prdx5	ENSMUSG00000024953.17	ENSMUSG00000024953	7035.32	1.60912	0.302056	5.32722	9.97251e-08	3.63696e-07
Bad	ENSMUSG00000024959.14	ENSMUSG00000024959	2045.01	2.04086	0.245813	8.30247	1.01965e-16	7.96918e-16
Dnajc4	ENSMUSG00000024963.12	ENSMUSG00000024963	831.9	1.52572	0.171676	8.88719	6.26719e-19	5.71782e-18
Stip1	ENSMUSG00000024966.9	ENSMUSG00000024966	31230.5	1.86801	0.207815	8.98883	2.4987e-19	2.34521e-18
Rcor2	ENSMUSG00000024968.14	ENSMUSG00000024968	6549.33	2.03691	0.233865	8.70979	3.04449e-18	2.65153e-17
Spindoc	ENSMUSG00000024970.5	ENSMUSG00000024970	4774.63	2.87486	0.241514	11.9035	1.13456e-32	2.40554e-31
Hhex	ENSMUSG00000024986.12	ENSMUSG00000024986	366.2	2.54436	0.444759	5.72077	1.06042e-08	4.27713e-08
Rbp4	ENSMUSG00000024990.13	ENSMUSG00000024990	39.9528	2.34176	0.756825	3.09418	0.00197355	0.00422207
Pik3ap1	ENSMUSG00000025017.10	ENSMUSG00000025017	25.7091	3.32849	0.789599	4.21542	2.49316e-05	6.99238e-05
Xpnpep1	ENSMUSG00000025027.18	ENSMUSG00000025027	13079.1	2.03214	0.234807	8.65451	4.95034e-18	4.25391e-17
Nt5c2	ENSMUSG00000025041.17	ENSMUSG00000025041	2805.08	1.03171	0.24081	4.28433	1.83291e-05	5.21452e-05
Nr0b1	ENSMUSG00000025056.4	ENSMUSG00000025056	2371.25	15.0548	1.24765	12.0665	1.58654e-33	3.56369e-32
Col17a1	ENSMUSG00000025064.15	ENSMUSG00000025064	40.5093	6.27465	0.912829	6.87385	6.2492e-12	3.3649e-11
Gsto1	ENSMUSG00000025068.8	ENSMUSG00000025068	7269.35	3.44582	0.203659	16.9196	3.22637e-64	3.02034e-62
Vwa2	ENSMUSG00000025082.8	ENSMUSG00000025082	10.0853	8.14477	1.90203	4.28214	1.85101e-05	5.26174e-05
Pnliprp2	ENSMUSG00000025091.4	ENSMUSG00000025091	15.0981	5.46715	1.20602	4.53322	5.80907e-06	1.75346e-05
Hspa12a	ENSMUSG00000025092.7	ENSMUSG00000025092	203.729	2.54912	0.347301	7.3398	2.13916e-13	1.30631e-12
3110040N11Rik	ENSMUSG00000025102.14	ENSMUSG00000025102	582.198	1.18766	0.28783	4.12625	3.68729e-05	0.000101257
Ppp1r27	ENSMUSG00000025129.2	ENSMUSG00000025129	5.4136	4.72651	1.53799	3.07317	0.00211797	0.00451031
P4hb	ENSMUSG00000025130.11	ENSMUSG00000025130	47977.4	1.67327	0.19062	8.77803	1.66359e-18	1.47442e-17
Arhgdia	ENSMUSG00000025132.13	ENSMUSG00000025132	54927.4	1.89632	0.310476	6.1078	1.01012e-09	4.48259e-09
Anapc11	ENSMUSG00000025135.12	ENSMUSG00000025135	6424.2	2.39116	0.183041	13.0636	5.31828e-39	1.6086e-37
Pycr1	ENSMUSG00000025140.15	ENSMUSG00000025140	6947.21	1.40643	0.299055	4.70293	2.56456e-06	8.04998e-06
Aspscr1	ENSMUSG00000025142.18	ENSMUSG00000025142	12069.5	2.78702	0.182902	15.2378	1.98393e-52	1.13075e-50
Cenpx	ENSMUSG00000025144.17	ENSMUSG00000025144	2965.81	3.31962	0.261247	12.7068	5.41859e-37	1.47558e-35
Mob2	ENSMUSG00000025147.7	ENSMUSG00000025147	1648.85	1.48741	0.333106	4.46527	7.99663e-06	2.37443e-05
Fasn	ENSMUSG00000025153.9	ENSMUSG00000025153	58729.4	1.71263	0.258003	6.63801	3.17948e-11	1.60765e-10
Dus1l	ENSMUSG00000025155.15	ENSMUSG00000025155	7656.01	3.03533	0.199851	15.1879	4.25216e-52	2.35414e-50
Gps1	ENSMUSG00000025156.17	ENSMUSG00000025156	17878.7	2.23878	0.327661	6.83262	8.33803e-12	4.44112e-11
Rfng	ENSMUSG00000025158.7	ENSMUSG00000025158	2383.48	1.29252	0.304926	4.23881	2.24707e-05	6.33115e-05
Mms19	ENSMUSG00000025159.8	ENSMUSG00000025159	7296.27	1.79363	0.24685	7.26609	3.70052e-13	2.21248e-12
Slc16a3	ENSMUSG00000025161.16	ENSMUSG00000025161	1604.1	11.0849	0.806445	13.7454	5.42604e-43	2.0235e-41
Cd7	ENSMUSG00000025163.6	ENSMUSG00000025163	11.6438	7.36471	1.61047	4.57303	4.80715e-06	1.46511e-05
Ogfod3	ENSMUSG00000025169.6	ENSMUSG00000025169	1083.69	1.90173	0.178491	10.6545	1.66176e-26	2.44117e-25
Ubtd1	ENSMUSG00000025171.2	ENSMUSG00000025171	1076.14	1.42523	0.375794	3.79258	0.000149091	0.000377344
Wdr45b	ENSMUSG00000025173.13	ENSMUSG00000025173	9292.41	1.64668	0.274368	6.0017	1.95266e-09	8.46207e-09
Loxl4	ENSMUSG00000025185.14	ENSMUSG00000025185	10.828	3.48786	1.14984	3.03335	0.00241855	0.00510156
Hps1	ENSMUSG00000025188.15	ENSMUSG00000025188	2275.42	2.11377	0.225783	9.36195	7.8279e-21	8.17086e-20
Cnnm1	ENSMUSG00000025189.9	ENSMUSG00000025189	114.829	8.81695	1.83573	4.80296	1.56341e-06	5.04381e-06
Got1	ENSMUSG00000025190.13	ENSMUSG00000025190	10780.3	2.37398	0.240712	9.86232	6.0631e-23	7.17495e-22
Abcc2	ENSMUSG00000025194.5	ENSMUSG00000025194	30.4314	3.99591	0.797914	5.00794	5.50151e-07	1.86538e-06
Cpn1	ENSMUSG00000025196.4	ENSMUSG00000025196	494.402	13.7539	1.27343	10.8007	3.4173e-27	5.21833e-26
Cyp2c23	ENSMUSG00000025197.9	ENSMUSG00000025197	63.2274	7.08785	0.899667	7.87831	3.31839e-15	2.31559e-14
Cwf19l1	ENSMUSG00000025200.7	ENSMUSG00000025200	1779.34	1.45007	0.16477	8.80058	1.36105e-18	1.2114e-17
Scd3	ENSMUSG00000025202.8	ENSMUSG00000025202	187.631	7.93184	0.519728	15.2615	1.37971e-52	7.91758e-51
Ndufb8	ENSMUSG00000025204.10	ENSMUSG00000025204	16621.4	2.40605	0.29987	8.02364	1.02658e-15	7.41898e-15
Mrpl43	ENSMUSG00000025208.9	ENSMUSG00000025208	3094.64	1.59292	0.201687	7.89799	2.83447e-15	1.98729e-14
Twnk	ENSMUSG00000025209.5	ENSMUSG00000025209	2662.95	1.52164	0.164846	9.23068	2.68917e-20	2.69614e-19
Btrc	ENSMUSG00000025217.15	ENSMUSG00000025217	4341.1	2.03694	0.276139	7.3765	1.62507e-13	1.0031e-12
Poll	ENSMUSG00000025218.6	ENSMUSG00000025218	2217.5	2.57671	0.337073	7.64438	2.09961e-14	1.38477e-13
Kcnip2	ENSMUSG00000025221.16	ENSMUSG00000025221	275.2	2.75182	0.270574	10.1703	2.69083e-24	3.46309e-23
Mfsd13a	ENSMUSG00000025227.14	ENSMUSG00000025227	6337.22	5.51833	0.595958	9.25959	2.05214e-20	2.07567e-19
Actr1a	ENSMUSG00000025228.5	ENSMUSG00000025228	13462.8	1.23119	0.33037	3.72671	0.000193992	0.000482914
Hexa	ENSMUSG00000025232.8	ENSMUSG00000025232	11538.6	1.12673	0.346769	3.24923	0.00115719	0.00257626
Adpgk	ENSMUSG00000025236.11	ENSMUSG00000025236	3828.59	1.04829	0.202814	5.16871	2.35721e-07	8.2981e-07
Zfhx4	ENSMUSG00000025255.18	ENSMUSG00000025255	46.9988	5.34425	1.4217	3.75905	0.000170562	0.000428236
Hsd17b10	ENSMUSG00000025260.10	ENSMUSG00000025260	10965.8	3.01427	0.228086	13.2155	7.13871e-40	2.27416e-38
Fgd1	ENSMUSG00000025265.14	ENSMUSG00000025265	7848.3	2.32131	0.306891	7.56394	3.91035e-14	2.51953e-13
Apex2	ENSMUSG00000025269.16	ENSMUSG00000025269	1860.31	2.20983	0.204269	10.8182	2.82116e-27	4.32377e-26
Pfkfb1	ENSMUSG00000025271.13	ENSMUSG00000025271	227.953	1.7391	0.433868	4.00836	6.11409e-05	0.000163123
Acot9	ENSMUSG00000025287.15	ENSMUSG00000025287	1409.82	3.23185	0.182992	17.6612	8.34351e-70	9.70899e-68
Prdx4	ENSMUSG00000025289.15	ENSMUSG00000025289	6858.3	2.42885	0.304579	7.97446	1.53044e-15	1.09066e-14
Car5a	ENSMUSG00000025317.7	ENSMUSG00000025317	23.6929	2.54192	0.649053	3.91635	8.98981e-05	0.000234421
Jph3	ENSMUSG00000025318.13	ENSMUSG00000025318	246.331	4.06507	1.28582	3.16145	0.00156984	0.00341302
Padi3	ENSMUSG00000025328.9	ENSMUSG00000025328	310.264	11.2502	1.09929	10.2341	1.39484e-24	1.83078e-23
Padi1	ENSMUSG00000025329.3	ENSMUSG00000025329	17.5844	7.06294	1.29091	5.47129	4.46783e-08	1.68921e-07
Padi4	ENSMUSG00000025330.6	ENSMUSG00000025330	192.631	10.3772	1.16008	8.94527	3.71052e-19	3.43514e-18
Gpr143	ENSMUSG00000025333.10	ENSMUSG00000025333	10.0547	8.12872	1.81606	4.47601	7.60522e-06	2.26248e-05
Ormdl2	ENSMUSG00000025353.5	ENSMUSG00000025353	2941.08	2.57104	0.225996	11.3765	5.47671e-30	9.88915e-29
Pmel	ENSMUSG00000025359.10	ENSMUSG00000025359	1299.61	6.38356	0.391699	16.2971	1.03461e-59	7.9526e-58
Rps26	ENSMUSG00000025362.6	ENSMUSG00000025362	61851.5	2.47104	0.143213	17.2543	1.03817e-66	1.06508e-64
Pa2g4	ENSMUSG00000025364.13	ENSMUSG00000025364	27794.7	1.83444	0.180599	10.1575	3.06862e-24	3.93318e-23
Esyt1	ENSMUSG00000025366.8	ENSMUSG00000025366	4368.22	3.37182	0.279971	12.0434	2.10033e-33	4.66771e-32
Cdh9	ENSMUSG00000025370.7	ENSMUSG00000025370	24.2505	8.4216	2.20535	3.81872	0.000134148	0.000341714
Il23a	ENSMUSG00000025383.2	ENSMUSG00000025383	44.1984	5.38887	0.719057	7.49435	6.66266e-14	4.21935e-13
Faap100	ENSMUSG00000025384.15	ENSMUSG00000025384	2193.7	1.81547	0.345466	5.25515	1.47905e-07	5.31161e-07
Mip	ENSMUSG00000025389.7	ENSMUSG00000025389	130.397	7.94316	1.11583	7.11859	1.09033e-12	6.25269e-12
Atp5b	ENSMUSG00000025393.12	ENSMUSG00000025393	177518	1.91275	0.325102	5.88354	4.01588e-09	1.68851e-08
Tac2	ENSMUSG00000025400.11	ENSMUSG00000025400	127.883	10.9918	1.31676	8.34762	6.96519e-17	5.50016e-16
Myo1a	ENSMUSG00000025401.9	ENSMUSG00000025401	625.158	2.70356	0.506232	5.34055	9.26663e-08	3.39232e-07
Shmt2	ENSMUSG00000025403.5	ENSMUSG00000025403	75541	1.32873	0.284631	4.66824	3.03794e-06	9.46204e-06
Inhbc	ENSMUSG00000025405.9	ENSMUSG00000025405	42.1037	7.75292	1.04707	7.40439	1.31758e-13	8.18519e-13
Gli1	ENSMUSG00000025407.7	ENSMUSG00000025407	172.135	4.39654	0.335647	13.0987	3.34924e-39	1.01917e-37
Dctn2	ENSMUSG00000025410.10	ENSMUSG00000025410	22038.6	1.51339	0.270043	5.60427	2.09132e-08	8.17376e-08
Pip4k2c	ENSMUSG00000025417.8	ENSMUSG00000025417	3474.06	1.08952	0.303568	3.58906	0.000331876	0.000801625
Atp5a1	ENSMUSG00000025428.15	ENSMUSG00000025428	123718	2.48577	0.296482	8.38422	5.10632e-17	4.06935e-16
Crisp1	ENSMUSG00000025431.4	ENSMUSG00000025431	71.8073	10.9732	1.31697	8.33217	7.93744e-17	6.24242e-16
Avil	ENSMUSG00000025432.11	ENSMUSG00000025432	99.2435	1.5026	0.498327	3.01528	0.0025674	0.00539022
Atp23	ENSMUSG00000025436.12	ENSMUSG00000025436	542.361	1.0675	0.330967	3.2254	0.00125796	0.00278384
Clns1a	ENSMUSG00000025439.5	ENSMUSG00000025439	8599.48	1.31228	0.240741	5.451	5.00884e-08	1.88356e-07
Paox	ENSMUSG00000025464.15	ENSMUSG00000025464	1398.65	3.40173	0.191456	17.7677	1.2579e-70	1.52006e-68
Prap1	ENSMUSG00000025467.8	ENSMUSG00000025467	24.672	8.46647	1.42084	5.95876	2.54164e-09	1.09129e-08
Caly	ENSMUSG00000025468.15	ENSMUSG00000025468	144.811	6.06193	1.55651	3.89456	9.83772e-05	0.000254971
Zfp511	ENSMUSG00000025470.11	ENSMUSG00000025470	1041.78	1.34385	0.232665	5.7759	7.65409e-09	3.13076e-08
Syce1	ENSMUSG00000025480.5	ENSMUSG00000025480	185.213	8.98436	0.721777	12.4476	1.44187e-35	3.5847e-34
Urah	ENSMUSG00000025481.12	ENSMUSG00000025481	341.748	13.2209	1.2639	10.4604	1.31288e-25	1.83024e-24
Ric8a	ENSMUSG00000025485.13	ENSMUSG00000025485	5484.29	1.03961	0.319942	3.24936	0.00115664	0.00257525
Sirt3	ENSMUSG00000025486.17	ENSMUSG00000025486	1646.8	1.80896	0.221824	8.15495	3.49334e-16	2.61793e-15
Psmd13	ENSMUSG00000025487.15	ENSMUSG00000025487	24454	3.44314	0.212742	16.1845	6.48316e-59	4.79277e-57
Ifitm5	ENSMUSG00000025489.5	ENSMUSG00000025489	19.0843	3.94628	1.36529	2.89044	0.00384704	0.0078512
Ifitm1	ENSMUSG00000025491.14	ENSMUSG00000025491	4308.11	10.4903	0.539499	19.4445	3.24476e-84	7.15414e-82
Ifitm3	ENSMUSG00000025492.6	ENSMUSG00000025492	6613.39	6.93984	0.967738	7.1712	7.43454e-13	4.33567e-12
Sigirr	ENSMUSG00000025494.8	ENSMUSG00000025494	515.636	10.154	0.874471	11.6116	3.59868e-31	6.94188e-30
Ptdss2	ENSMUSG00000025495.15	ENSMUSG00000025495	8668.07	2.53684	0.399088	6.35659	2.06279e-10	9.71739e-10
Hras	ENSMUSG00000025499.18	ENSMUSG00000025499	7863.22	2.69755	0.273281	9.87096	5.56315e-23	6.59575e-22
Lmntd2	ENSMUSG00000025500.12	ENSMUSG00000025500	103.955	6.72413	0.557365	12.0642	1.63334e-33	3.66553e-32
Taldo1	ENSMUSG00000025503.5	ENSMUSG00000025503	25626.8	3.38114	0.202002	16.7381	6.91034e-63	6.03095e-61
Eps8l2	ENSMUSG00000025504.14	ENSMUSG00000025504	1336.22	10.0887	0.673374	14.9823	9.58187e-51	5.07032e-49
Rplp2	ENSMUSG00000025508.13	ENSMUSG00000025508	108729	4.62334	0.244136	18.9376	5.58936e-80	9.82437e-78
Cd151	ENSMUSG00000025510.14	ENSMUSG00000025510	9849.61	2.31531	0.351241	6.59178	4.34589e-11	2.16863e-10
Tspan4	ENSMUSG00000025511.14	ENSMUSG00000025511	2340.21	1.40726	0.354102	3.97416	7.06289e-05	0.000186948
Chid1	ENSMUSG00000025512.15	ENSMUSG00000025512	2258.81	1.08431	0.346992	3.12488	0.00177878	0.00383281
Tktl2	ENSMUSG00000025519.5	ENSMUSG00000025519	5.76447	4.85457	1.61093	3.01352	0.00258232	0.00541973
Tmem192	ENSMUSG00000025521.15	ENSMUSG00000025521	4656.3	4.24256	0.289383	14.6607	1.15053e-48	5.56125e-47
Asl	ENSMUSG00000025533.15	ENSMUSG00000025533	4135.18	3.78449	0.411374	9.19964	3.59166e-20	3.5753e-19
Phkg1	ENSMUSG00000025537.12	ENSMUSG00000025537	272.966	3.65545	0.6242	5.85621	4.73541e-09	1.97814e-08
Sumf2	ENSMUSG00000025538.15	ENSMUSG00000025538	4228.55	2.72331	0.238363	11.4251	3.1347e-30	5.7344e-29
Clybl	ENSMUSG00000025545.10	ENSMUSG00000025545	3033.1	3.81167	0.414673	9.19199	3.85637e-20	3.83728e-19
Slc15a1	ENSMUSG00000025557.10	ENSMUSG00000025557	35.5215	7.4844	1.12651	6.64391	3.05471e-11	1.54518e-10
Tmc6	ENSMUSG00000025572.17	ENSMUSG00000025572	2066.61	1.93303	0.220819	8.75392	2.06076e-18	1.8149e-17
Tk1	ENSMUSG00000025574.13	ENSMUSG00000025574	7466.08	2.3795	0.521675	4.56126	5.08475e-06	1.54447e-05
Cbx2	ENSMUSG00000025577.7	ENSMUSG00000025577	3395.75	1.9626	0.368569	5.3249	1.01009e-07	3.68324e-07
Eif4a3	ENSMUSG00000025580.15	ENSMUSG00000025580	21449.7	2.83455	0.171317	16.5457	1.72058e-61	1.42259e-59
Pde8a	ENSMUSG00000025584.17	ENSMUSG00000025584	397.523	6.24637	0.522561	11.9534	6.23328e-33	1.34947e-31
Cpeb1	ENSMUSG00000025586.17	ENSMUSG00000025586	344.048	2.0597	0.433158	4.75508	1.98367e-06	6.32334e-06
Hprt	ENSMUSG00000025630.8	ENSMUSG00000025630	3736.02	1.69228	0.23168	7.30436	2.78582e-13	1.68281e-12
Shisa5	ENSMUSG00000025647.16	ENSMUSG00000025647	3086.17	1.75126	0.403006	4.3455	1.38961e-05	4.00824e-05
Uqcrc1	ENSMUSG00000025651.14	ENSMUSG00000025651	63371.3	3.69501	0.285096	12.9606	2.04737e-38	5.96992e-37
Alox5	ENSMUSG00000025701.12	ENSMUSG00000025701	5.7972	5.85878	1.93271	3.03139	0.00243435	0.00513187
Wdr73	ENSMUSG00000025722.16	ENSMUSG00000025722	4203.58	3.35621	0.401834	8.35222	6.69925e-17	5.30015e-16
Nmb	ENSMUSG00000025723.12	ENSMUSG00000025723	191.962	2.89797	0.251534	11.5212	1.03194e-30	1.94437e-29
Slc28a1	ENSMUSG00000025726.11	ENSMUSG00000025726	1697.32	10.0846	0.460476	21.9004	2.577e-106	9.8141e-104
Rab40c	ENSMUSG00000025730.14	ENSMUSG00000025730	3402.09	2.62947	0.37774	6.96105	3.37735e-12	1.86121e-11
Mettl26	ENSMUSG00000025731.16	ENSMUSG00000025731	1837.08	1.96192	0.212392	9.23728	2.52842e-20	2.54005e-19
Mcrip2	ENSMUSG00000025732.6	ENSMUSG00000025732	1186.49	1.16621	0.392261	2.97303	0.00294871	0.00613034
Jmjd8	ENSMUSG00000025736.15	ENSMUSG00000025736	1597.88	1.91603	0.380033	5.04176	4.61268e-07	1.57591e-06
Wdr24	ENSMUSG00000025737.5	ENSMUSG00000025737	2615.98	1.6647	0.276343	6.02403	1.7013e-09	7.40984e-09
Gng13	ENSMUSG00000025739.13	ENSMUSG00000025739	40.2914	9.5342	1.32829	7.17783	7.08274e-13	4.13722e-12
Tyms	ENSMUSG00000025747.12	ENSMUSG00000025747	5299.3	2.1392	0.255369	8.37689	5.43454e-17	4.32407e-16
Crispld1	ENSMUSG00000025776.13	ENSMUSG00000025776	7.94744	7.74396	2.21719	3.4927	0.000478166	0.00113043
Gdap1	ENSMUSG00000025777.8	ENSMUSG00000025777	133.846	4.85434	1.52212	3.18919	0.00142672	0.00312401
Itih5	ENSMUSG00000025780.7	ENSMUSG00000025780	84.7051	5.47141	1.12908	4.84592	1.26029e-06	4.11073e-06
Atp5c1	ENSMUSG00000025781.14	ENSMUSG00000025781	27608.7	1.18948	0.287443	4.13813	3.50141e-05	9.63837e-05
Hgs	ENSMUSG00000025793.17	ENSMUSG00000025793	5434.18	1.26361	0.264453	4.77821	1.76865e-06	5.67319e-06
Rpl14	ENSMUSG00000025794.9	ENSMUSG00000025794	84758.2	2.72123	0.177734	15.3107	6.4874e-53	3.78331e-51
Nudt5	ENSMUSG00000025817.12	ENSMUSG00000025817	5618.36	1.53388	0.441369	3.47528	0.000510329	0.0012007
Pramel6	ENSMUSG00000025838.12	ENSMUSG00000025838	11.1642	8.29273	2.2708	3.65189	0.000260316	0.000637413
Prkar1b	ENSMUSG00000025855.13	ENSMUSG00000025855	795.676	4.97116	0.842238	5.90232	3.58416e-09	1.51383e-08
Pdgfa	ENSMUSG00000025856.15	ENSMUSG00000025856	2176.07	1.20033	0.386672	3.10426	0.00190753	0.00408814
Dnaaf5	ENSMUSG00000025857.10	ENSMUSG00000025857	1583.67	1.73425	0.284996	6.08515	1.1638e-09	5.13737e-09
Get4	ENSMUSG00000025858.12	ENSMUSG00000025858	18764.9	4.07672	0.367075	11.1059	1.17377e-28	1.96292e-27
Higd2a	ENSMUSG00000025868.6	ENSMUSG00000025868	2928.45	1.10967	0.17173	6.46173	1.03515e-10	5.00739e-10
Nop16	ENSMUSG00000025869.11	ENSMUSG00000025869	3171.01	1.75561	0.26207	6.69901	2.0984e-11	1.08103e-10
Thoc3	ENSMUSG00000025872.5	ENSMUSG00000025872	5461.13	1.66223	0.238484	6.97	3.1695e-12	1.75127e-11
Tspan17	ENSMUSG00000025875.14	ENSMUSG00000025875	672.657	2.93886	0.429103	6.84885	7.44439e-12	3.98286e-11
Smad7	ENSMUSG00000025880.11	ENSMUSG00000025880	566.915	3.21754	0.642292	5.00946	5.45825e-07	1.85121e-06
Snca	ENSMUSG00000025889.13	ENSMUSG00000025889	96.6295	9.61936	2.13417	4.50731	6.56538e-06	1.96852e-05
Sox17	ENSMUSG00000025902.13	ENSMUSG00000025902	11.8378	8.3699	1.76052	4.75421	1.99221e-06	6.34896e-06
Oprk1	ENSMUSG00000025905.14	ENSMUSG00000025905	16.9209	8.881	2.54839	3.48494	0.000492242	0.0011613
Msc	ENSMUSG00000025930.6	ENSMUSG00000025930	15.7231	8.785	1.68914	5.20087	1.98361e-07	7.0431e-07
Gsta3	ENSMUSG00000025934.15	ENSMUSG00000025934	96.221	3.43351	0.648732	5.29264	1.2056e-07	4.37082e-07
Crygc	ENSMUSG00000025952.15	ENSMUSG00000025952	7.67757	7.7435	1.97687	3.91706	8.96349e-05	0.000233785
Adam23	ENSMUSG00000025964.15	ENSMUSG00000025964	265.942	4.28933	0.528007	8.12363	4.52461e-16	3.36567e-15
Eef1b2	ENSMUSG00000025967.16	ENSMUSG00000025967	64479.7	2.08349	0.244855	8.50907	1.75329e-17	1.44489e-16
Boll	ENSMUSG00000025977.15	ENSMUSG00000025977	43.8985	10.262	1.36258	7.53134	5.02207e-14	3.21195e-13
Slc40a1	ENSMUSG00000025993.10	ENSMUSG00000025993	66.5356	6.19551	0.560089	11.0616	1.92528e-28	3.17117e-27
Raph1	ENSMUSG00000026014.15	ENSMUSG00000026014	1496.72	1.57028	0.378927	4.14402	3.41268e-05	9.40855e-05
Ica1l	ENSMUSG00000026018.12	ENSMUSG00000026018	40.496	3.18901	0.761779	4.18627	2.83577e-05	7.89597e-05
Wdr12	ENSMUSG00000026019.15	ENSMUSG00000026019	5384.59	1.56606	0.180451	8.67855	4.00843e-18	3.46345e-17
Nif3l1	ENSMUSG00000026036.17	ENSMUSG00000026036	5493.17	2.62212	0.251622	10.4209	1.99075e-25	2.74931e-24
Slc9a2	ENSMUSG00000026062.12	ENSMUSG00000026062	16.3063	4.99558	1.13987	4.3826	1.17272e-05	3.41043e-05
Il1r2	ENSMUSG00000026073.13	ENSMUSG00000026073	18.3763	2.50314	0.780541	3.20692	0.00134163	0.00295158
Nabp1	ENSMUSG00000026107.11	ENSMUSG00000026107	350.712	2.13297	0.57665	3.6989	0.000216537	0.000535694
Cnga3	ENSMUSG00000026114.14	ENSMUSG00000026114	78.121	4.74878	0.602711	7.87904	3.29913e-15	2.30279e-14
Zap70	ENSMUSG00000026117.10	ENSMUSG00000026117	72.7437	5.90973	0.610104	9.68644	3.44323e-22	3.89319e-21
Cfc1	ENSMUSG00000026124.4	ENSMUSG00000026124	10.925	7.26819	1.82089	3.99156	6.5639e-05	0.000174549
Prss39	ENSMUSG00000026125.9	ENSMUSG00000026125	11.4305	6.42051	1.55652	4.1249	3.70888e-05	0.000101816
Ptpn18	ENSMUSG00000026126.15	ENSMUSG00000026126	143.348	3.13098	0.579903	5.39914	6.69599e-08	2.48676e-07
Imp4	ENSMUSG00000026127.13	ENSMUSG00000026127	12002.1	3.14418	0.402531	7.81101	5.67307e-15	3.89385e-14
Nhej1	ENSMUSG00000026162.7	ENSMUSG00000026162	606.449	2.74579	0.252495	10.8746	1.52254e-27	2.36667e-26
Sphkap	ENSMUSG00000026163.17	ENSMUSG00000026163	344.449	10.2254	1.87096	5.46533	4.62055e-08	1.74355e-07
Bcs1l	ENSMUSG00000026172.12	ENSMUSG00000026172	2004.42	1.6678	0.214579	7.77243	7.69938e-15	5.23462e-14
Slc11a1	ENSMUSG00000026177.11	ENSMUSG00000026177	104.788	4.93807	0.519834	9.49931	2.11283e-21	2.28708e-20
Cxcr2	ENSMUSG00000026180.8	ENSMUSG00000026180	25.9033	2.65769	0.754779	3.52115	0.000429675	0.00102349
Xrcc5	ENSMUSG00000026187.9	ENSMUSG00000026187	3751.57	2.63092	0.210154	12.519	5.87686e-36	1.49964e-34
Pecr	ENSMUSG00000026189.13	ENSMUSG00000026189	676.404	2.24196	0.355122	6.31321	2.7331e-10	1.27546e-09
Atic	ENSMUSG00000026192.13	ENSMUSG00000026192	17009.3	2.33588	0.260498	8.96698	3.04752e-19	2.84017e-18
Fn1	ENSMUSG00000026193.15	ENSMUSG00000026193	29396.6	4.80043	0.266137	18.0375	9.8967e-73	1.28223e-70
Zfand2b	ENSMUSG00000026197.12	ENSMUSG00000026197	1535.34	2.54303	0.195912	12.9805	1.57847e-38	4.62951e-37
Abcb6	ENSMUSG00000026198.15	ENSMUSG00000026198	4656.12	1.69069	0.244758	6.90761	4.92893e-12	2.68273e-11
Tuba4a	ENSMUSG00000026202.13	ENSMUSG00000026202	16074.6	10.826	0.507109	21.3485	4.0275e-101	1.4258e-98
Ptprn	ENSMUSG00000026204.15	ENSMUSG00000026204	677.363	5.00698	1.24659	4.01655	5.9056e-05	0.000157996
Des	ENSMUSG00000026208.9	ENSMUSG00000026208	1467.08	8.75402	0.69854	12.5319	4.996e-36	1.28137e-34
Dnpep	ENSMUSG00000026209.15	ENSMUSG00000026209	13381.9	3.27763	0.270377	12.1225	8.03004e-34	1.83821e-32
Farsb	ENSMUSG00000026245.16	ENSMUSG00000026245	10763.9	1.65004	0.273279	6.03791	1.56121e-09	6.82217e-09
Alppl2	ENSMUSG00000026246.12	ENSMUSG00000026246	5.46381	7.24935	2.26518	3.20034	0.00137265	0.00301298
Ecel1	ENSMUSG00000026247.13	ENSMUSG00000026247	282.485	7.04463	1.17375	6.00182	1.95117e-09	8.4571e-09
Mrpl44	ENSMUSG00000026248.9	ENSMUSG00000026248	2280.81	1.38188	0.291587	4.73918	2.14585e-06	6.80753e-06
Chrnd	ENSMUSG00000026251.13	ENSMUSG00000026251	77.2613	8.08229	1.10376	7.32251	2.43367e-13	1.47933e-12
Chrng	ENSMUSG00000026253.14	ENSMUSG00000026253	8.02015	6.1968	1.99487	3.10637	0.001894	0.00406432
Eif4e2	ENSMUSG00000026254.17	ENSMUSG00000026254	8544.73	1.90462	0.187966	10.1328	3.95145e-24	5.02376e-23
Snorc	ENSMUSG00000026258.5	ENSMUSG00000026258	19.0549	8.07937	1.65924	4.86932	1.11985e-06	3.67221e-06
Ngef	ENSMUSG00000026259.14	ENSMUSG00000026259	210.66	5.29057	1.17326	4.5093	6.50411e-06	1.95154e-05
Ndufa10	ENSMUSG00000026260.12	ENSMUSG00000026260	12136.5	1.26841	0.325059	3.9021	9.5363e-05	0.000247721
Thap4	ENSMUSG00000026279.14	ENSMUSG00000026279	4683.68	2.98285	0.224159	13.3069	2.11119e-40	6.90947e-39
Atg4b	ENSMUSG00000026280.17	ENSMUSG00000026280	8587.01	2.40615	0.447692	5.37457	7.67676e-08	2.83425e-07
Dtymk	ENSMUSG00000026281.15	ENSMUSG00000026281	8474.79	1.94808	0.190032	10.2513	1.16742e-24	1.54032e-23
Ing5	ENSMUSG00000026283.13	ENSMUSG00000026283	1626.28	1.17603	0.183949	6.39321	1.62439e-10	7.7269e-10
Inpp5d	ENSMUSG00000026288.14	ENSMUSG00000026288	3493.95	14.1285	0.897029	15.7503	6.83758e-56	4.47559e-54
Iqca	ENSMUSG00000026301.16	ENSMUSG00000026301	16.4012	7.42103	2.06914	3.58654	0.000335099	0.000809022
Mlph	ENSMUSG00000026303.6	ENSMUSG00000026303	41.1729	2.6214	0.571818	4.58432	4.55469e-06	1.39103e-05
Rab17	ENSMUSG00000026304.13	ENSMUSG00000026304	122.383	4.22126	0.576694	7.31976	2.48416e-13	1.50856e-12
Scly	ENSMUSG00000026307.12	ENSMUSG00000026307	1713.29	1.72812	0.344542	5.01571	5.28379e-07	1.79495e-06
Cln8	ENSMUSG00000026317.7	ENSMUSG00000026317	2745.66	1.2178	0.27833	4.37538	1.21223e-05	3.52086e-05
Tnfrsf11a	ENSMUSG00000026321.7	ENSMUSG00000026321	44.8041	4.84904	1.17784	4.11688	3.84029e-05	0.000105297
Tmem163	ENSMUSG00000026347.13	ENSMUSG00000026347	24.1168	5.20131	1.38184	3.76404	0.000167189	0.000420356
Mcm6	ENSMUSG00000026355.11	ENSMUSG00000026355	18994.9	1.89065	0.317548	5.95391	2.61811e-09	1.12221e-08
Cfh	ENSMUSG00000026365.15	ENSMUSG00000026365	110.365	11.5889	1.34111	8.64128	5.55868e-18	4.76039e-17
Tsn	ENSMUSG00000026374.14	ENSMUSG00000026374	7906.92	1.0909	0.145257	7.51011	5.90783e-14	3.75362e-13
Tfcp2l1	ENSMUSG00000026380.10	ENSMUSG00000026380	4114.47	7.98929	0.420768	18.9874	2.16879e-80	3.86613e-78
3110009E18Rik	ENSMUSG00000026388.15	ENSMUSG00000026388	190.212	1.15388	0.288225	4.00338	6.24431e-05	0.000166402
Steap3	ENSMUSG00000026389.16	ENSMUSG00000026389	1318.05	4.0728	0.632297	6.44128	1.18469e-10	5.699e-10
Cd55	ENSMUSG00000026399.12	ENSMUSG00000026399	120.363	7.51196	0.651385	11.5323	9.06848e-31	1.71252e-29
Cacna1s	ENSMUSG00000026407.17	ENSMUSG00000026407	28.2268	6.62035	0.914846	7.23656	4.60194e-13	2.72935e-12
Tmem9	ENSMUSG00000026411.17	ENSMUSG00000026411	5952.39	1.05195	0.257244	4.08929	4.32688e-05	0.000117829
Tnni1	ENSMUSG00000026418.16	ENSMUSG00000026418	460.605	8.94769	0.709485	12.6115	1.824e-36	4.82085e-35
Csrp1	ENSMUSG00000026421.14	ENSMUSG00000026421	6667.31	1.94855	0.50665	3.84594	0.00012009	0.00030807
Eif2d	ENSMUSG00000026427.16	ENSMUSG00000026427	8749.12	3.82913	0.217641	17.5938	2.74658e-69	3.09575e-67
Slc45a3	ENSMUSG00000026435.15	ENSMUSG00000026435	122.169	4.72154	0.442945	10.6594	1.57549e-26	2.31714e-25
Cdk18	ENSMUSG00000026437.11	ENSMUSG00000026437	321.996	11.477	1.49519	7.67592	1.6423e-14	1.08945e-13
Chit1	ENSMUSG00000026450.14	ENSMUSG00000026450	51.5429	7.95281	1.16573	6.82218	8.96685e-12	4.76394e-11
Syt2	ENSMUSG00000026452.15	ENSMUSG00000026452	55.0955	4.20238	1.0992	3.82313	0.000131767	0.000336206
Adipor1	ENSMUSG00000026457.14	ENSMUSG00000026457	8675.33	1.21264	0.308478	3.93104	8.45803e-05	0.000221451
Ppfia4	ENSMUSG00000026458.13	ENSMUSG00000026458	1280.01	4.71682	0.533662	8.83859	9.69319e-19	8.71382e-18
Rgs16	ENSMUSG00000026475.7	ENSMUSG00000026475	55.3978	1.6794	0.487241	3.44674	0.000567386	0.00132737
Lamc2	ENSMUSG00000026479.13	ENSMUSG00000026479	725.442	5.55649	0.598293	9.28723	1.5835e-20	1.6186e-19
Ncf2	ENSMUSG00000026480.12	ENSMUSG00000026480	507.028	8.57531	0.710566	12.0683	1.55354e-33	3.49269e-32
Fam129a	ENSMUSG00000026483.13	ENSMUSG00000026483	1349.5	8.36915	0.398844	20.9835	9.2741e-98	2.87783e-95
Coq8a	ENSMUSG00000026489.13	ENSMUSG00000026489	892.722	5.09258	1.14934	4.43088	9.38512e-06	2.76092e-05
Kif26b	ENSMUSG00000026494.12	ENSMUSG00000026494	64.3434	3.92538	0.933343	4.20572	2.60254e-05	7.28289e-05
Parp1	ENSMUSG00000026496.11	ENSMUSG00000026496	20086.9	1.75004	0.370826	4.7193	2.36655e-06	7.45872e-06
Mixl1	ENSMUSG00000026497.7	ENSMUSG00000026497	10.6483	7.24263	1.58432	4.57144	4.84375e-06	1.47573e-05
Pycr2	ENSMUSG00000026520.8	ENSMUSG00000026520	11303	3.62662	0.219725	16.5053	3.36221e-61	2.75274e-59
Spta1	ENSMUSG00000026532.7	ENSMUSG00000026532	38.4554	7.62211	1.19391	6.38419	1.72309e-10	8.17476e-10
Cfap45	ENSMUSG00000026546.16	ENSMUSG00000026546	34.6928	3.19921	0.711677	4.49531	6.94672e-06	2.07765e-05
Tagln2	ENSMUSG00000026547.15	ENSMUSG00000026547	16886	1.11442	0.342337	3.25533	0.00113261	0.00252556
Slamf9	ENSMUSG00000026548.4	ENSMUSG00000026548	147.981	6.07093	0.667031	9.10142	8.91565e-20	8.6423e-19
Uck2	ENSMUSG00000026558.13	ENSMUSG00000026558	10019.6	1.97813	0.169188	11.6919	1.40273e-31	2.78717e-30
Dusp27	ENSMUSG00000026564.9	ENSMUSG00000026564	1083.28	8.24425	0.869529	9.48129	2.51166e-21	2.70019e-20
Nme7	ENSMUSG00000026575.15	ENSMUSG00000026575	1180.44	1.7005	0.265586	6.4028	1.52549e-10	7.26887e-10
Irf6	ENSMUSG00000026638.15	ENSMUSG00000026638	92.2429	9.53611	1.2284	7.76306	8.29073e-15	5.62146e-14
Lamb3	ENSMUSG00000026639.18	ENSMUSG00000026639	180.916	2.34739	0.729913	3.21599	0.00129998	0.00286773
Cfap126	ENSMUSG00000026649.14	ENSMUSG00000026649	162.034	2.28879	0.297648	7.6896	1.47601e-14	9.83813e-14
Phyh	ENSMUSG00000026664.7	ENSMUSG00000026664	586.164	6.69061	1.29232	5.17722	2.25221e-07	7.94911e-07
Ucma	ENSMUSG00000026668.10	ENSMUSG00000026668	21.9338	9.25813	1.4927	6.20227	5.56541e-10	2.52914e-09
Mcm10	ENSMUSG00000026669.14	ENSMUSG00000026669	4355.77	1.24131	0.354602	3.50057	0.00046427	0.00110006
Ccdc3	ENSMUSG00000026676.7	ENSMUSG00000026676	22.6328	3.65156	0.751304	4.8603	1.17205e-06	3.83437e-06
Rgs5	ENSMUSG00000026678.10	ENSMUSG00000026678	66.6642	5.49286	1.64556	3.33798	0.000843903	0.00192064
Aldh9a1	ENSMUSG00000026687.14	ENSMUSG00000026687	4898.15	1.63738	0.261254	6.26737	3.67196e-10	1.69847e-09
Mgst3	ENSMUSG00000026688.5	ENSMUSG00000026688	1264.38	3.09402	0.319709	9.67761	3.75381e-22	4.23864e-21
Eef1aknmt	ENSMUSG00000026694.19	ENSMUSG00000026694	3314.28	1.87636	0.421365	4.45304	8.46649e-06	2.50536e-05
Prdx6	ENSMUSG00000026701.15	ENSMUSG00000026701	25771	3.01113	0.394764	7.62766	2.39047e-14	1.56715e-13
Mrc1	ENSMUSG00000026712.3	ENSMUSG00000026712	21.7035	3.86379	0.720937	5.3594	8.34987e-08	3.07148e-07
Plxdc2	ENSMUSG00000026748.13	ENSMUSG00000026748	83.8125	6.65101	1.33069	4.99817	5.78773e-07	1.95767e-06
Psmb7	ENSMUSG00000026750.6	ENSMUSG00000026750	14430.4	1.32879	0.290368	4.57622	4.73458e-06	1.44405e-05
Kif5c	ENSMUSG00000026764.15	ENSMUSG00000026764	1519.18	3.75367	1.30133	2.88448	0.00392063	0.00798712
Lypd6b	ENSMUSG00000026765.12	ENSMUSG00000026765	11.7758	3.82421	1.19296	3.20564	0.00134764	0.00296403
Pkn3	ENSMUSG00000026785.14	ENSMUSG00000026785	1482.77	1.98404	0.495096	4.00737	6.13975e-05	0.00016372
Gad2	ENSMUSG00000026787.3	ENSMUSG00000026787	632.422	6.99524	2.33989	2.98956	0.00279383	0.00583054
Slc2a8	ENSMUSG00000026791.14	ENSMUSG00000026791	1959.32	2.77425	0.396439	6.99793	2.59764e-12	1.44546e-11
Fam129b	ENSMUSG00000026796.16	ENSMUSG00000026796	6185.1	4.86293	0.428692	11.3436	7.97605e-30	1.42284e-28
Coq4	ENSMUSG00000026798.10	ENSMUSG00000026798	3780.92	3.96707	0.319473	12.4175	2.09909e-35	5.16249e-34
Med27	ENSMUSG00000026799.15	ENSMUSG00000026799	2106.01	2.43287	0.188459	12.9093	3.99068e-38	1.1556e-36
Ak8	ENSMUSG00000026807.8	ENSMUSG00000026807	70.6877	4.14905	0.457363	9.07167	1.17207e-19	1.12529e-18
Spaca9	ENSMUSG00000026809.15	ENSMUSG00000026809	25.8508	4.67288	1.3022	3.58844	0.000332656	0.000803432
Dpm2	ENSMUSG00000026810.12	ENSMUSG00000026810	2412.24	1.2701	0.320539	3.96239	7.42026e-05	0.000195624
Eng	ENSMUSG00000026814.16	ENSMUSG00000026814	259.253	5.53072	0.756981	7.30629	2.74609e-13	1.66e-12
Gfi1b	ENSMUSG00000026815.14	ENSMUSG00000026815	42.7961	10.2272	1.36677	7.48277	7.27699e-14	4.59912e-13
Gtf3c5	ENSMUSG00000026816.14	ENSMUSG00000026816	3185.01	1.09552	0.18638	5.8779	4.15503e-09	1.74439e-08
Ak1	ENSMUSG00000026817.14	ENSMUSG00000026817	871.95	1.30428	0.406938	3.20512	0.00135007	0.0029686
Ptges2	ENSMUSG00000026820.5	ENSMUSG00000026820	4924.06	2.69229	0.423247	6.36103	2.00403e-10	9.44875e-10
Kcnj3	ENSMUSG00000026824.11	ENSMUSG00000026824	110.621	9.27167	2.97523	3.11629	0.00183142	0.00393812
Gbgt1	ENSMUSG00000026829.9	ENSMUSG00000026829	7.76519	4.38971	1.1099	3.95503	7.65247e-05	0.000201324
Ermn	ENSMUSG00000026830.9	ENSMUSG00000026830	66.4066	8.00434	2.28986	3.49556	0.000473077	0.00111913
1700007K13Rik	ENSMUSG00000026831.16	ENSMUSG00000026831	181.45	5.05793	0.456785	11.0729	1.69845e-28	2.80491e-27
Lamc3	ENSMUSG00000026840.14	ENSMUSG00000026840	20.0964	4.56937	0.791667	5.77184	7.84123e-09	3.20522e-08
Fibcd1	ENSMUSG00000026841.7	ENSMUSG00000026841	24.0435	2.87989	1.02247	2.8166	0.00485355	0.0097191
Ntmt1	ENSMUSG00000026857.9	ENSMUSG00000026857	5411.5	2.76452	0.351716	7.86009	3.83858e-15	2.66453e-14
Sh3glb2	ENSMUSG00000026860.16	ENSMUSG00000026860	6288.36	1.17623	0.259486	4.5329	5.81782e-06	1.75568e-05
Psmd5	ENSMUSG00000026869.12	ENSMUSG00000026869	4147.68	1.28526	0.213097	6.03131	1.62635e-09	7.0957e-09
Traf1	ENSMUSG00000026875.14	ENSMUSG00000026875	63.286	11.0062	1.70691	6.44806	1.13288e-10	5.46021e-10
Lhx6	ENSMUSG00000026890.19	ENSMUSG00000026890	51.5017	6.67327	0.829151	8.04832	8.39412e-16	6.1014e-15
Gca	ENSMUSG00000026893.4	ENSMUSG00000026893	147.892	4.34519	0.843257	5.15287	2.56532e-07	8.99294e-07
Ndufa8	ENSMUSG00000026895.7	ENSMUSG00000026895	4563.38	1.25661	0.208104	6.03839	1.55657e-09	6.80426e-09
Wdr5	ENSMUSG00000026917.15	ENSMUSG00000026917	16920	2.8448	0.201723	14.1025	3.66675e-45	1.50104e-43
Egfl7	ENSMUSG00000026921.19	ENSMUSG00000026921	6193.51	7.44331	0.626698	11.877	1.55812e-32	3.28002e-31
Agpat2	ENSMUSG00000026922.13	ENSMUSG00000026922	2546.59	6.4897	0.49983	12.9838	1.51171e-38	4.43887e-37
Pmpca	ENSMUSG00000026926.14	ENSMUSG00000026926	11142.4	1.15336	0.157267	7.33379	2.23737e-13	1.36297e-12
Tmem141	ENSMUSG00000026939.12	ENSMUSG00000026939	74.6162	8.81421	1.24873	7.05852	1.68285e-12	9.52238e-12
Uap1l1	ENSMUSG00000026956.15	ENSMUSG00000026956	7813.99	2.85401	0.547115	5.21647	1.82367e-07	6.49448e-07
Grin1	ENSMUSG00000026959.13	ENSMUSG00000026959	494.482	4.08639	1.31216	3.11425	0.00184413	0.00396376
Anapc2	ENSMUSG00000026965.12	ENSMUSG00000026965	10866.2	1.31208	0.237548	5.52346	3.32386e-08	1.27414e-07
Ssna1	ENSMUSG00000026966.6	ENSMUSG00000026966	3326.51	1.70575	0.200159	8.52198	1.56844e-17	1.29723e-16
Arrdc1	ENSMUSG00000026972.15	ENSMUSG00000026972	398.952	2.85338	0.642945	4.43799	9.08044e-06	2.67507e-05
Ly75	ENSMUSG00000026980.15	ENSMUSG00000026980	747.629	5.53245	0.598027	9.25116	2.2206e-20	2.24336e-19
Galnt3	ENSMUSG00000026994.9	ENSMUSG00000026994	16.7371	4.645	0.975661	4.76088	1.92754e-06	6.15379e-06
Slc43a3	ENSMUSG00000027074.14	ENSMUSG00000027074	169.621	8.44023	0.730167	11.5593	6.62346e-31	1.26122e-29
Slc43a1	ENSMUSG00000027075.16	ENSMUSG00000027075	788.279	1.69978	0.338462	5.02206	5.11192e-07	1.73985e-06
Timm10	ENSMUSG00000027076.10	ENSMUSG00000027076	2399.76	1.16196	0.369176	3.14744	0.00164707	0.00356982
Smtnl1	ENSMUSG00000027077.7	ENSMUSG00000027077	1206.04	13.1799	1.15337	11.4273	3.05514e-30	5.59701e-29
Ube2l6	ENSMUSG00000027078.14	ENSMUSG00000027078	2331.2	4.30898	0.461611	9.33466	1.01318e-20	1.05102e-19
Clp1	ENSMUSG00000027079.15	ENSMUSG00000027079	1212.25	2.08758	0.237727	8.78141	1.61436e-18	1.4323e-17
Med19	ENSMUSG00000027080.6	ENSMUSG00000027080	2905.22	1.18405	0.193451	6.1207	9.31665e-10	4.15172e-09
Tfpi	ENSMUSG00000027082.15	ENSMUSG00000027082	383.454	3.99862	0.506903	7.88835	3.06217e-15	2.14335e-14
Nop10	ENSMUSG00000027133.3	ENSMUSG00000027133	6223	2.72398	0.226274	12.0384	2.23178e-33	4.938e-32
Lpcat4	ENSMUSG00000027134.4	ENSMUSG00000027134	647.403	1.28999	0.391707	3.29326	0.000990339	0.00222868
Prrg4	ENSMUSG00000027171.10	ENSMUSG00000027171	28.0195	3.17289	0.882299	3.59617	0.000322939	0.000780864
Dut	ENSMUSG00000027203.15	ENSMUSG00000027203	7214.49	2.78004	0.317644	8.75208	2.09455e-18	1.84222e-17
Cd82	ENSMUSG00000027215.13	ENSMUSG00000027215	64.3473	3.89363	0.744197	5.23198	1.67701e-07	5.99428e-07
Syt13	ENSMUSG00000027220.2	ENSMUSG00000027220	156.451	7.64578	1.54312	4.95474	7.24283e-07	2.42505e-06
Chst1	ENSMUSG00000027221.5	ENSMUSG00000027221	153	6.21149	1.34428	4.6207	3.82452e-06	1.17777e-05
Pex16	ENSMUSG00000027222.14	ENSMUSG00000027222	1897.34	2.58135	0.247012	10.4503	1.46068e-25	2.02729e-24
Terb2	ENSMUSG00000027229.5	ENSMUSG00000027229	17.5956	7.96637	1.49637	5.32378	1.01634e-07	3.70549e-07
Patl2	ENSMUSG00000027233.4	ENSMUSG00000027233	139.567	11.9292	1.26211	9.45179	3.33098e-21	3.54464e-20
Mdk	ENSMUSG00000027239.14	ENSMUSG00000027239	3800.07	8.61471	0.375038	22.9702	9.2506e-117	4.7452e-114
Harbi1	ENSMUSG00000027243.8	ENSMUSG00000027243	618.419	1.79053	0.318304	5.6252	1.85292e-08	7.28387e-08
Atg13	ENSMUSG00000027244.14	ENSMUSG00000027244	3795.04	2.42031	0.258861	9.34985	8.77695e-21	9.1236e-20
Hypk	ENSMUSG00000027245.11	ENSMUSG00000027245	2068.07	2.47642	0.326061	7.59496	3.07883e-14	2.00225e-13
Ell3	ENSMUSG00000027246.12	ENSMUSG00000027246	279.236	9.24154	0.752961	12.2736	1.2556e-34	2.98295e-33
Arhgap1	ENSMUSG00000027247.16	ENSMUSG00000027247	8636.27	1.83033	0.344317	5.31581	1.06184e-07	3.86579e-07
F2	ENSMUSG00000027249.15	ENSMUSG00000027249	81.6759	6.48426	0.904284	7.17059	7.46726e-13	4.35273e-12
Arfgap2	ENSMUSG00000027255.14	ENSMUSG00000027255	7747.28	1.41093	0.360472	3.91413	9.07308e-05	0.000236331
Lamp5	ENSMUSG00000027270.14	ENSMUSG00000027270	25.5434	8.11283	2.34917	3.45349	0.000553381	0.00129617
Snap25	ENSMUSG00000027273.13	ENSMUSG00000027273	1008.47	8.35676	2.20296	3.79342	0.000148587	0.000376182
Mtch2	ENSMUSG00000027282.17	ENSMUSG00000027282	14719.5	1.65381	0.27158	6.08957	1.13212e-09	5.00277e-09
Itpka	ENSMUSG00000027296.7	ENSMUSG00000027296	566.794	4.74558	0.440321	10.7776	4.39425e-27	6.66965e-26
Ubox5	ENSMUSG00000027300.10	ENSMUSG00000027300	1886.4	2.07011	0.286187	7.2334	4.7104e-13	2.79014e-12
Oxt	ENSMUSG00000027301.7	ENSMUSG00000027301	53.5763	4.34201	1.2487	3.47722	0.000506648	0.00119249
Spint1	ENSMUSG00000027315.13	ENSMUSG00000027315	2426.13	13.417	0.870057	15.4208	1.18563e-53	7.1809e-52
Ppp1r14d	ENSMUSG00000027317.8	ENSMUSG00000027317	493.386	13.7516	1.23083	11.1727	5.5474e-29	9.40216e-28
Siglec1	ENSMUSG00000027322.11	ENSMUSG00000027322	35.3967	2.62321	0.474405	5.52946	3.2121e-08	1.23242e-07
Rad51	ENSMUSG00000027323.10	ENSMUSG00000027323	3730.06	1.75941	0.293927	5.98587	2.15236e-09	9.29706e-09
Rpusd2	ENSMUSG00000027324.1	ENSMUSG00000027324	1288.35	1.58531	0.286518	5.53302	3.14769e-08	1.20882e-07
1700037H04Rik	ENSMUSG00000027327.16	ENSMUSG00000027327	4564.83	3.33574	0.30987	10.765	5.03828e-27	7.6104e-26
Fsip1	ENSMUSG00000027344.14	ENSMUSG00000027344	22.2182	4.80873	1.34265	3.58154	0.00034158	0.000823639
Rasgrp1	ENSMUSG00000027347.18	ENSMUSG00000027347	321.413	4.22477	1.16634	3.62224	0.000292064	0.000710582
Slc27a2	ENSMUSG00000027359.16	ENSMUSG00000027359	36.9988	9.99824	1.53686	6.50561	7.73779e-11	3.78679e-10
Usp50	ENSMUSG00000027364.14	ENSMUSG00000027364	1512.57	5.27843	0.346899	15.216	2.76774e-52	1.55284e-50
Fahd2a	ENSMUSG00000027371.10	ENSMUSG00000027371	646.998	1.17291	0.208297	5.63095	1.79224e-08	7.05639e-08
Mal	ENSMUSG00000027375.14	ENSMUSG00000027375	208.164	4.98992	1.42837	3.49344	0.000476838	0.0011275
Mall	ENSMUSG00000027377.2	ENSMUSG00000027377	6.92789	6.62137	1.75714	3.76826	0.000164389	0.000413854
Acoxl	ENSMUSG00000027380.10	ENSMUSG00000027380	96.4379	8.60046	0.914868	9.40077	5.41669e-21	5.69182e-20
Polr1b	ENSMUSG00000027395.15	ENSMUSG00000027395	6388.49	2.32899	0.344438	6.7617	1.36383e-11	7.14611e-11
Slc20a1	ENSMUSG00000027397.14	ENSMUSG00000027397	9204.74	1.38727	0.19031	7.28953	3.11048e-13	1.86993e-12
Pdyn	ENSMUSG00000027400.11	ENSMUSG00000027400	33.0587	8.01511	1.48968	5.38041	7.43168e-08	2.74861e-07
Tgm3	ENSMUSG00000027401.9	ENSMUSG00000027401	85.8912	4.15766	0.58566	7.0991	1.25573e-12	7.17663e-12
Snrpb	ENSMUSG00000027404.15	ENSMUSG00000027404	28516.8	2.32202	0.292565	7.93677	2.07513e-15	1.46636e-14
Nop56	ENSMUSG00000027405.16	ENSMUSG00000027405	22860.3	1.46543	0.274187	5.34462	9.06089e-08	3.32184e-07
Cpxm1	ENSMUSG00000027408.7	ENSMUSG00000027408	2053.27	1.35107	0.247794	5.45238	4.96989e-08	1.86947e-07
Lpin3	ENSMUSG00000027412.12	ENSMUSG00000027412	462.475	4.51658	1.00157	4.50952	6.49743e-06	1.94977e-05
Pcsk2	ENSMUSG00000027419.9	ENSMUSG00000027419	178.682	5.67712	1.91149	2.96999	0.00297808	0.00618535
Bfsp1	ENSMUSG00000027420.13	ENSMUSG00000027420	9.51219	4.07567	1.2313	3.31006	0.000932776	0.00210782
Dtd1	ENSMUSG00000027430.12	ENSMUSG00000027430	918.567	1.67248	0.463128	3.61127	0.0003047	0.000739249
Cst3	ENSMUSG00000027447.6	ENSMUSG00000027447	17498.6	2.67365	0.244533	10.9337	7.95553e-28	1.26e-26
Sdcbp2	ENSMUSG00000027456.8	ENSMUSG00000027456	265.843	2.69433	0.306989	8.77664	1.68426e-18	1.4922e-17
Slc52a3	ENSMUSG00000027463.14	ENSMUSG00000027463	177.658	9.8101	1.05036	9.33974	9.6572e-21	1.00262e-19
Rbck1	ENSMUSG00000027466.15	ENSMUSG00000027466	8588.48	1.64415	0.376309	4.36915	1.24731e-05	3.61771e-05
Dnmt3b	ENSMUSG00000027478.15	ENSMUSG00000027478	3605.78	5.10898	0.552852	9.24115	2.43873e-20	2.45485e-19
Bpifb1	ENSMUSG00000027485.15	ENSMUSG00000027485	19.3398	9.08423	1.70802	5.31856	1.04592e-07	3.80947e-07
Cdk5rap1	ENSMUSG00000027487.11	ENSMUSG00000027487	1436.5	3.22339	0.28946	11.1358	8.39453e-29	1.41419e-27
Snta1	ENSMUSG00000027488.12	ENSMUSG00000027488	1656.54	5.25407	0.53321	9.85365	6.60993e-23	7.78906e-22
Necab3	ENSMUSG00000027489.15	ENSMUSG00000027489	669.873	4.96534	0.266242	18.6497	1.26982e-77	2.05915e-75
E2f1	ENSMUSG00000027490.17	ENSMUSG00000027490	2388.61	1.76022	0.181163	9.71622	2.57142e-22	2.92059e-21
Fam210b	ENSMUSG00000027495.4	ENSMUSG00000027495	1307.49	2.92833	0.245802	11.9134	1.00822e-32	2.14578e-31
Aurka	ENSMUSG00000027496.15	ENSMUSG00000027496	7995.98	1.87883	0.232946	8.06553	7.29164e-16	5.33553e-15
Cstf1	ENSMUSG00000027498.14	ENSMUSG00000027498	6199.53	2.23311	0.455187	4.90592	9.29904e-07	3.07583e-06
Stmn2	ENSMUSG00000027500.10	ENSMUSG00000027500	4224.07	14.0455	0.923983	15.201	3.48185e-52	1.93193e-50
Rtf2	ENSMUSG00000027502.11	ENSMUSG00000027502	6682.03	2.69934	0.191794	14.0742	5.47109e-45	2.21086e-43
Tpd52	ENSMUSG00000027506.15	ENSMUSG00000027506	3843.93	1.41515	0.310008	4.56488	4.99779e-06	1.51935e-05
Rae1	ENSMUSG00000027509.11	ENSMUSG00000027509	6353.93	1.7779	0.170532	10.4256	1.89443e-25	2.61773e-24
Rbm38	ENSMUSG00000027510.17	ENSMUSG00000027510	4286.69	2.36948	0.162944	14.5417	6.59795e-48	3.08826e-46
Zbp1	ENSMUSG00000027514.14	ENSMUSG00000027514	72.7881	5.74501	0.696877	8.24393	1.66646e-16	1.28407e-15
Zdbf2	ENSMUSG00000027520.15	ENSMUSG00000027520	638.032	6.55902	0.964511	6.80036	1.04358e-11	5.52219e-11
Phactr3	ENSMUSG00000027525.18	ENSMUSG00000027525	94.2946	5.37077	1.18528	4.53123	5.8642e-06	1.76841e-05
Chmp4c	ENSMUSG00000027536.6	ENSMUSG00000027536	717.353	10.0715	0.658786	15.288	9.19435e-53	5.33718e-51
Nfatc2	ENSMUSG00000027544.16	ENSMUSG00000027544	79.3941	2.55567	0.7665	3.3342	0.000855446	0.0019452
Atp9a	ENSMUSG00000027546.15	ENSMUSG00000027546	6261.14	4.49842	0.380059	11.8361	2.53988e-32	5.28913e-31
Sall4	ENSMUSG00000027547.17	ENSMUSG00000027547	2755.68	14.2044	1.10198	12.8899	5.12966e-38	1.47522e-36
Zfp64	ENSMUSG00000027551.15	ENSMUSG00000027551	5100.46	2.82532	0.260369	10.8512	1.96765e-27	3.03602e-26
Car13	ENSMUSG00000027555.8	ENSMUSG00000027555	314.085	5.85584	0.428009	13.6816	1.30847e-42	4.74582e-41
Psma7	ENSMUSG00000027566.15	ENSMUSG00000027566	17364.4	2.35105	0.176228	13.341	1.33699e-40	4.45103e-39
Nkain4	ENSMUSG00000027574.15	ENSMUSG00000027574	244.485	2.22329	0.635378	3.49917	0.000466711	0.00110553
Arfgap1	ENSMUSG00000027575.19	ENSMUSG00000027575	5449.39	1.14858	0.22342	5.14091	2.7341e-07	9.55796e-07
Oprl1	ENSMUSG00000027584.17	ENSMUSG00000027584	116.391	6.06323	0.746773	8.11924	4.69108e-16	3.48435e-15
Raly	ENSMUSG00000027593.15	ENSMUSG00000027593	21967.1	1.84928	0.221057	8.36562	5.97998e-17	4.74603e-16
Ahcy	ENSMUSG00000027597.15	ENSMUSG00000027597	44728.4	4.49195	0.32789	13.6996	1.02114e-42	3.73599e-41
Mtfr1	ENSMUSG00000027601.13	ENSMUSG00000027601	5759.37	1.47475	0.372023	3.96414	7.36625e-05	0.000194323
Map1lc3a	ENSMUSG00000027602.9	ENSMUSG00000027602	4571.09	3.54738	0.196636	18.0404	9.38653e-73	1.22244e-70
Gss	ENSMUSG00000027610.17	ENSMUSG00000027610	4054.47	4.05235	0.264588	15.3157	6.00866e-53	3.52868e-51
Mmp24	ENSMUSG00000027612.7	ENSMUSG00000027612	95.9105	4.45961	0.523861	8.51297	1.69539e-17	1.39946e-16
Eif6	ENSMUSG00000027613.15	ENSMUSG00000027613	29646.4	4.40125	0.332003	13.2567	4.12892e-40	1.33052e-38
Aar2	ENSMUSG00000027628.10	ENSMUSG00000027628	5249.19	2.90035	0.334521	8.67015	4.3156e-18	3.72119e-17
Rab5if	ENSMUSG00000027637.3	ENSMUSG00000027637	8258.96	1.61919	0.391189	4.13915	3.48591e-05	9.59676e-05
Samhd1	ENSMUSG00000027639.16	ENSMUSG00000027639	2665.5	1.2606	0.399924	3.1521	0.00162102	0.00351608
Ctnnbl1	ENSMUSG00000027649.15	ENSMUSG00000027649	5156.29	1.94527	0.201644	9.64706	5.05829e-22	5.68097e-21
Ocstamp	ENSMUSG00000027670.4	ENSMUSG00000027670	19.3981	4.67342	1.02284	4.56906	4.89922e-06	1.49136e-05
Actl6a	ENSMUSG00000027671.14	ENSMUSG00000027671	8884.37	1.56385	0.241545	6.47438	9.52048e-11	4.62589e-10
Ncoa3	ENSMUSG00000027678.17	ENSMUSG00000027678	4272.75	1.20103	0.366471	3.27728	0.00104811	0.00234861
Lrrc34	ENSMUSG00000027702.7	ENSMUSG00000027702	211.868	10.6726	1.09222	9.77146	1.49284e-22	1.72359e-21
Lrriq4	ENSMUSG00000027703.16	ENSMUSG00000027703	44.957	9.26174	1.32827	6.97279	3.10715e-12	1.71833e-11
Sohlh2	ENSMUSG00000027794.4	ENSMUSG00000027794	918.441	12.7926	1.09978	11.6319	2.83637e-31	5.51371e-30
Mme	ENSMUSG00000027820.12	ENSMUSG00000027820	386.785	9.11333	1.06181	8.58282	9.25748e-18	7.77177e-17
Kcnab1	ENSMUSG00000027827.17	ENSMUSG00000027827	68.2609	5.39904	1.71931	3.14024	0.0016881	0.00365055
Sycp1	ENSMUSG00000027855.13	ENSMUSG00000027855	26.6561	8.02585	1.48556	5.40256	6.56963e-08	2.44127e-07
Tspan2	ENSMUSG00000027858.13	ENSMUSG00000027858	228.13	3.89699	1.0547	3.69488	0.000219993	0.000543604
Ngf	ENSMUSG00000027859.10	ENSMUSG00000027859	5.50471	6.2089	1.88775	3.28904	0.00100529	0.00225969
Vangl1	ENSMUSG00000027860.15	ENSMUSG00000027860	1997.62	2.13997	0.415593	5.1492	2.61603e-07	9.16813e-07
Cd2	ENSMUSG00000027863.8	ENSMUSG00000027863	16.5538	8.85765	1.60905	5.50489	3.69396e-08	1.40828e-07
Hmgcs2	ENSMUSG00000027875.12	ENSMUSG00000027875	29.4516	4.86229	1.02493	4.74402	2.09519e-06	6.65521e-06
Gstm4	ENSMUSG00000027890.17	ENSMUSG00000027890	668.229	9.95896	0.61311	16.2434	2.48938e-59	1.89035e-57
Kcnc4	ENSMUSG00000027895.10	ENSMUSG00000027895	144.52	2.19156	0.61887	3.54122	0.000398278	0.000952493
S100a11	ENSMUSG00000027907.4	ENSMUSG00000027907	4972.48	4.02542	0.366632	10.9794	4.79846e-28	7.69683e-27
Npr1	ENSMUSG00000027931.12	ENSMUSG00000027931	2986.62	1.84336	0.2573	7.16424	7.82188e-13	4.54678e-12
Slc27a3	ENSMUSG00000027932.14	ENSMUSG00000027932	740.636	1.79157	0.333911	5.36541	8.07655e-08	2.9766e-07
Creb3l4	ENSMUSG00000027938.11	ENSMUSG00000027938	99.4395	5.20717	0.426027	12.2226	2.35355e-34	5.52349e-33
Hax1	ENSMUSG00000027944.13	ENSMUSG00000027944	23454.9	3.40855	0.16803	20.2854	1.73154e-91	4.48682e-89
Pmvk	ENSMUSG00000027952.16	ENSMUSG00000027952	5289.15	2.19505	0.185054	11.8617	1.87187e-32	3.9208e-31
Gask1b	ENSMUSG00000027955.16	ENSMUSG00000027955	238.9	6.96832	1.3057	5.33684	9.45821e-08	3.46044e-07
Tmem144	ENSMUSG00000027956.11	ENSMUSG00000027956	267.596	4.89135	1.54913	3.15749	0.00159136	0.00345712
Ndst4	ENSMUSG00000027971.16	ENSMUSG00000027971	54.1655	7.87508	2.33041	3.37927	0.000726779	0.0016701
Ndst3	ENSMUSG00000027977.15	ENSMUSG00000027977	20.9574	8.36948	2.05352	4.07567	4.58816e-05	0.000124513
Hadh	ENSMUSG00000027984.8	ENSMUSG00000027984	9395.03	2.05881	0.289396	7.11416	1.12598e-12	6.4527e-12
Plrg1	ENSMUSG00000027998.11	ENSMUSG00000027998	7348	1.15819	0.30917	3.74613	0.000179581	0.000449713
Gar1	ENSMUSG00000028010.16	ENSMUSG00000028010	2882.12	1.66643	0.231958	7.18417	6.76157e-13	3.95697e-12
Pitx2	ENSMUSG00000028023.16	ENSMUSG00000028023	46.0103	5.92888	0.931341	6.36595	1.9408e-10	9.16439e-10
Efna3	ENSMUSG00000028039.11	ENSMUSG00000028039	416.253	2.31888	0.431659	5.37203	7.7855e-08	2.87228e-07
Efna4	ENSMUSG00000028040.7	ENSMUSG00000028040	746.732	2.28417	0.303917	7.51578	5.65718e-14	3.60165e-13
Gba	ENSMUSG00000028048.11	ENSMUSG00000028048	3929.38	1.27834	0.311269	4.10687	4.01061e-05	0.000109692
Scamp3	ENSMUSG00000028049.15	ENSMUSG00000028049	5977.85	1.64802	0.304709	5.40849	6.35569e-08	2.36632e-07
Sema4a	ENSMUSG00000028064.17	ENSMUSG00000028064	272.358	5.81431	0.848238	6.85457	7.15253e-12	3.83569e-11
Pmf1	ENSMUSG00000028066.15	ENSMUSG00000028066	7124.64	2.05254	0.252123	8.14103	3.9192e-16	2.92486e-15
Iqgap3	ENSMUSG00000028068.14	ENSMUSG00000028068	6698.51	2.11167	0.361	5.84951	4.93012e-09	2.0564e-08
Naxe	ENSMUSG00000028070.7	ENSMUSG00000028070	9548.01	2.8053	0.332007	8.4495	2.92545e-17	2.3735e-16
Ntrk1	ENSMUSG00000028072.6	ENSMUSG00000028072	40.5017	4.59489	0.928334	4.9496	7.43644e-07	2.48855e-06
Rps3a1	ENSMUSG00000028081.6	ENSMUSG00000028081	78927.9	1.03393	0.202127	5.11527	3.133e-07	1.08918e-06
Gatb	ENSMUSG00000028085.12	ENSMUSG00000028085	1921.53	1.2857	0.226013	5.68864	1.28059e-08	5.11725e-08
Fmo5	ENSMUSG00000028088.14	ENSMUSG00000028088	97.0903	1.09747	0.38652	2.83937	0.00452023	0.00910092
Acp6	ENSMUSG00000028093.15	ENSMUSG00000028093	4430.01	1.91411	0.140867	13.588	4.71603e-42	1.66954e-40
Gpr89	ENSMUSG00000028096.13	ENSMUSG00000028096	2637.28	1.66409	0.416438	3.996	6.44207e-05	0.000171491
Nudt17	ENSMUSG00000028100.11	ENSMUSG00000028100	660.563	4.51462	0.301401	14.9788	1.01051e-50	5.33594e-49
Pex11b	ENSMUSG00000028102.15	ENSMUSG00000028102	1478.76	1.23613	0.203525	6.0736	1.25073e-09	5.50464e-09
Tars2	ENSMUSG00000028107.14	ENSMUSG00000028107	6221.44	2.54161	0.208365	12.1979	3.18933e-34	7.41571e-33
Hormad1	ENSMUSG00000028109.14	ENSMUSG00000028109	131.124	11.8418	1.41479	8.36998	5.76259e-17	4.57783e-16
Bnipl	ENSMUSG00000028115.16	ENSMUSG00000028115	51.4895	6.41353	0.725444	8.84084	9.50044e-19	8.54971e-18
Them5	ENSMUSG00000028148.11	ENSMUSG00000028148	10.7949	5.75949	1.38493	4.15868	3.20096e-05	8.85202e-05
Dapp1	ENSMUSG00000028159.14	ENSMUSG00000028159	246.104	7.89926	1.03176	7.65609	1.91679e-14	1.26685e-13
Manba	ENSMUSG00000028164.15	ENSMUSG00000028164	2549.64	2.25247	0.529853	4.25113	2.12698e-05	6.00559e-05
Bdh2	ENSMUSG00000028167.15	ENSMUSG00000028167	312.406	1.12978	0.399064	2.83108	0.00463912	0.0093246
Tacr3	ENSMUSG00000028172.5	ENSMUSG00000028172	23.1052	3.99284	1.34444	2.96989	0.00297905	0.00618676
Cth	ENSMUSG00000028179.12	ENSMUSG00000028179	8567.78	1.9031	0.355633	5.3513	8.73265e-08	3.20712e-07
Ccn1	ENSMUSG00000028195.4	ENSMUSG00000028195	823.239	2.59662	0.350586	7.40652	1.29654e-13	8.06046e-13
Rps20	ENSMUSG00000028234.6	ENSMUSG00000028234	49105.8	1.95322	0.206621	9.45318	3.28676e-21	3.50054e-20
Gabrr1	ENSMUSG00000028280.9	ENSMUSG00000028280	44.1551	3.17952	0.85051	3.73836	0.000185222	0.00046301
Cga	ENSMUSG00000028298.10	ENSMUSG00000028298	15.2683	7.76966	1.5168	5.12239	3.01684e-07	1.05069e-06
Polr1e	ENSMUSG00000028318.14	ENSMUSG00000028318	1676.52	1.11564	0.219202	5.08957	3.5887e-07	1.24108e-06
Stra6l	ENSMUSG00000028327.14	ENSMUSG00000028327	62.8816	3.91453	0.739888	5.29071	1.21845e-07	4.41547e-07
Trmo	ENSMUSG00000028331.12	ENSMUSG00000028331	1310.99	2.82866	0.277636	10.1884	2.23471e-24	2.89384e-23
Nans	ENSMUSG00000028334.10	ENSMUSG00000028334	8608.05	3.33914	0.274282	12.1741	4.27089e-34	9.89391e-33
Ptgr1	ENSMUSG00000028378.6	ENSMUSG00000028378	2145.29	2.33201	0.538591	4.32983	1.49225e-05	4.28906e-05
Snx30	ENSMUSG00000028385.14	ENSMUSG00000028385	1218.34	1.53713	0.290994	5.28234	1.27541e-07	4.61193e-07
Wdr31	ENSMUSG00000028391.16	ENSMUSG00000028391	1752.25	5.18531	0.230762	22.4704	8.0833e-112	3.5644e-109
Bspry	ENSMUSG00000028392.15	ENSMUSG00000028392	840.267	9.98222	0.595491	16.763	4.55158e-63	4.01417e-61
Alad	ENSMUSG00000028393.10	ENSMUSG00000028393	3092.96	2.86554	0.274754	10.4295	1.81902e-25	2.5163e-24
Dmac1	ENSMUSG00000028398.8	ENSMUSG00000028398	1718	1.15692	0.370689	3.121	0.00180237	0.0038793
Smu1	ENSMUSG00000028409.11	ENSMUSG00000028409	8882.58	1.41837	0.32643	4.3451	1.39215e-05	4.01464e-05
Nol6	ENSMUSG00000028430.14	ENSMUSG00000028430	18306.4	3.20736	0.370494	8.65698	4.84437e-18	4.16569e-17
Elp1	ENSMUSG00000028431.11	ENSMUSG00000028431	6384.47	1.39148	0.228868	6.07985	1.20292e-09	5.3026e-09
Ubap2	ENSMUSG00000028433.14	ENSMUSG00000028433	11222.6	1.55619	0.2829	5.50084	3.77984e-08	1.43905e-07
Epb41l4b	ENSMUSG00000028434.12	ENSMUSG00000028434	758.319	2.58169	0.575094	4.48917	7.15028e-06	2.13523e-05
Aqp3	ENSMUSG00000028435.8	ENSMUSG00000028435	418.441	8.58474	1.15898	7.40714	1.29053e-13	8.0271e-13
Dctn3	ENSMUSG00000028447.11	ENSMUSG00000028447	3928.34	1.76327	0.150741	11.6973	1.31504e-31	2.6233e-30
Vcp	ENSMUSG00000028452.7	ENSMUSG00000028452	54070.7	1.33026	0.234599	5.67037	1.4249e-08	5.66511e-08
Fancg	ENSMUSG00000028453.10	ENSMUSG00000028453	1187.2	1.38693	0.406295	3.41359	0.000641119	0.00148686
Stoml2	ENSMUSG00000028455.15	ENSMUSG00000028455	7850.26	1.48714	0.298882	4.97566	6.50262e-07	2.1877e-06
Sit1	ENSMUSG00000028460.6	ENSMUSG00000028460	8.17557	7.83658	1.93005	4.0603	4.90096e-05	0.000132486
Ccdc107	ENSMUSG00000028461.12	ENSMUSG00000028461	2541.28	1.21183	0.314093	3.8582	0.000114226	0.000293657
Car9	ENSMUSG00000028463.14	ENSMUSG00000028463	22.4592	4.39662	0.716387	6.13722	8.39807e-10	3.75597e-09
Tpm2	ENSMUSG00000028464.16	ENSMUSG00000028464	812.565	5.24396	0.51758	10.1317	3.99677e-24	5.07881e-23
Hint2	ENSMUSG00000028470.10	ENSMUSG00000028470	2091.51	2.06194	0.333941	6.17456	6.63487e-10	2.99511e-09
Clta	ENSMUSG00000028478.18	ENSMUSG00000028478	19155.7	1.74734	0.22819	7.65741	1.89723e-14	1.25459e-13
[truncated: 4,357 more rows]

## Sheet: Downregulated genes
Supplementary Dataset 2. List of significantly downregulated genes obtained from the RNAseq
analysis after reprogramming of adult NSCs into iPSCs. Log2FC and padj are indicated. We considered that
a gene was significantly downregulated when the log2FC < -1 and padj< 0.01 for each gene
gene_name	gene_id_gencode	gene_id_ensembl	baseMean	log2FoldChange	lfcSE	stat	pvalue	padj
Gnai3	ENSMUSG00000000001.4	ENSMUSG00000000001	7086.14	-1.91639	0.390972	-4.90159	9.50625e-07	3.14146e-06
Scml2	ENSMUSG00000000037.17	ENSMUSG00000000037	273.977	-3.32543	0.665006	-5.0006	5.71515e-07	1.93469e-06
Cav2	ENSMUSG00000000058.6	ENSMUSG00000000058	2557.01	-6.23893	1.40287	-4.44726	8.69721e-06	2.56843e-05
Klf6	ENSMUSG00000000078.7	ENSMUSG00000000078	4062.96	-2.64338	0.316662	-8.34763	6.96457e-17	5.50016e-16
Tbx2	ENSMUSG00000000093.6	ENSMUSG00000000093	128.418	-2.87759	0.491661	-5.85279	4.83393e-09	2.01762e-08
Wnt3	ENSMUSG00000000125.5	ENSMUSG00000000125	55.5862	-2.22995	0.654688	-3.40613	0.00065892	0.00152518
Fer	ENSMUSG00000000127.15	ENSMUSG00000000127	1289.57	-2.26984	0.446475	-5.08391	3.69737e-07	1.27708e-06
Axin2	ENSMUSG00000000142.15	ENSMUSG00000000142	2505.09	-1.60446	0.395182	-4.06006	4.90606e-05	0.00013261
Gna12	ENSMUSG00000000149.10	ENSMUSG00000000149	7039.06	-1.70932	0.187341	-9.12411	7.23289e-20	7.07663e-19
Ccnd2	ENSMUSG00000000184.12	ENSMUSG00000000184	30672.5	-7.24612	0.340675	-21.2699	2.1589e-100	7.33306e-98
Btbd17	ENSMUSG00000000202.9	ENSMUSG00000000202	889.885	-5.23589	0.719056	-7.28161	3.29861e-13	1.9783e-12
Lhx2	ENSMUSG00000000247.11	ENSMUSG00000000247	1090.8	-4.76234	0.940191	-5.06529	4.07774e-07	1.40192e-06
Mid2	ENSMUSG00000000266.11	ENSMUSG00000000266	2448.16	-5.13988	1.55204	-3.31169	0.000927339	0.00209629
Cdh4	ENSMUSG00000000305.12	ENSMUSG00000000305	11408.3	-5.96512	0.444515	-13.4194	4.65679e-41	1.58818e-39
Bcl6b	ENSMUSG00000000317.11	ENSMUSG00000000317	414.012	-2.58808	0.66226	-3.90795	9.30822e-05	0.000242222
Dbt	ENSMUSG00000000340.10	ENSMUSG00000000340	2669.48	-1.31978	0.415806	-3.17402	0.00150342	0.0032791
Dazap2	ENSMUSG00000000346.9	ENSMUSG00000000346	8256.84	-1.89325	0.184532	-10.2597	1.07004e-24	1.41554e-23
Trappc10	ENSMUSG00000000374.8	ENSMUSG00000000374	4280.82	-1.78526	0.230804	-7.73496	1.03432e-14	6.97734e-14
Cttnbp2	ENSMUSG00000000416.16	ENSMUSG00000000416	1181.55	-2.88721	0.751075	-3.84411	0.000120993	0.0003101
Galnt1	ENSMUSG00000000420.15	ENSMUSG00000000420	6439.75	-2.95388	0.169996	-17.3762	1.24974e-67	1.30884e-65
Tom1l2	ENSMUSG00000000538.18	ENSMUSG00000000538	3607.48	-1.86629	0.355835	-5.24482	1.56438e-07	5.60922e-07
Sox9	ENSMUSG00000000567.5	ENSMUSG00000000567	4405.12	-5.59029	0.430793	-12.9767	1.65815e-38	4.85754e-37
Dynlt1c	ENSMUSG00000000579.14	ENSMUSG00000000579	219.076	-3.60053	0.536065	-6.71659	1.86028e-11	9.62698e-11
C1d	ENSMUSG00000000581.8	ENSMUSG00000000581	1768.32	-1.33619	0.264743	-5.04711	4.48533e-07	1.53449e-06
Krit1	ENSMUSG00000000600.15	ENSMUSG00000000600	3272.98	-2.59378	0.239144	-10.8461	2.08108e-27	3.20318e-26
Clcn4	ENSMUSG00000000605.9	ENSMUSG00000000605	2644.52	-2.86801	0.796635	-3.60016	0.00031802	0.000769636
Myo18a	ENSMUSG00000000631.20	ENSMUSG00000000631	9110.55	-1.86049	0.532464	-3.49412	0.000475625	0.00112495
Abhd15	ENSMUSG00000000686.11	ENSMUSG00000000686	220.592	-4.22661	0.488801	-8.6469	5.29167e-18	4.54101e-17
Loxl3	ENSMUSG00000000693.10	ENSMUSG00000000693	575.667	-2.99331	0.537494	-5.56901	2.56192e-08	9.93038e-08
Kat2b	ENSMUSG00000000708.14	ENSMUSG00000000708	1742.69	-1.49605	0.253919	-5.89186	3.81877e-09	1.60913e-08
Tubgcp3	ENSMUSG00000000759.14	ENSMUSG00000000759	3443.54	-1.89028	0.177498	-10.6496	1.75057e-26	2.56863e-25
Ddx3x	ENSMUSG00000000787.12	ENSMUSG00000000787	34411.2	-2.00002	0.299907	-6.6688	2.57912e-11	1.31573e-10
Usp32	ENSMUSG00000000804.14	ENSMUSG00000000804	4324.19	-2.72638	0.191663	-14.2249	6.42023e-46	2.7305e-44
Zfp512b	ENSMUSG00000000823.16	ENSMUSG00000000823	3218.49	-2.66068	0.179101	-14.8558	6.38441e-50	3.24843e-48
Fmr1	ENSMUSG00000000838.17	ENSMUSG00000000838	9180.03	-3.57945	0.17081	-20.9557	1.66471e-97	5.10273e-95
Dlg3	ENSMUSG00000000881.12	ENSMUSG00000000881	1291.62	-1.09925	0.343324	-3.2018	0.00136571	0.00299932
Hoxa4	ENSMUSG00000000942.10	ENSMUSG00000000942	508.556	-4.97397	0.399227	-12.459	1.24942e-35	3.11549e-34
Gm38393	ENSMUSG00000000948.16	ENSMUSG00000000948	430.236	-1.14845	0.356491	-3.22154	0.00127505	0.00281745
Snapin	ENSMUSG00000001018.15	ENSMUSG00000001018	1835.54	-1.32744	0.214052	-6.20148	5.59358e-10	2.54056e-09
Mapk7	ENSMUSG00000001034.17	ENSMUSG00000001034	8233.46	-1.05338	0.314166	-3.35295	0.00079955	0.00182631
Epn2	ENSMUSG00000001036.17	ENSMUSG00000001036	20323.8	-2.88838	0.403484	-7.1586	8.15024e-13	4.73e-12
Sec24b	ENSMUSG00000001052.15	ENSMUSG00000001052	3461.92	-2.27327	0.292367	-7.7754	7.52079e-15	5.11874e-14
Vps9d1	ENSMUSG00000001062.18	ENSMUSG00000001062	1408.6	-2.06593	0.333706	-6.19087	5.98347e-10	2.70997e-09
Zfp276	ENSMUSG00000001065.15	ENSMUSG00000001065	1469.39	-2.02409	0.420419	-4.81447	1.47591e-06	4.77438e-06
Luzp1	ENSMUSG00000001089.14	ENSMUSG00000001089	3883.9	-1.46415	0.260636	-5.61759	1.93644e-08	7.60031e-08
Ift20	ENSMUSG00000001105.15	ENSMUSG00000001105	1266.48	-1.21387	0.339704	-3.57331	0.000352501	0.000848101
Mxd1	ENSMUSG00000001156.9	ENSMUSG00000001156	491.306	-2.69583	0.313282	-8.60512	7.62381e-18	6.45417e-17
Ocrl	ENSMUSG00000001173.15	ENSMUSG00000001173	1944.06	-1.05781	0.219232	-4.82509	1.39943e-06	4.53808e-06
Calm1	ENSMUSG00000001175.15	ENSMUSG00000001175	25767.2	-1.65575	0.209593	-7.89983	2.79289e-15	1.95869e-14
Gabrg1	ENSMUSG00000001260.10	ENSMUSG00000001260	3297.65	-4.66445	1.33965	-3.48183	0.000497991	0.00117354
Sp1	ENSMUSG00000001280.13	ENSMUSG00000001280	7357.56	-1.71965	0.568766	-3.02347	0.00249896	0.0052575
Srr	ENSMUSG00000001323.17	ENSMUSG00000001323	2151.6	-4.08704	0.645748	-6.32915	2.46509e-10	1.15619e-09
Fbxo9	ENSMUSG00000001366.14	ENSMUSG00000001366	1216.25	-1.64516	0.429132	-3.83368	0.00012624	0.000322923
Vps50	ENSMUSG00000001376.17	ENSMUSG00000001376	2639.49	-1.94957	0.328664	-5.93181	2.99618e-09	1.27664e-08
Ell2	ENSMUSG00000001542.7	ENSMUSG00000001542	1162.42	-1.25224	0.360892	-3.46985	0.000520748	0.00122453
Gstt1	ENSMUSG00000001663.10	ENSMUSG00000001663	675.044	-2.92048	0.809742	-3.60667	0.000310148	0.000751613
Ubl3	ENSMUSG00000001687.15	ENSMUSG00000001687	3863.88	-1.1964	0.2916	-4.10287	4.08054e-05	0.000111495
Gramd3	ENSMUSG00000001700.10	ENSMUSG00000001700	1026.53	-1.33469	0.467915	-2.85242	0.00433878	0.00876297
Akt1	ENSMUSG00000001729.14	ENSMUSG00000001729	10847.4	-2.49971	0.251983	-9.92016	3.40209e-23	4.0895e-22
Naglu	ENSMUSG00000001751.9	ENSMUSG00000001751	1088.55	-3.0707	0.255705	-12.0088	3.19511e-33	6.98948e-32
Smo	ENSMUSG00000001761.7	ENSMUSG00000001761	4597.18	-3.78096	0.314475	-12.0231	2.68707e-33	5.89864e-32
Rin2	ENSMUSG00000001768.16	ENSMUSG00000001768	2130.46	-4.20774	0.430099	-9.78318	1.32969e-22	1.53946e-21
Chordc1	ENSMUSG00000001774.8	ENSMUSG00000001774	3985.16	-2.00571	0.245804	-8.15977	3.35657e-16	2.52295e-15
Lrp3	ENSMUSG00000001802.16	ENSMUSG00000001802	2583.31	-3.08953	0.557461	-5.54213	2.98808e-08	1.14981e-07
45542	ENSMUSG00000001833.17	ENSMUSG00000001833	22302.8	-3.71933	0.294634	-12.6236	1.5657e-36	4.14689e-35
Aif1l	ENSMUSG00000001864.13	ENSMUSG00000001864	4663.59	-3.06054	0.326966	-9.36042	7.94172e-21	8.28623e-20
Ugp2	ENSMUSG00000001891.16	ENSMUSG00000001891	3850.3	-2.38643	0.269602	-8.85168	8.62121e-19	7.78076e-18
Nfix	ENSMUSG00000001911.16	ENSMUSG00000001911	4653.74	-4.57841	0.915754	-4.99961	5.74476e-07	1.94392e-06
Ap4e1	ENSMUSG00000001998.15	ENSMUSG00000001998	1268.74	-2.70049	0.28697	-9.41035	4.94476e-21	5.21469e-20
Srpk3	ENSMUSG00000002007.5	ENSMUSG00000002007	69.2264	-3.0107	1.06057	-2.83875	0.00452913	0.00911592
Kmt2a	ENSMUSG00000002028.13	ENSMUSG00000002028	11360.1	-3.78465	0.296206	-12.7771	2.20202e-37	6.16346e-36
Acp2	ENSMUSG00000002103.16	ENSMUSG00000002103	3417.83	-1.66902	0.384069	-4.34563	1.38876e-05	4.00671e-05
Celf2	ENSMUSG00000002107.18	ENSMUSG00000002107	4989.46	-3.07678	1.03555	-2.97117	0.00296671	0.00616573
Rmnd5a	ENSMUSG00000002222.14	ENSMUSG00000002222	6766.08	-1.95368	0.287429	-6.7971	1.06742e-11	5.64598e-11
Tead3	ENSMUSG00000002249.21	ENSMUSG00000002249	779.92	-1.34215	0.264655	-5.07133	3.95035e-07	1.35998e-06
Metrn	ENSMUSG00000002274.13	ENSMUSG00000002274	12031.4	-1.92352	0.304156	-6.32411	2.54696e-10	1.19192e-09
Tm9sf1	ENSMUSG00000002320.15	ENSMUSG00000002320	3205.78	-1.40133	0.230458	-6.08063	1.1971e-09	5.27789e-09
Gmpr2	ENSMUSG00000002326.6	ENSMUSG00000002326	1337.32	-1.20074	0.257282	-4.66702	3.056e-06	9.51474e-06
Dhrs1	ENSMUSG00000002332.16	ENSMUSG00000002332	2493.02	-1.06397	0.183624	-5.79429	6.86097e-09	2.8192e-08
Ncan	ENSMUSG00000002341.8	ENSMUSG00000002341	27558.5	-5.89565	0.633588	-9.30517	1.33773e-20	1.37916e-19
Snx9	ENSMUSG00000002365.10	ENSMUSG00000002365	4007.78	-3.16479	0.235907	-13.4154	4.91182e-41	1.67062e-39
Braf	ENSMUSG00000002413.15	ENSMUSG00000002413	2787.73	-1.8009	0.207196	-8.69177	3.56842e-18	3.08964e-17
Rgs20	ENSMUSG00000002459.17	ENSMUSG00000002459	816.944	-4.76994	0.940797	-5.0701	3.97597e-07	1.36824e-06
Tchp	ENSMUSG00000002486.15	ENSMUSG00000002486	926.998	-1.76241	0.194531	-9.05976	1.30742e-19	1.24951e-18
Golga2	ENSMUSG00000002546.16	ENSMUSG00000002546	5058.94	-1.29569	0.241322	-5.36913	7.91157e-08	2.91622e-07
Axl	ENSMUSG00000002602.16	ENSMUSG00000002602	1679.91	-2.32951	0.698673	-3.33419	0.00085547	0.0019452
Zfp40	ENSMUSG00000002617.14	ENSMUSG00000002617	833.421	-3.79055	0.462991	-8.18709	2.6761e-16	2.02419e-15
Med6	ENSMUSG00000002679.14	ENSMUSG00000002679	1175.86	-2.1517	0.262313	-8.20281	2.3483e-16	1.78971e-15
Prkd1	ENSMUSG00000002688.8	ENSMUSG00000002688	1074.61	-4.58962	0.334262	-13.7306	6.65722e-43	2.46798e-41
Prkra	ENSMUSG00000002731.6	ENSMUSG00000002731	1249.69	-1.30448	0.240524	-5.42348	5.84496e-08	2.18166e-07
Fkbp7	ENSMUSG00000002732.14	ENSMUSG00000002732	223.009	-1.68163	0.465278	-3.61425	0.000301219	0.000731652
Baz1b	ENSMUSG00000002748.7	ENSMUSG00000002748	13899.7	-2.4195	0.241869	-10.0034	1.47281e-23	1.8068e-22
Epdr1	ENSMUSG00000002808.7	ENSMUSG00000002808	2756.82	-3.63311	0.423318	-8.58245	9.28744e-18	7.79432e-17
Nab1	ENSMUSG00000002881.14	ENSMUSG00000002881	1518.29	-4.06193	0.466083	-8.71502	2.90703e-18	2.53621e-17
Il17ra	ENSMUSG00000002897.5	ENSMUSG00000002897	524.206	-1.3527	0.312484	-4.32888	1.4987e-05	4.30612e-05
Cd36	ENSMUSG00000002944.15	ENSMUSG00000002944	705.007	-5.33465	1.04758	-5.09235	3.53645e-07	1.22369e-06
Timm44	ENSMUSG00000002949.15	ENSMUSG00000002949	3619.77	-1.76612	0.256232	-6.89267	5.47562e-12	2.96744e-11
Cdkn1b	ENSMUSG00000003031.14	ENSMUSG00000003031	7291.66	-2.95739	0.259725	-11.3866	4.87533e-30	8.81593e-29
Hmgn2	ENSMUSG00000003038.15	ENSMUSG00000003038	13602.8	-1.48468	0.387618	-3.83026	0.000128008	0.000327178
Pafah1b2	ENSMUSG00000003131.7	ENSMUSG00000003131	6976.18	-2.04144	0.314261	-6.49601	8.24776e-11	4.02617e-10
Foxj2	ENSMUSG00000003154.15	ENSMUSG00000003154	1450.7	-2.62546	0.305228	-8.60166	7.85738e-18	6.63627e-17
Zfp959	ENSMUSG00000003198.10	ENSMUSG00000003198	287.596	-1.70288	0.356151	-4.78133	1.74135e-06	5.59061e-06
Ranbp2	ENSMUSG00000003226.7	ENSMUSG00000003226	8875.23	-1.88135	0.289516	-6.49825	8.12595e-11	3.96979e-10
Grk5	ENSMUSG00000003228.9	ENSMUSG00000003228	878.72	-2.30519	0.340926	-6.76155	1.36522e-11	7.15192e-11
Dvl3	ENSMUSG00000003233.12	ENSMUSG00000003233	5110.5	-1.60125	0.275833	-5.80514	6.43108e-09	2.6521e-08
Glg1	ENSMUSG00000003316.14	ENSMUSG00000003316	15888	-1.78214	0.282283	-6.31332	2.73107e-10	1.27475e-09
Grik5	ENSMUSG00000003378.9	ENSMUSG00000003378	3229.04	-2.89334	0.589104	-4.91142	9.042e-07	2.99513e-06
Etv3	ENSMUSG00000003382.18	ENSMUSG00000003382	1442.11	-2.61298	0.237849	-10.9859	4.4687e-28	7.17246e-27
Rab3b	ENSMUSG00000003411.10	ENSMUSG00000003411	14301.7	-3.71391	0.299673	-12.3932	2.84463e-35	6.94173e-34
Bicd1	ENSMUSG00000003452.15	ENSMUSG00000003452	1278.54	-2.74895	0.348487	-7.88826	3.06423e-15	2.14419e-14
Dusp3	ENSMUSG00000003518.13	ENSMUSG00000003518	1670.13	-2.3859	0.377487	-6.32048	2.60759e-10	1.21961e-09
Ddr1	ENSMUSG00000003534.17	ENSMUSG00000003534	7983.15	-1.89914	0.473205	-4.01335	5.98618e-05	0.000159982
Rnf215	ENSMUSG00000003581.14	ENSMUSG00000003581	1157.21	-1.07389	0.216505	-4.96013	7.04462e-07	2.36309e-06
Cp	ENSMUSG00000003617.16	ENSMUSG00000003617	1507.77	-4.90395	0.606944	-8.07973	6.49083e-16	4.77343e-15
Crot	ENSMUSG00000003623.4	ENSMUSG00000003623	4966.84	-2.46	0.34759	-7.07729	1.46998e-12	8.3555e-12
Insig2	ENSMUSG00000003721.14	ENSMUSG00000003721	1236.52	-1.67437	0.388346	-4.31155	1.62111e-05	4.63927e-05
Brd8	ENSMUSG00000003778.14	ENSMUSG00000003778	7665.63	-1.80438	0.240156	-7.51333	5.76413e-14	3.66603e-13
Mast2	ENSMUSG00000003810.12	ENSMUSG00000003810	7829.49	-1.96015	0.267942	-7.31557	2.56283e-13	1.55371e-12
Nfat5	ENSMUSG00000003847.16	ENSMUSG00000003847	7322.02	-4.2055	0.415946	-10.1107	4.95304e-24	6.25601e-23
Zfp81	ENSMUSG00000003929.11	ENSMUSG00000003929	1293.34	-2.83993	0.449851	-6.31304	2.73608e-10	1.27638e-09
Hlf	ENSMUSG00000003949.16	ENSMUSG00000003949	2647.61	-4.24943	0.885793	-4.79732	1.60806e-06	5.1812e-06
Fam162a	ENSMUSG00000003955.8	ENSMUSG00000003955	1178.02	-1.12252	0.313939	-3.57559	0.000349437	0.000841616
Grm3	ENSMUSG00000003974.6	ENSMUSG00000003974	1393	-4.68374	1.19966	-3.90423	9.45242e-05	0.000245618
Ssbp2	ENSMUSG00000003992.15	ENSMUSG00000003992	2238.55	-3.68183	0.501243	-7.34539	2.05157e-13	1.25496e-12
Brinp2	ENSMUSG00000004031.13	ENSMUSG00000004031	3029.24	-4.59791	1.09122	-4.21356	2.51373e-05	7.04847e-05
Gstm5	ENSMUSG00000004032.10	ENSMUSG00000004032	3147	-1.59146	0.302951	-5.25319	1.49483e-07	5.36598e-07
Gstm7	ENSMUSG00000004035.12	ENSMUSG00000004035	1295.06	-1.37577	0.311472	-4.41697	1.00092e-05	2.93389e-05
Stat3	ENSMUSG00000004040.16	ENSMUSG00000004040	12677.9	-3.43014	0.301767	-11.3668	6.11731e-30	1.10221e-28
Map3k20	ENSMUSG00000004085.14	ENSMUSG00000004085	707.767	-3.92309	0.529564	-7.40815	1.28074e-13	7.97212e-13
Col5a3	ENSMUSG00000004098.7	ENSMUSG00000004098	1509.85	-1.81422	0.59812	-3.03321	0.00241971	0.00510358
Etv1	ENSMUSG00000004151.17	ENSMUSG00000004151	9923.79	-4.5177	0.454789	-9.93363	2.97223e-23	3.59687e-22
Wars2	ENSMUSG00000004233.14	ENSMUSG00000004233	560.593	-2.29823	0.324286	-7.08705	1.37005e-12	7.80865e-12
Clcn5	ENSMUSG00000004317.14	ENSMUSG00000004317	2774.42	-2.54625	0.547154	-4.65362	3.2616e-06	1.0121e-05
Clcn3	ENSMUSG00000004319.15	ENSMUSG00000004319	6176.5	-1.84827	0.39054	-4.73261	2.2165e-06	7.01572e-06
Pde1c	ENSMUSG00000004347.17	ENSMUSG00000004347	1044.35	-5.25731	1.06492	-4.93683	7.9404e-07	2.64592e-06
Cul3	ENSMUSG00000004364.14	ENSMUSG00000004364	9396.73	-2.62708	0.150442	-17.4624	2.77037e-68	2.97578e-66
Large1	ENSMUSG00000004383.18	ENSMUSG00000004383	1752.8	-1.82356	0.458742	-3.97513	7.03401e-05	0.000186282
Ralb	ENSMUSG00000004451.14	ENSMUSG00000004451	3034.41	-1.12453	0.240166	-4.68229	2.8369e-06	8.86331e-06
Gab2	ENSMUSG00000004508.6	ENSMUSG00000004508	2648.21	-5.47967	0.296736	-18.4665	3.84192e-76	5.68039e-74
Tax1bp1	ENSMUSG00000004535.12	ENSMUSG00000004535	7474.3	-1.65194	0.424129	-3.8949	9.82386e-05	0.000254638
Pkn2	ENSMUSG00000004591.16	ENSMUSG00000004591	6389.34	-1.65275	0.395943	-4.17421	2.99016e-05	8.30379e-05
Sgce	ENSMUSG00000004631.15	ENSMUSG00000004631	1898.57	-1.86768	0.364962	-5.11746	3.09684e-07	1.07706e-06
Chn2	ENSMUSG00000004633.17	ENSMUSG00000004633	1570.76	-2.96314	0.252754	-11.7234	9.67138e-32	1.94006e-30
Abca13	ENSMUSG00000004668.14	ENSMUSG00000004668	87.9833	-6.64114	1.5321	-4.33465	1.45989e-05	4.20085e-05
Hdac9	ENSMUSG00000004698.10	ENSMUSG00000004698	1039.85	-3.65259	0.794002	-4.60023	4.22032e-06	1.293e-05
Rab23	ENSMUSG00000004768.14	ENSMUSG00000004768	1192.7	-1.69765	0.239604	-7.08525	1.38797e-12	7.90902e-12
Dgkq	ENSMUSG00000004815.12	ENSMUSG00000004815	1279.97	-1.31798	0.235611	-5.59389	2.22042e-08	8.66216e-08
Nes	ENSMUSG00000004891.16	ENSMUSG00000004891	31976.6	-6.11617	0.364221	-16.7925	2.77033e-63	2.46923e-61
Bcan	ENSMUSG00000004892.13	ENSMUSG00000004892	35671.5	-6.5385	0.705661	-9.26578	1.93651e-20	1.96267e-19
Slc25a18	ENSMUSG00000004902.7	ENSMUSG00000004902	8021.72	-6.16903	1.30138	-4.74038	2.13321e-06	6.76998e-06
Hnrnpa2b1	ENSMUSG00000004980.16	ENSMUSG00000004980	58320.4	-1.62518	0.331694	-4.89963	9.60161e-07	3.16881e-06
Jkamp	ENSMUSG00000005078.16	ENSMUSG00000005078	2601.51	-2.47689	0.263276	-9.40798	5.05765e-21	5.33015e-20
Cd44	ENSMUSG00000005087.17	ENSMUSG00000005087	2530.39	-6.03464	0.473147	-12.7543	2.95086e-37	8.19557e-36
Eif2ak4	ENSMUSG00000005102.13	ENSMUSG00000005102	1476.91	-1.10932	0.244233	-4.54205	5.57095e-06	1.68442e-05
Slc2a9	ENSMUSG00000005107.13	ENSMUSG00000005107	330.937	-4.71826	0.781835	-6.03485	1.59109e-09	6.94667e-09
Spc25	ENSMUSG00000005233.16	ENSMUSG00000005233	2220.11	-2.27962	0.319223	-7.14115	9.25521e-13	5.33799e-12
Zfp287	ENSMUSG00000005267.13	ENSMUSG00000005267	512.847	-2.82382	0.361123	-7.81953	5.30193e-15	3.64607e-14
Slc1a3	ENSMUSG00000005360.14	ENSMUSG00000005360	32558.3	-4.68346	0.850946	-5.50383	3.71627e-08	1.41592e-07
Crbn	ENSMUSG00000005362.14	ENSMUSG00000005362	1718.59	-1.21349	0.393546	-3.08348	0.00204593	0.0043654
Fbxo11	ENSMUSG00000005371.15	ENSMUSG00000005371	5699.24	-2.52372	0.225737	-11.1799	5.11603e-29	8.68861e-28
Usp40	ENSMUSG00000005501.14	ENSMUSG00000005501	3535.72	-3.79294	0.291693	-13.0032	1.17295e-38	3.47256e-37
Celf1	ENSMUSG00000005506.16	ENSMUSG00000005506	12300.2	-1.5061	0.236851	-6.35885	2.0327e-10	9.58212e-10
Igf1r	ENSMUSG00000005533.10	ENSMUSG00000005533	4418.63	-1.37637	0.480918	-2.86197	0.00421014	0.00852647
Insr	ENSMUSG00000005534.10	ENSMUSG00000005534	5125.23	-3.785	0.291168	-12.9994	1.23349e-38	3.64749e-37
Ctr9	ENSMUSG00000005609.16	ENSMUSG00000005609	4914.61	-1.61989	0.305251	-5.30676	1.11589e-07	4.05552e-07
Eif4g2	ENSMUSG00000005610.17	ENSMUSG00000005610	73330.5	-1.48954	0.249852	-5.9617	2.49635e-09	1.07258e-08
Pcyt1a	ENSMUSG00000005615.15	ENSMUSG00000005615	3828.37	-2.13256	0.384675	-5.5438	2.95977e-08	1.13996e-07
Ctcf	ENSMUSG00000005698.15	ENSMUSG00000005698	6006.65	-1.65606	0.371437	-4.45853	8.25255e-06	2.44637e-05
Rfx5	ENSMUSG00000005774.12	ENSMUSG00000005774	1302.37	-2.08851	0.229245	-9.11042	8.20633e-20	7.9701e-19
Slc30a4	ENSMUSG00000005802.12	ENSMUSG00000005802	3093.39	-3.76667	0.443488	-8.49328	2.00893e-17	1.65068e-16
Cnga2	ENSMUSG00000005864.7	ENSMUSG00000005864	14.286	-5.45494	1.64101	-3.32413	0.00088694	0.00200967
Apc	ENSMUSG00000005871.15	ENSMUSG00000005871	23616.4	-3.82255	0.271154	-14.0973	3.94462e-45	1.61216e-43
Spo11	ENSMUSG00000005883.15	ENSMUSG00000005883	96.5573	-4.29069	0.99075	-4.33076	1.48599e-05	4.27251e-05
Ncoa2	ENSMUSG00000005886.14	ENSMUSG00000005886	3810.8	-2.75802	0.238261	-11.5757	5.47491e-31	1.04727e-29
Nr2c2	ENSMUSG00000005893.14	ENSMUSG00000005893	4634.87	-1.82478	0.226205	-8.06692	7.20945e-16	5.27692e-15
Otx1	ENSMUSG00000005917.15	ENSMUSG00000005917	310.896	-2.82239	0.325064	-8.68257	3.86917e-18	3.34543e-17
Ctns	ENSMUSG00000005949.9	ENSMUSG00000005949	1461.92	-1.10669	0.326975	-3.38463	0.000712749	0.00163996
Rcn1	ENSMUSG00000005973.6	ENSMUSG00000005973	6421.72	-2.49479	0.142834	-17.4664	2.58424e-68	2.79978e-66
Odr4	ENSMUSG00000006010.14	ENSMUSG00000006010	2077.13	-3.51773	0.219777	-16.0059	1.16234e-57	8.16076e-56
Crkl	ENSMUSG00000006134.4	ENSMUSG00000006134	5751.59	-1.9459	0.323176	-6.02119	1.73139e-09	7.53435e-09
Clint1	ENSMUSG00000006169.20	ENSMUSG00000006169	3891.23	-1.06475	0.285794	-3.72558	0.000194865	0.000484991
Cdkal1	ENSMUSG00000006191.17	ENSMUSG00000006191	996.758	-1.72254	0.537294	-3.20596	0.00134611	0.00296093
Htra1	ENSMUSG00000006205.13	ENSMUSG00000006205	1656.46	-1.20752	0.401855	-3.00486	0.00265703	0.00556351
Mob1b	ENSMUSG00000006262.15	ENSMUSG00000006262	2658.79	-2.39166	0.367237	-6.51257	7.38771e-11	3.62181e-10
Arpc2	ENSMUSG00000006304.14	ENSMUSG00000006304	8367.02	-1.14944	0.180935	-6.35278	2.11461e-10	9.95706e-10
Hyi	ENSMUSG00000006395.16	ENSMUSG00000006395	453.406	-2.46321	0.431809	-5.7044	1.16757e-08	4.6865e-08
Adamts4	ENSMUSG00000006403.13	ENSMUSG00000006403	1353.87	-4.86781	0.353775	-13.7596	4.46017e-43	1.67323e-41
C330007P06Rik	ENSMUSG00000006423.15	ENSMUSG00000006423	4455.66	-3.38155	0.159019	-21.2651	2.3904e-100	7.90546e-98
Nsmf	ENSMUSG00000006476.19	ENSMUSG00000006476	2944.58	-2.63633	0.922994	-2.85628	0.00428639	0.00866901
Sfmbt1	ENSMUSG00000006527.16	ENSMUSG00000006527	755.95	-1.83035	0.231862	-7.89415	2.92304e-15	2.04825e-14
Hfe	ENSMUSG00000006611.15	ENSMUSG00000006611	361.621	-2.7483	0.903822	-3.04075	0.00235987	0.00498573
Qrich1	ENSMUSG00000006673.14	ENSMUSG00000006673	6696.8	-1.12459	0.181153	-6.20794	5.36822e-10	2.44173e-09
Acot13	ENSMUSG00000006717.7	ENSMUSG00000006717	1679.63	-2.14119	0.288127	-7.4314	1.07456e-13	6.72874e-13
Kif5b	ENSMUSG00000006740.14	ENSMUSG00000006740	20946.7	-3.37145	0.165702	-20.3464	4.99654e-92	1.35041e-89
Sulf2	ENSMUSG00000006800.14	ENSMUSG00000006800	17140.6	-1.26043	0.334197	-3.77153	0.000162252	0.00040872
Stambp	ENSMUSG00000006906.10	ENSMUSG00000006906	622.583	-1.52984	0.28355	-5.39533	6.83986e-08	2.53831e-07
Ctnnb1	ENSMUSG00000006932.17	ENSMUSG00000006932	49881.7	-1.61802	0.217374	-7.44348	9.80654e-14	6.15449e-13
Eif1b	ENSMUSG00000006941.5	ENSMUSG00000006941	2551.37	-1.05203	0.272848	-3.85572	0.000115388	0.00029639
Msh5	ENSMUSG00000007035.15	ENSMUSG00000007035	254.162	-1.12297	0.389032	-2.88658	0.00389455	0.00793849
Mark3	ENSMUSG00000007411.16	ENSMUSG00000007411	8272.15	-1.89121	0.227609	-8.30902	9.64951e-17	7.55578e-16
Lrrc8a	ENSMUSG00000007476.18	ENSMUSG00000007476	3122.49	-2.44977	0.356538	-6.87099	6.37584e-12	3.42942e-11
Tssk4	ENSMUSG00000007591.15	ENSMUSG00000007591	28.6127	-6.46526	1.59996	-4.0409	5.32467e-05	0.000143339
Tgfbr1	ENSMUSG00000007613.15	ENSMUSG00000007613	2577.8	-2.95456	0.206074	-14.3374	1.27789e-46	5.64493e-45
Homer1	ENSMUSG00000007617.18	ENSMUSG00000007617	1628.76	-2.01949	0.275491	-7.33052	2.29266e-13	1.39564e-12
0610009B22Rik	ENSMUSG00000007777.9	ENSMUSG00000007777	708.103	-1.52623	0.310654	-4.91296	8.97119e-07	2.97207e-06
Zmiz1	ENSMUSG00000007817.15	ENSMUSG00000007817	11397.8	-2.98732	0.391308	-7.6342	2.27221e-14	1.49234e-13
Ankrd26	ENSMUSG00000007827.10	ENSMUSG00000007827	2199.1	-3.91543	0.337465	-11.6025	4.00297e-31	7.70403e-30
Hnrnph1	ENSMUSG00000007850.16	ENSMUSG00000007850	23160.9	-3.31615	0.538324	-6.16015	7.26776e-10	3.27082e-09
Arid1a	ENSMUSG00000007880.16	ENSMUSG00000007880	12604.1	-1.57979	0.36669	-4.30823	1.64564e-05	4.70625e-05
Fzd3	ENSMUSG00000007989.7	ENSMUSG00000007989	7462.18	-4.26785	0.978295	-4.36254	1.28559e-05	3.72255e-05
Mid1ip1	ENSMUSG00000008035.12	ENSMUSG00000008035	7057.94	-3.3406	0.313991	-10.6392	1.95849e-26	2.86367e-25
Fgfrl1	ENSMUSG00000008090.14	ENSMUSG00000008090	5294.77	-4.09851	0.162374	-25.2412	1.4142e-140	1.3672e-137
Fnbp4	ENSMUSG00000008200.15	ENSMUSG00000008200	4750.39	-2.68316	0.195812	-13.7028	9.77078e-43	3.59048e-41
Scrn3	ENSMUSG00000008226.14	ENSMUSG00000008226	907.875	-1.65008	0.548632	-3.00762	0.00263305	0.00551651
1700109H08Rik	ENSMUSG00000008307.11	ENSMUSG00000008307	233.346	-5.018	0.721364	-6.95627	3.49406e-12	1.92341e-11
Elk3	ENSMUSG00000008398.15	ENSMUSG00000008398	4037.46	-5.14071	0.426282	-12.0594	1.73062e-33	3.87004e-32
Herpud2	ENSMUSG00000008429.8	ENSMUSG00000008429	2385.85	-2.22956	0.229126	-9.73068	2.23091e-22	2.54535e-21
Mgst1	ENSMUSG00000008540.11	ENSMUSG00000008540	2967.09	-5.87585	0.762339	-7.70765	1.28153e-14	8.57364e-14
Nfib	ENSMUSG00000008575.17	ENSMUSG00000008575	10976.8	-5.52954	0.553756	-9.98551	1.7639e-23	2.1585e-22
Hipk1	ENSMUSG00000008730.17	ENSMUSG00000008730	6630.16	-2.72186	0.212422	-12.8134	1.37898e-37	3.88571e-36
Gprc5b	ENSMUSG00000008734.9	ENSMUSG00000008734	4303.5	-2.21368	0.250409	-8.84026	9.54993e-19	8.59118e-18
Man1a2	ENSMUSG00000008763.16	ENSMUSG00000008763	4865.76	-3.3624	0.181142	-18.5623	6.48737e-77	1.00654e-74
Acyp1	ENSMUSG00000008822.15	ENSMUSG00000008822	574.016	-1.09006	0.310566	-3.50991	0.000448253	0.00106442
Rala	ENSMUSG00000008859.8	ENSMUSG00000008859	3569.7	-2.04322	0.208504	-9.79942	1.13232e-22	1.31702e-21
Gabpa	ENSMUSG00000008976.16	ENSMUSG00000008976	4887.65	-2.10397	0.363486	-5.78831	7.1099e-09	2.9172e-08
Bmp7	ENSMUSG00000008999.7	ENSMUSG00000008999	3152.55	-2.7305	0.346619	-7.87753	3.33916e-15	2.3288e-14
Pdcl	ENSMUSG00000009030.14	ENSMUSG00000009030	2274.56	-2.20319	0.276347	-7.97253	1.55464e-15	1.10696e-14
Nf2	ENSMUSG00000009073.16	ENSMUSG00000009073	8606.69	-1.15183	0.239499	-4.80936	1.51414e-06	4.88925e-06
Ewsr1	ENSMUSG00000009079.16	ENSMUSG00000009079	25741.5	-1.56113	0.205633	-7.59183	3.15418e-14	2.04912e-13
Lnpk	ENSMUSG00000009207.15	ENSMUSG00000009207	1854.35	-2.42468	0.329279	-7.3636	1.79011e-13	1.10199e-12
Nav1	ENSMUSG00000009418.16	ENSMUSG00000009418	6779.09	-2.35316	0.41464	-5.67519	1.38538e-08	5.51932e-08
Tnpo1	ENSMUSG00000009470.17	ENSMUSG00000009470	28202.1	-2.16417	0.491301	-4.40498	1.05795e-05	3.09276e-05
Mrtfb	ENSMUSG00000009569.14	ENSMUSG00000009569	2647.6	-1.62961	0.500819	-3.2539	0.00113834	0.00253745
Cbx5	ENSMUSG00000009575.14	ENSMUSG00000009575	28334.2	-2.64192	0.259705	-10.1728	2.62389e-24	3.38387e-23
Sardh	ENSMUSG00000009614.16	ENSMUSG00000009614	2130.61	-5.72825	0.719838	-7.95769	1.75281e-15	1.24139e-14
Mcu	ENSMUSG00000009647.13	ENSMUSG00000009647	1167.28	-1.93226	0.341126	-5.66435	1.47585e-08	5.8621e-08
Bcr	ENSMUSG00000009681.10	ENSMUSG00000009681	2233.36	-1.16301	0.408028	-2.85032	0.00436749	0.0088161
Tfcp2	ENSMUSG00000009733.9	ENSMUSG00000009733	1025.39	-1.85441	0.303247	-6.1152	9.64388e-10	4.28949e-09
Pou6f1	ENSMUSG00000009739.17	ENSMUSG00000009739	2989.4	-1.39015	0.34688	-4.00758	6.13434e-05	0.000163593
Ubp1	ENSMUSG00000009741.15	ENSMUSG00000009741	7156.92	-1.98579	0.42304	-4.69409	2.67794e-06	8.38545e-06
Ick	ENSMUSG00000009828.15	ENSMUSG00000009828	2049.94	-1.43735	0.240267	-5.98232	2.19983e-09	9.49719e-09
Vps4b	ENSMUSG00000009907.17	ENSMUSG00000009907	3022.63	-1.74217	0.239851	-7.26356	3.77047e-13	2.25216e-12
Aldh3a2	ENSMUSG00000010025.19	ENSMUSG00000010025	2289.75	-1.10495	0.202454	-5.45776	4.82168e-08	1.81671e-07
Slc38a3	ENSMUSG00000010064.15	ENSMUSG00000010064	7399.1	-5.28746	0.338806	-15.6062	6.60855e-55	4.17352e-53
Rassf1	ENSMUSG00000010067.13	ENSMUSG00000010067	849.147	-1.3861	0.414781	-3.34178	0.000832445	0.00189662
Prox1	ENSMUSG00000010175.13	ENSMUSG00000010175	2556.38	-5.30489	1.55527	-3.41092	0.000647445	0.0015007
AI597479	ENSMUSG00000010290.7	ENSMUSG00000010290	1718.87	-1.99468	0.23527	-8.47823	2.28639e-17	1.86828e-16
Optc	ENSMUSG00000010311.15	ENSMUSG00000010311	50.9635	-3.44556	0.918616	-3.75082	0.00017626	0.000441793
Kansl3	ENSMUSG00000010453.12	ENSMUSG00000010453	4479.95	-1.29895	0.231571	-5.60931	2.03139e-08	7.95312e-08
Eya4	ENSMUSG00000010461.15	ENSMUSG00000010461	708.438	-6.50038	0.904172	-7.18931	6.51179e-13	3.81346e-12
Ebf3	ENSMUSG00000010476.14	ENSMUSG00000010476	781.05	-6.74004	1.19046	-5.66171	1.49874e-08	5.94648e-08
Rbm25	ENSMUSG00000010608.15	ENSMUSG00000010608	9656.98	-1.9188	0.383139	-5.00811	5.49684e-07	1.86404e-06
Pdhx	ENSMUSG00000010914.10	ENSMUSG00000010914	3254.09	-1.06252	0.364505	-2.91497	0.0035572	0.00729819
Brf1	ENSMUSG00000011158.8	ENSMUSG00000011158	2434.34	-1.64487	0.301731	-5.45143	4.99667e-08	1.87927e-07
Vipr2	ENSMUSG00000011171.11	ENSMUSG00000011171	46.0469	-7.15162	1.50977	-4.7369	2.17014e-06	6.87936e-06
Adam19	ENSMUSG00000011256.16	ENSMUSG00000011256	13825.7	-4.16942	0.405054	-10.2935	7.53837e-25	1.00572e-23
Zfp790	ENSMUSG00000011427.16	ENSMUSG00000011427	807.052	-3.16837	0.261378	-12.1218	8.09638e-34	1.85171e-32
Evi5	ENSMUSG00000011831.16	ENSMUSG00000011831	5720.25	-2.87911	0.233988	-12.3046	8.56116e-35	2.05329e-33
Evi5l	ENSMUSG00000011832.15	ENSMUSG00000011832	1979.04	-1.48576	0.193183	-7.69094	1.46057e-14	9.74037e-14
Bnip2	ENSMUSG00000011958.17	ENSMUSG00000011958	4566.43	-2.13759	0.31505	-6.78493	1.16146e-11	6.1202e-11
Ccnt1	ENSMUSG00000011960.12	ENSMUSG00000011960	3779.14	-1.71968	0.247257	-6.95502	3.52508e-12	1.94007e-11
Kif11	ENSMUSG00000012443.4	ENSMUSG00000012443	7657.05	-2.2992	0.429201	-5.35692	8.46547e-08	3.11172e-07
Mlkl	ENSMUSG00000012519.14	ENSMUSG00000012519	61.4085	-3.23963	0.694733	-4.66314	3.11427e-06	9.68897e-06
Zfp715	ENSMUSG00000012640.16	ENSMUSG00000012640	1027.31	-1.73907	0.344636	-5.0461	4.50921e-07	1.54119e-06
Adgrl1	ENSMUSG00000013033.16	ENSMUSG00000013033	7285.78	-1.39356	0.355177	-3.92356	8.72488e-05	0.000228034
Amotl1	ENSMUSG00000013076.17	ENSMUSG00000013076	24748.5	-5.4461	0.243542	-22.3621	9.216e-111	3.8607e-108
Ptprs	ENSMUSG00000013236.17	ENSMUSG00000013236	20923.4	-4.46247	0.432145	-10.3263	5.35721e-25	7.23166e-24
Slc41a1	ENSMUSG00000013275.9	ENSMUSG00000013275	1963.2	-1.01062	0.267432	-3.779	0.000157458	0.000397599
Iglon5	ENSMUSG00000013367.5	ENSMUSG00000013367	345.362	-2.16363	0.5541	-3.90476	9.43199e-05	0.000245138
Zfp651	ENSMUSG00000013419.7	ENSMUSG00000013419	1853.51	-2.78025	0.469645	-5.9199	3.22134e-09	1.36748e-08
Bcas1	ENSMUSG00000013523.13	ENSMUSG00000013523	2713.67	-2.70936	0.414092	-6.5429	6.03356e-11	2.98179e-10
Atad1	ENSMUSG00000013662.6	ENSMUSG00000013662	7195.65	-2.52209	0.301316	-8.37026	5.74895e-17	4.56844e-16
Pten	ENSMUSG00000013663.7	ENSMUSG00000013663	5488.32	-2.10541	0.254246	-8.28098	1.22164e-16	9.48003e-16
Pea15a	ENSMUSG00000013698.12	ENSMUSG00000013698	30088	-4.26523	0.580428	-7.34842	2.00567e-13	1.22808e-12
Trnt1	ENSMUSG00000013736.16	ENSMUSG00000013736	2484.05	-1.96047	0.386057	-5.07818	3.81059e-07	1.31493e-06
St3gal1	ENSMUSG00000013846.10	ENSMUSG00000013846	438.873	-2.33449	0.52709	-4.42901	9.46685e-06	2.78303e-05
Rnf170	ENSMUSG00000013878.18	ENSMUSG00000013878	1166.43	-1.97624	0.220619	-8.9577	3.31526e-19	3.08284e-18
Clip3	ENSMUSG00000013921.15	ENSMUSG00000013921	4967.31	-1.20817	0.229425	-5.26609	1.39361e-07	5.01984e-07
Prdm15	ENSMUSG00000014039.18	ENSMUSG00000014039	1357.12	-3.11477	0.362954	-8.58174	9.34523e-18	7.8402e-17
Rnf168	ENSMUSG00000014074.17	ENSMUSG00000014074	2206.01	-1.17305	0.307361	-3.81652	0.000135345	0.000344637
Tvp23b	ENSMUSG00000014177.10	ENSMUSG00000014177	1155.21	-1.58525	0.288263	-5.49932	3.81255e-08	1.45128e-07
Cacybp	ENSMUSG00000014226.10	ENSMUSG00000014226	6845.75	-1.13384	0.228595	-4.96005	7.0476e-07	2.36346e-06
Cox6c	ENSMUSG00000014313.15	ENSMUSG00000014313	6283.94	-1.1463	0.212859	-5.38525	7.23426e-08	2.67795e-07
Bicc1	ENSMUSG00000014329.14	ENSMUSG00000014329	855.464	-5.33888	0.498068	-10.7192	8.27362e-27	1.23417e-25
Tmem87b	ENSMUSG00000014353.15	ENSMUSG00000014353	1518.39	-2.18818	0.311037	-7.0351	1.99119e-12	1.12016e-11
Anapc1	ENSMUSG00000014355.10	ENSMUSG00000014355	10840.1	-1.30864	0.302235	-4.32988	1.49188e-05	4.28847e-05
Mertk	ENSMUSG00000014361.5	ENSMUSG00000014361	659.952	-3.16576	0.658634	-4.80656	1.53546e-06	4.9562e-06
Hps5	ENSMUSG00000014418.16	ENSMUSG00000014418	2106.33	-1.35643	0.27927	-4.85707	1.19134e-06	3.89342e-06
Map3k4	ENSMUSG00000014426.9	ENSMUSG00000014426	3388.66	-1.93052	0.176751	-10.9223	9.02105e-28	1.41981e-26
Ankrd28	ENSMUSG00000014496.8	ENSMUSG00000014496	5235.63	-1.4205	0.375772	-3.78021	0.000156698	0.00039576
Ankrd52	ENSMUSG00000014498.9	ENSMUSG00000014498	5666.04	-2.90182	0.195856	-14.8161	1.1536e-49	5.78758e-48
Srp19	ENSMUSG00000014504.16	ENSMUSG00000014504	2090.23	-1.16053	0.2674	-4.34006	1.42443e-05	4.10349e-05
Wdfy2	ENSMUSG00000014547.10	ENSMUSG00000014547	2357.51	-2.48724	0.265294	-9.37541	6.891e-21	7.23195e-20
Rbsn	ENSMUSG00000014550.14	ENSMUSG00000014550	3912.16	-1.9133	0.429615	-4.45352	8.44757e-06	2.50035e-05
Csf1	ENSMUSG00000014599.10	ENSMUSG00000014599	1131.02	-4.14981	0.364052	-11.399	4.23104e-30	7.67295e-29
Hoxa2	ENSMUSG00000014704.10	ENSMUSG00000014704	94.7178	-2.94266	0.574311	-5.12382	2.99405e-07	1.04347e-06
Fam120b	ENSMUSG00000014763.8	ENSMUSG00000014763	1897.68	-2.45622	0.331424	-7.41111	1.25243e-13	7.80363e-13
Dll1	ENSMUSG00000014773.13	ENSMUSG00000014773	1457.23	-4.14019	0.829833	-4.98919	6.0634e-07	2.04624e-06
Plekhg4	ENSMUSG00000014782.16	ENSMUSG00000014782	132.776	-2.28206	0.747619	-3.05244	0.00226993	0.00480865
Stc1	ENSMUSG00000014813.9	ENSMUSG00000014813	480.095	-4.20944	1.34137	-3.13818	0.00170001	0.00367411
Msh3	ENSMUSG00000014850.15	ENSMUSG00000014850	1339.5	-2.19437	0.258481	-8.48949	2.07551e-17	1.70261e-16
Dnajb9	ENSMUSG00000014905.4	ENSMUSG00000014905	864.879	-1.60909	0.221351	-7.26939	3.6112e-13	2.16113e-12
Yes1	ENSMUSG00000014932.15	ENSMUSG00000014932	3633.19	-3.0115	0.23284	-12.9338	2.90219e-38	8.42338e-37
Ppp1cb	ENSMUSG00000014956.15	ENSMUSG00000014956	14949.6	-1.7029	0.190413	-8.94321	3.78022e-19	3.4958e-18
Lrrk1	ENSMUSG00000015133.17	ENSMUSG00000015133	566.276	-2.45588	0.320962	-7.65161	1.98472e-14	1.31106e-13
Sirt2	ENSMUSG00000015149.14	ENSMUSG00000015149	5337.25	-1.42951	0.145015	-9.85764	6.35253e-23	7.49628e-22
Casd1	ENSMUSG00000015189.12	ENSMUSG00000015189	1903.45	-3.60376	0.402882	-8.94494	3.72143e-19	3.44396e-18
Mtmr1	ENSMUSG00000015214.14	ENSMUSG00000015214	1400.75	-3.3341	0.276923	-12.0398	2.19475e-33	4.86465e-32
Hmgb3	ENSMUSG00000015217.11	ENSMUSG00000015217	4809.48	-3.32637	0.332368	-10.0081	1.40431e-23	1.72688e-22
Sash1	ENSMUSG00000015305.6	ENSMUSG00000015305	5706.99	-2.9051	0.26556	-10.9395	7.45766e-28	1.18189e-26
Golga7	ENSMUSG00000015341.17	ENSMUSG00000015341	5468.79	-1.45412	0.31963	-4.54939	5.38011e-06	1.63025e-05
Xk	ENSMUSG00000015342.6	ENSMUSG00000015342	403.324	-1.45184	0.506783	-2.86481	0.0041726	0.00845484
Ager	ENSMUSG00000015452.14	ENSMUSG00000015452	65.6691	-3.39458	0.693373	-4.89575	9.7932e-07	3.22822e-06
Itga2	ENSMUSG00000015533.9	ENSMUSG00000015533	112.743	-8.43607	1.56523	-5.38968	7.05849e-08	2.61597e-07
Mocs2	ENSMUSG00000015536.14	ENSMUSG00000015536	2362.61	-1.70465	0.273851	-6.22473	4.82389e-10	2.20411e-09
Zfp318	ENSMUSG00000015597.17	ENSMUSG00000015597	2490.97	-2.9685	0.455118	-6.52247	6.91577e-11	3.39707e-10
Serac1	ENSMUSG00000015659.12	ENSMUSG00000015659	733.27	-1.23107	0.240769	-5.11307	3.16968e-07	1.10117e-06
Arnt2	ENSMUSG00000015709.9	ENSMUSG00000015709	6298.03	-3.81542	0.971916	-3.92567	8.64888e-05	0.000226165
Cers2	ENSMUSG00000015714.11	ENSMUSG00000015714	7668.23	-1.29033	0.267373	-4.82596	1.39331e-06	4.52057e-06
Plekho1	ENSMUSG00000015745.9	ENSMUSG00000015745	1253.76	-2.14035	0.356975	-5.99578	2.02505e-09	8.76373e-09
Vps45	ENSMUSG00000015747.5	ENSMUSG00000015747	1457.45	-1.25687	0.230628	-5.44979	5.04304e-08	1.89557e-07
Anp32e	ENSMUSG00000015749.12	ENSMUSG00000015749	15471.2	-2.31684	0.39165	-5.91557	3.30722e-09	1.40204e-08
Tab2	ENSMUSG00000015755.16	ENSMUSG00000015755	6134.86	-3.26359	0.191791	-17.0164	6.21036e-65	5.91278e-63
Ppil4	ENSMUSG00000015757.10	ENSMUSG00000015757	2043.74	-2.03907	0.204946	-9.9493	2.53961e-23	3.0882e-22
Eps8	ENSMUSG00000015766.14	ENSMUSG00000015766	6851.19	-4.13992	0.493459	-8.38959	4.87849e-17	3.89396e-16
Gnrh1	ENSMUSG00000015812.8	ENSMUSG00000015812	19.63	-5.91179	1.56	-3.78961	0.000150886	0.000381579
Ncapg	ENSMUSG00000015880.13	ENSMUSG00000015880	4080.92	-1.60074	0.393942	-4.06338	4.83671e-05	0.000130848
Lcorl	ENSMUSG00000015882.18	ENSMUSG00000015882	2120.97	-2.79751	0.567263	-4.9316	8.15574e-07	2.7148e-06
Gtf2ird2	ENSMUSG00000015942.9	ENSMUSG00000015942	811.676	-1.71135	0.424384	-4.03256	5.51716e-05	0.000148124
Castor2	ENSMUSG00000015944.9	ENSMUSG00000015944	1518.16	-1.61801	0.490897	-3.29602	0.000980659	0.00220848
Mtrex	ENSMUSG00000016018.4	ENSMUSG00000016018	6484.68	-1.13059	0.322335	-3.5075	0.000452332	0.00107295
Stard13	ENSMUSG00000016128.14	ENSMUSG00000016128	1602.31	-5.35294	0.824198	-6.49473	8.31833e-11	4.05904e-10
Camk1g	ENSMUSG00000016179.11	ENSMUSG00000016179	366.062	-2.78735	0.991639	-2.81085	0.00494109	0.0098755
Lonrf3	ENSMUSG00000016239.11	ENSMUSG00000016239	1000.03	-4.00736	0.305283	-13.1267	2.31552e-39	7.12369e-38
Prelid3b	ENSMUSG00000016257.15	ENSMUSG00000016257	3745.49	-1.14283	0.344498	-3.31738	0.000908649	0.00205663
Col20a1	ENSMUSG00000016356.18	ENSMUSG00000016356	289.138	-3.32733	0.640006	-5.19891	2.00464e-07	7.11375e-07
Pls3	ENSMUSG00000016382.15	ENSMUSG00000016382	3201.35	-1.68099	0.293967	-5.71831	1.07588e-08	4.33508e-08
Nkap	ENSMUSG00000016409.4	ENSMUSG00000016409	1160.16	-1.73213	0.305195	-5.67548	1.38298e-08	5.51065e-08
E2f3	ENSMUSG00000016477.18	ENSMUSG00000016477	2945.81	-2.4682	0.17368	-14.2112	7.8103e-46	3.31049e-44
Cd46	ENSMUSG00000016493.13	ENSMUSG00000016493	206.238	-2.70026	0.811577	-3.32718	0.000877295	0.00198996
Plgrkt	ENSMUSG00000016495.12	ENSMUSG00000016495	1195.61	-1.19182	0.228207	-5.22255	1.76478e-07	6.29455e-07
Mapkapk2	ENSMUSG00000016528.10	ENSMUSG00000016528	4816.79	-1.44569	0.311582	-4.63983	3.48703e-06	1.07873e-05
Lamp2	ENSMUSG00000016534.15	ENSMUSG00000016534	13438.5	-3.3178	0.277698	-11.9475	6.6887e-33	1.44309e-31
Foxred2	ENSMUSG00000016552.13	ENSMUSG00000016552	1713.31	-1.94878	0.190728	-10.2176	1.65324e-24	2.16428e-23
Phf21b	ENSMUSG00000016624.15	ENSMUSG00000016624	2381.06	-6.79661	0.359173	-18.9229	7.38349e-80	1.28878e-77
Pacsin2	ENSMUSG00000016664.16	ENSMUSG00000016664	7705.76	-1.70323	0.264869	-6.43046	1.27219e-10	6.10236e-10
Plcg1	ENSMUSG00000016933.17	ENSMUSG00000016933	10853.5	-1.3521	0.240333	-5.62592	1.8452e-08	7.25809e-08
Nbr1	ENSMUSG00000017119.19	ENSMUSG00000017119	9655.59	-1.75729	0.342955	-5.12397	2.99166e-07	1.04291e-06
Cyth1	ENSMUSG00000017132.17	ENSMUSG00000017132	1251.21	-2.29519	0.414813	-5.53307	3.14667e-08	1.2088e-07
Rnd3	ENSMUSG00000017144.8	ENSMUSG00000017144	1391.53	-1.75885	0.484054	-3.63359	0.000279501	0.000681932
Taok1	ENSMUSG00000017291.13	ENSMUSG00000017291	11322.4	-3.2669	0.391214	-8.35067	6.78756e-17	5.36663e-16
Nlk	ENSMUSG00000017376.15	ENSMUSG00000017376	2881.06	-1.31413	0.205863	-6.38352	1.73058e-10	8.20564e-10
Traf4	ENSMUSG00000017386.10	ENSMUSG00000017386	15322	-1.1141	0.250955	-4.43945	9.01899e-06	2.65883e-05
Aldoc	ENSMUSG00000017390.15	ENSMUSG00000017390	16513.7	-2.5308	0.653737	-3.87129	0.000108262	0.000279238
Arl5b	ENSMUSG00000017418.14	ENSMUSG00000017418	1769.18	-2.06306	0.279815	-7.37295	1.66899e-13	1.02995e-12
Zfp207	ENSMUSG00000017421.18	ENSMUSG00000017421	11863.2	-1.13609	0.323569	-3.51114	0.000446193	0.00106013
Pipox	ENSMUSG00000017453.4	ENSMUSG00000017453	2692.05	-1.97778	0.27715	-7.13615	9.59824e-13	5.52064e-12
Zc3h18	ENSMUSG00000017478.15	ENSMUSG00000017478	4395.94	-1.7698	0.37227	-4.75406	1.99368e-06	6.35284e-06
Top2b	ENSMUSG00000017485.11	ENSMUSG00000017485	12168.5	-4.53764	0.221525	-20.4836	3.01368e-93	8.80801e-91
Rarb	ENSMUSG00000017491.9	ENSMUSG00000017491	170.236	-3.67691	0.87979	-4.17931	2.92398e-05	8.1263e-05
Igfbp4	ENSMUSG00000017493.12	ENSMUSG00000017493	17887.2	-4.97055	0.34317	-14.4842	1.52476e-47	6.98085e-46
Atad5	ENSMUSG00000017550.14	ENSMUSG00000017550	2040.21	-1.79545	0.349872	-5.13174	2.87074e-07	1.00231e-06
Tnfaip1	ENSMUSG00000017615.12	ENSMUSG00000017615	4991.77	-1.23272	0.196463	-6.27454	3.50661e-10	1.62378e-09
Zfp334	ENSMUSG00000017667.9	ENSMUSG00000017667	1779.31	-3.27791	0.297529	-11.0171	3.16136e-28	5.13977e-27
Elmo2	ENSMUSG00000017670.16	ENSMUSG00000017670	4186.41	-1.55486	0.264877	-5.87012	4.35475e-09	1.8258e-08
Wsb1	ENSMUSG00000017677.11	ENSMUSG00000017677	8501.53	-2.65589	0.375202	-7.07856	1.4566e-12	8.28133e-12
Ttpal	ENSMUSG00000017679.16	ENSMUSG00000017679	1693.79	-1.73335	0.289761	-5.98199	2.20425e-09	9.51467e-09
Rhot1	ENSMUSG00000017686.17	ENSMUSG00000017686	4375.98	-1.76941	0.30336	-5.83271	5.4533e-09	2.2656e-08
Serinc3	ENSMUSG00000017707.9	ENSMUSG00000017707	9155.38	-2.43951	0.215319	-11.3298	9.34587e-30	1.65662e-28
Tha1	ENSMUSG00000017713.9	ENSMUSG00000017713	173.111	-5.65452	0.762343	-7.4173	1.19531e-13	7.46067e-13
Slc12a4	ENSMUSG00000017765.17	ENSMUSG00000017765	5142.2	-1.11667	0.239039	-4.67151	2.99e-06	9.31965e-06
Crk	ENSMUSG00000017776.15	ENSMUSG00000017776	7151.38	-1.85211	0.299476	-6.18449	6.23021e-10	2.81699e-09
Rab5a	ENSMUSG00000017831.8	ENSMUSG00000017831	4933.56	-1.74595	0.248418	-7.02828	2.09089e-12	1.17414e-11
Eya2	ENSMUSG00000017897.18	ENSMUSG00000017897	413.97	-4.05049	0.697086	-5.8106	6.22499e-09	2.57175e-08
Cyth3	ENSMUSG00000018001.18	ENSMUSG00000018001	1518.46	-1.66413	0.194875	-8.53947	1.34844e-17	1.11969e-16
Ints2	ENSMUSG00000018068.13	ENSMUSG00000018068	3043.13	-1.7177	0.417623	-4.11304	3.90482e-05	0.000106973
Med13l	ENSMUSG00000018076.12	ENSMUSG00000018076	4216.99	-1.90164	0.267372	-7.11234	1.14094e-12	6.53394e-12
Hist1h2bc	ENSMUSG00000018102.5	ENSMUSG00000018102	1451.11	-4.62736	0.504087	-9.17968	4.32363e-20	4.28189e-19
Ro60	ENSMUSG00000018199.9	ENSMUSG00000018199	3327.03	-3.47017	0.359294	-9.65831	4.5328e-22	5.09991e-21
Pmp22	ENSMUSG00000018217.12	ENSMUSG00000018217	1386.2	-5.04117	0.354057	-14.2383	5.30094e-46	2.27371e-44
Gdf9	ENSMUSG00000018238.6	ENSMUSG00000018238	94.4321	-3.82874	0.770467	-4.96938	6.71684e-07	2.25796e-06
Smurf2	ENSMUSG00000018363.16	ENSMUSG00000018363	3457.59	-2.55966	0.262955	-9.73421	2.15492e-22	2.46087e-21
Cep95	ENSMUSG00000018372.13	ENSMUSG00000018372	884.735	-1.6628	0.375278	-4.43085	9.38615e-06	2.76092e-05
Vezf1	ENSMUSG00000018377.10	ENSMUSG00000018377	5866	-3.93677	0.166067	-23.7059	3.1356e-124	1.9223e-121
Cuedc1	ENSMUSG00000018378.13	ENSMUSG00000018378	2861.26	-4.24074	0.332908	-12.7385	3.61497e-37	9.9739e-36
Srsf1	ENSMUSG00000018379.17	ENSMUSG00000018379	22974.6	-1.14549	0.324063	-3.53477	0.000408124	0.000974468
Kif3a	ENSMUSG00000018395.19	ENSMUSG00000018395	3975.68	-3.0051	0.47662	-6.30502	2.8815e-10	1.34049e-09
45543	ENSMUSG00000018398.18	ENSMUSG00000018398	26567.6	-3.58005	0.341014	-10.4983	8.7984e-26	1.24031e-24
Kansl1	ENSMUSG00000018412.16	ENSMUSG00000018412	4540.76	-1.98386	0.298391	-6.64851	2.96067e-11	1.50033e-10
Myo1b	ENSMUSG00000018417.14	ENSMUSG00000018417	4889.09	-1.56903	0.345474	-4.54169	5.58059e-06	1.68713e-05
Slc13a3	ENSMUSG00000018459.15	ENSMUSG00000018459	428.533	-4.23193	1.35594	-3.12104	0.00180214	0.00387915
Kdm6b	ENSMUSG00000018476.7	ENSMUSG00000018476	4240.47	-1.3488	0.342282	-3.9406	8.1277e-05	0.000213157
Appbp2	ENSMUSG00000018481.9	ENSMUSG00000018481	7313.21	-1.68857	0.281264	-6.00349	1.93116e-09	8.37615e-09
Ncor1	ENSMUSG00000018501.17	ENSMUSG00000018501	16040.4	-3.11585	0.221572	-14.0625	6.45948e-45	2.60191e-43
Trim37	ENSMUSG00000018548.15	ENSMUSG00000018548	5564.62	-1.84582	0.411052	-4.49049	7.10591e-06	2.12248e-05
Ndel1	ENSMUSG00000018736.14	ENSMUSG00000018736	2940.85	-2.62857	0.344216	-7.63639	2.23391e-14	1.46834e-13
Pank3	ENSMUSG00000018846.8	ENSMUSG00000018846	10900.2	-3.82103	0.255107	-14.9782	1.02002e-50	5.37489e-49
Rars	ENSMUSG00000018848.4	ENSMUSG00000018848	10054.3	-1.21939	0.278783	-4.37396	1.22015e-05	3.54262e-05
Wwc1	ENSMUSG00000018849.6	ENSMUSG00000018849	5689.56	-1.63484	0.273	-5.98842	2.11895e-09	9.15905e-09
Slc22a5	ENSMUSG00000018900.7	ENSMUSG00000018900	643.456	-1.08569	0.269058	-4.03515	5.45686e-05	0.00014663
Nars2	ENSMUSG00000018995.12	ENSMUSG00000018995	780.241	-1.06104	0.281858	-3.76447	0.000166905	0.000419684
Rnf145	ENSMUSG00000019189.13	ENSMUSG00000019189	5562.77	-1.78592	0.199509	-8.95162	3.50304e-19	3.25023e-18
Tmem129	ENSMUSG00000019295.8	ENSMUSG00000019295	1717.33	-1.25929	0.285945	-4.40396	1.06294e-05	3.10531e-05
Gdpd2	ENSMUSG00000019359.14	ENSMUSG00000019359	413.735	-3.28689	0.952579	-3.45051	0.000559526	0.00130996
Gyg	ENSMUSG00000019528.18	ENSMUSG00000019528	2494.41	-2.50319	0.180144	-13.8955	6.74628e-44	2.58882e-42
Sema6a	ENSMUSG00000019647.16	ENSMUSG00000019647	6846.61	-6.47603	0.527104	-12.286	1.07642e-34	2.56941e-33
Akt3	ENSMUSG00000019699.16	ENSMUSG00000019699	4119.85	-4.23297	0.640178	-6.61218	3.78707e-11	1.90338e-10
Lyst	ENSMUSG00000019726.12	ENSMUSG00000019726	2200.04	-4.35478	0.571608	-7.61847	2.56705e-14	1.67941e-13
Calr3	ENSMUSG00000019732.14	ENSMUSG00000019732	132.591	-1.46172	0.489943	-2.98346	0.00285014	0.00593916
Krt10	ENSMUSG00000019761.10	ENSMUSG00000019761	160.075	-1.40544	0.401102	-3.50394	0.000458424	0.00108672
Rmnd1	ENSMUSG00000019763.11	ENSMUSG00000019763	1711.83	-1.07289	0.241646	-4.43991	8.9995e-06	2.6534e-05
Mtrf1l	ENSMUSG00000019774.8	ENSMUSG00000019774	356.528	-2.28829	0.40665	-5.62718	1.83182e-08	7.20998e-08
Hdac2	ENSMUSG00000019777.16	ENSMUSG00000019777	10112.1	-2.7831	0.234028	-11.8922	1.29984e-32	2.75011e-31
Stxbp5	ENSMUSG00000019790.17	ENSMUSG00000019790	1401.14	-2.76381	0.730456	-3.78368	0.000154526	0.000390393
Lrp11	ENSMUSG00000019796.12	ENSMUSG00000019796	1751.91	-1.45654	0.350387	-4.15696	3.22516e-05	8.91602e-05
Sec63	ENSMUSG00000019802.13	ENSMUSG00000019802	7229.58	-3.84879	0.273834	-14.0552	7.15998e-45	2.86115e-43
Nr2e1	ENSMUSG00000019803.11	ENSMUSG00000019803	764.718	-5.55578	1.22252	-4.54453	5.50577e-06	1.66591e-05
Cd164	ENSMUSG00000019818.15	ENSMUSG00000019818	11913.7	-1.09982	0.351276	-3.13094	0.00174248	0.00376038
Wasf1	ENSMUSG00000019831.14	ENSMUSG00000019831	2959.5	-1.25131	0.185194	-6.75674	1.41134e-11	7.38426e-11
Rab32	ENSMUSG00000019832.5	ENSMUSG00000019832	158.199	-2.41918	0.497673	-4.86098	1.16805e-06	3.82178e-06
Rev3l	ENSMUSG00000019841.15	ENSMUSG00000019841	21563.8	-5.75815	0.451388	-12.7566	2.86601e-37	7.96872e-36
Fyn	ENSMUSG00000019843.14	ENSMUSG00000019843	23086.2	-5.07663	0.254244	-19.9675	1.05522e-88	2.57505e-86
Fam184a	ENSMUSG00000019856.14	ENSMUSG00000019856	421.824	-2.93777	0.800421	-3.67028	0.000242283	0.000595753
Gopc	ENSMUSG00000019861.15	ENSMUSG00000019861	1928.65	-2.24467	0.214696	-10.4551	1.38783e-25	1.92937e-24
Vta1	ENSMUSG00000019868.16	ENSMUSG00000019868	2765.57	-1.57712	0.348121	-4.53039	5.88759e-06	1.77461e-05
Smpdl3a	ENSMUSG00000019872.13	ENSMUSG00000019872	1428.18	-5.23294	0.722216	-7.24567	4.30308e-13	2.55874e-12
Reep3	ENSMUSG00000019873.8	ENSMUSG00000019873	9265.44	-2.53739	0.370954	-6.84017	7.90968e-12	4.22191e-11
Fabp7	ENSMUSG00000019874.11	ENSMUSG00000019874	48479.1	-9.51371	1.30027	-7.3167	2.54142e-13	1.54184e-12
Pkib	ENSMUSG00000019876.15	ENSMUSG00000019876	351.747	-4.76867	1.33003	-3.58537	0.000336596	0.00081248
Serinc1	ENSMUSG00000019877.10	ENSMUSG00000019877	11878	-2.15564	0.475397	-4.53441	5.77634e-06	1.74442e-05
Hsf2	ENSMUSG00000019878.8	ENSMUSG00000019878	2500.58	-1.29902	0.194423	-6.68142	2.36633e-11	1.2121e-10
Echdc1	ENSMUSG00000019883.11	ENSMUSG00000019883	2216.44	-3.90134	0.313723	-12.4356	1.67419e-35	4.14589e-34
Ccdc59	ENSMUSG00000019897.8	ENSMUSG00000019897	1967.8	-1.35253	0.171852	-7.87032	3.53723e-15	2.46218e-14
Ppp1r12a	ENSMUSG00000019907.10	ENSMUSG00000019907	10760.1	-3.45436	0.157784	-21.8929	3.0336e-106	1.1381e-103
P4ha1	ENSMUSG00000019916.14	ENSMUSG00000019916	2082.74	-1.35916	0.386286	-3.51853	0.000433943	0.00103258
45545	ENSMUSG00000019917.10	ENSMUSG00000019917	2203.9	-2.59574	0.347085	-7.4787	7.50607e-14	4.74152e-13
Lims1	ENSMUSG00000019920.18	ENSMUSG00000019920	11148.9	-3.72006	0.215339	-17.2754	7.21309e-67	7.43036e-65
Atp2b1	ENSMUSG00000019943.10	ENSMUSG00000019943	11194.6	-3.49952	0.479462	-7.29885	2.90239e-13	1.74986e-12
Actr6	ENSMUSG00000019948.4	ENSMUSG00000019948	700.864	-1.3073	0.333915	-3.91508	9.03726e-05	0.000235537
Uhrf1bp1l	ENSMUSG00000019951.10	ENSMUSG00000019951	2855.53	-2.52117	0.226806	-11.116	1.04854e-28	1.75701e-27
Poc1b	ENSMUSG00000019952.15	ENSMUSG00000019952	1303.98	-1.39268	0.48257	-2.88596	0.00390216	0.00795206
Dusp6	ENSMUSG00000019960.8	ENSMUSG00000019960	17838.3	-5.7378	0.516004	-11.1197	1.00641e-28	1.68865e-27
Tmpo	ENSMUSG00000019961.17	ENSMUSG00000019961	11902.9	-1.20864	0.28162	-4.29173	1.77289e-05	5.0529e-05
Kitl	ENSMUSG00000019966.18	ENSMUSG00000019966	2195.67	-4.72617	0.745643	-6.33839	2.32184e-10	1.09083e-09
Cep290	ENSMUSG00000019971.10	ENSMUSG00000019971	840.666	-2.26714	0.467792	-4.84647	1.25677e-06	4.09979e-06
Ikbip	ENSMUSG00000019975.12	ENSMUSG00000019975	1445.66	-3.10528	0.275449	-11.2735	1.77316e-29	3.10149e-28
Hbs1l	ENSMUSG00000019977.16	ENSMUSG00000019977	4993.1	-1.05977	0.248032	-4.27272	1.93101e-05	5.4781e-05
Epb41l2	ENSMUSG00000019978.16	ENSMUSG00000019978	6713.13	-2.12823	0.247126	-8.61195	7.18295e-18	6.09121e-17
Nedd1	ENSMUSG00000019988.7	ENSMUSG00000019988	2078.94	-2.50046	0.28946	-8.63834	5.70345e-18	4.87606e-17
Stx7	ENSMUSG00000019998.6	ENSMUSG00000019998	4350.91	-2.36181	0.314947	-7.49909	6.42625e-14	4.07374e-13
Ifngr1	ENSMUSG00000020009.13	ENSMUSG00000020009	884.351	-3.39795	0.344472	-9.86424	5.94844e-23	7.04259e-22
Cdk17	ENSMUSG00000020015.10	ENSMUSG00000020015	8495.29	-4.17756	0.340748	-12.26	1.48536e-34	3.52546e-33
Ntn4	ENSMUSG00000020019.4	ENSMUSG00000020019	2656.57	-6.71925	1.3802	-4.86833	1.12546e-06	3.68963e-06
Fgd6	ENSMUSG00000020021.4	ENSMUSG00000020021	1396.14	-2.78192	0.212256	-13.1064	3.02438e-39	9.22546e-38
Tmcc3	ENSMUSG00000020023.18	ENSMUSG00000020023	2314.94	-4.0321	0.687229	-5.86718	4.43271e-09	1.85663e-08
Cep83	ENSMUSG00000020024.7	ENSMUSG00000020024	2122.02	-2.42532	0.187032	-12.9674	1.87263e-38	5.47308e-37
Nudt4	ENSMUSG00000020029.6	ENSMUSG00000020029	13954.1	-1.44986	0.326743	-4.43731	9.10897e-06	2.68285e-05
Rfx4	ENSMUSG00000020037.15	ENSMUSG00000020037	9396.11	-8.01362	0.908183	-8.8238	1.10643e-18	9.91095e-18
Timp3	ENSMUSG00000020044.13	ENSMUSG00000020044	3997.22	-3.59266	0.953128	-3.76934	0.000163681	0.000412112
Hsp90b1	ENSMUSG00000020048.13	ENSMUSG00000020048	34317.1	-2.30268	0.336134	-6.85047	7.36101e-12	3.93993e-11
Ascl1	ENSMUSG00000020052.9	ENSMUSG00000020052	2280.53	-7.91344	0.830682	-9.52644	1.62768e-21	1.77107e-20
Hnrnph3	ENSMUSG00000020069.16	ENSMUSG00000020069	3126.63	-2.56169	0.412036	-6.21714	5.06287e-10	2.30911e-09
Rufy2	ENSMUSG00000020070.18	ENSMUSG00000020070	2670.3	-3.7017	0.488788	-7.57322	3.6409e-14	2.35436e-13
Ccar1	ENSMUSG00000020074.7	ENSMUSG00000020074	8543.44	-2.58343	0.311848	-8.28427	1.18837e-16	9.23901e-16
Ddx50	ENSMUSG00000020076.7	ENSMUSG00000020076	3759.44	-2.76494	0.167756	-16.4819	4.95126e-61	4.0275e-59
Vps26a	ENSMUSG00000020078.16	ENSMUSG00000020078	4234.3	-1.72398	0.455612	-3.78386	0.000154413	0.000390145
Sgpl1	ENSMUSG00000020097.14	ENSMUSG00000020097	9890.71	-1.03084	0.281711	-3.6592	0.000253002	0.000620349
Dnajb12	ENSMUSG00000020109.13	ENSMUSG00000020109	2709.94	-1.39376	0.187442	-7.43567	1.04039e-13	6.51961e-13
Tbk1	ENSMUSG00000020115.3	ENSMUSG00000020115	1605.5	-1.93532	0.471556	-4.10411	4.05877e-05	0.000110949
Srgap1	ENSMUSG00000020121.15	ENSMUSG00000020121	1515.29	-2.93366	0.541243	-5.42023	5.95229e-08	2.21975e-07
Egfr	ENSMUSG00000020122.16	ENSMUSG00000020122	19770.3	-7.71362	0.412903	-18.6814	7.01341e-78	1.15975e-75
Usp15	ENSMUSG00000020124.10	ENSMUSG00000020124	3503.96	-1.41517	0.321078	-4.40757	1.04538e-05	3.05815e-05
Vps54	ENSMUSG00000020128.15	ENSMUSG00000020128	3407.42	-1.64457	0.324039	-5.07522	3.87041e-07	1.33447e-06
Tbc1d15	ENSMUSG00000020130.9	ENSMUSG00000020130	3493.48	-1.49521	0.345289	-4.3303	1.48907e-05	4.2809e-05
Rab21	ENSMUSG00000020132.10	ENSMUSG00000020132	3112.93	-1.7361	0.315705	-5.4991	3.81726e-08	1.45286e-07
Peli1	ENSMUSG00000020134.13	ENSMUSG00000020134	5634.58	-4.02675	0.216387	-18.609	2.7157e-77	4.3202e-75
Thap2	ENSMUSG00000020137.5	ENSMUSG00000020137	2166.17	-4.62654	0.370649	-12.4823	9.32992e-36	2.35026e-34
Lgr5	ENSMUSG00000020140.15	ENSMUSG00000020140	1059.15	-7.24324	0.900612	-8.04258	8.79692e-16	6.38863e-15
Slc1a4	ENSMUSG00000020142.12	ENSMUSG00000020142	13155.4	-1.47525	0.317258	-4.65	3.31943e-06	1.02916e-05
Rab1a	ENSMUSG00000020149.17	ENSMUSG00000020149	12221.7	-1.69146	0.271177	-6.23747	4.44693e-10	2.04078e-09
Actr2	ENSMUSG00000020152.7	ENSMUSG00000020152	10154.5	-1.15244	0.239243	-4.81701	1.45723e-06	4.71761e-06
Meis1	ENSMUSG00000020160.18	ENSMUSG00000020160	1468	-5.22698	0.470887	-11.1003	1.25045e-28	2.08561e-27
Frs2	ENSMUSG00000020170.4	ENSMUSG00000020170	2609.33	-2.07763	0.175863	-11.8139	3.30729e-32	6.83625e-31
Rab36	ENSMUSG00000020175.15	ENSMUSG00000020175	377.921	-2.60974	0.489516	-5.33127	9.75279e-08	3.56407e-07
Nav3	ENSMUSG00000020181.17	ENSMUSG00000020181	3144.89	-4.12349	1.29714	-3.17891	0.00147828	0.00322763
Mdm2	ENSMUSG00000020184.15	ENSMUSG00000020184	2381.6	-2.79572	0.273059	-10.2385	1.33304e-24	1.75332e-23
Osbpl8	ENSMUSG00000020189.15	ENSMUSG00000020189	6074.51	-4.09996	0.512719	-7.99649	1.28016e-15	9.19863e-15
Phlda1	ENSMUSG00000020205.8	ENSMUSG00000020205	900.014	-2.97903	0.411825	-7.23372	4.6995e-13	2.78458e-12
Wif1	ENSMUSG00000020218.11	ENSMUSG00000020218	73.0098	-2.25125	0.68402	-3.2912	0.000997622	0.00224347
Vps13d	ENSMUSG00000020220.16	ENSMUSG00000020220	3406.01	-1.64809	0.25618	-6.43335	1.24824e-10	5.99321e-10
Prmt2	ENSMUSG00000020230.15	ENSMUSG00000020230	1760.43	-1.0384	0.29939	-3.4684	0.000523563	0.00123058
Dip2a	ENSMUSG00000020231.15	ENSMUSG00000020231	2980.5	-2.82133	0.395915	-7.12609	1.03257e-12	5.93227e-12
Hcfc2	ENSMUSG00000020246.13	ENSMUSG00000020246	1064.42	-2.90931	0.347362	-8.37543	5.50217e-17	4.37649e-16
D10Wsu102e	ENSMUSG00000020255.8	ENSMUSG00000020255	4431.97	-1.45633	0.230145	-6.32788	2.48549e-10	1.1651e-09
Aldh1l2	ENSMUSG00000020256.14	ENSMUSG00000020256	14446.3	-5.69416	0.478243	-11.9064	1.09566e-32	2.32597e-31
Appl2	ENSMUSG00000020263.14	ENSMUSG00000020263	10656	-4.89988	0.423123	-11.5803	5.18851e-31	9.93245e-30
Fbxw11	ENSMUSG00000020271.17	ENSMUSG00000020271	7492.99	-1.26935	0.206198	-6.15596	7.46231e-10	3.34997e-09
Rel	ENSMUSG00000020275.9	ENSMUSG00000020275	257.279	-3.22267	0.419564	-7.681	1.57848e-14	1.05044e-13
Rhbdf1	ENSMUSG00000020282.18	ENSMUSG00000020282	2891.65	-2.66566	0.393937	-6.76672	1.31737e-11	6.91131e-11
Pex13	ENSMUSG00000020283.5	ENSMUSG00000020283	2450.91	-1.45786	0.455674	-3.19934	0.00137742	0.00302212
Ahsa2	ENSMUSG00000020288.13	ENSMUSG00000020288	2192.69	-2.79287	0.227978	-12.2506	1.66708e-34	3.94929e-33
Xpo1	ENSMUSG00000020290.14	ENSMUSG00000020290	15541.3	-1.13659	0.329869	-3.44557	0.000569853	0.00133264
Cpeb4	ENSMUSG00000020300.14	ENSMUSG00000020300	7185.45	-4.23785	0.529179	-8.00835	1.16262e-15	8.36841e-15
Asb3	ENSMUSG00000020305.13	ENSMUSG00000020305	477.886	-1.30443	0.246753	-5.28639	1.24751e-07	4.51493e-07
Chac2	ENSMUSG00000020309.6	ENSMUSG00000020309	404.082	-1.70673	0.333583	-5.11637	3.11476e-07	1.08299e-06
Erlec1	ENSMUSG00000020311.17	ENSMUSG00000020311	2064.04	-2.23304	0.177278	-12.5963	2.21375e-36	5.81419e-35
Sptbn1	ENSMUSG00000020315.18	ENSMUSG00000020315	18806.5	-1.58548	0.317061	-5.00054	5.71691e-07	1.93502e-06
Wdpcp	ENSMUSG00000020319.9	ENSMUSG00000020319	511.97	-3.23112	0.30016	-10.7647	5.05489e-27	7.63091e-26
Ccng1	ENSMUSG00000020326.7	ENSMUSG00000020326	1271.68	-1.61712	0.318892	-5.07105	3.9563e-07	1.36184e-06
Hmmr	ENSMUSG00000020330.16	ENSMUSG00000020330	4540.17	-1.48886	0.4492	-3.31446	0.00091821	0.00207696
Zfp354b	ENSMUSG00000020335.13	ENSMUSG00000020335	80.3645	-2.67721	0.799969	-3.34664	0.000817962	0.00186616
Ppp2ca	ENSMUSG00000020349.4	ENSMUSG00000020349	24929.5	-1.2204	0.262224	-4.65406	3.2547e-06	1.01009e-05
Cnot6	ENSMUSG00000020362.13	ENSMUSG00000020362	9879.82	-3.39583	0.28727	-11.821	3.04e-32	6.29411e-31
Zfp354a	ENSMUSG00000020364.14	ENSMUSG00000020364	361.181	-2.73015	0.352489	-7.74533	9.53366e-15	6.44163e-14
Mapk9	ENSMUSG00000020366.18	ENSMUSG00000020366	3225.49	-1.18407	0.222816	-5.31411	1.07179e-07	3.89917e-07
Canx	ENSMUSG00000020368.15	ENSMUSG00000020368	37601.5	-1.69805	0.30519	-5.56391	2.63793e-08	1.0207e-07
Rnf130	ENSMUSG00000020376.17	ENSMUSG00000020376	3683.15	-2.12347	0.266676	-7.96274	1.68276e-15	1.19346e-14
Clk4	ENSMUSG00000020385.16	ENSMUSG00000020385	2775.85	-3.42526	0.402008	-8.52039	1.59022e-17	1.31437e-16
Cdkl3	ENSMUSG00000020389.19	ENSMUSG00000020389	277.42	-1.93421	0.590936	-3.27312	0.00106366	0.00238132
Ube2b	ENSMUSG00000020390.12	ENSMUSG00000020390	3279.3	-1.99055	0.170573	-11.6698	1.81938e-31	3.58668e-30
Kremen1	ENSMUSG00000020393.16	ENSMUSG00000020393	6169.37	-3.02158	0.429794	-7.0303	2.06089e-12	1.15781e-11
Med7	ENSMUSG00000020397.15	ENSMUSG00000020397	1937.44	-1.28486	0.348323	-3.68871	0.000225396	0.000556406
Slu7	ENSMUSG00000020409.10	ENSMUSG00000020409	3114.43	-1.21367	0.406968	-2.98224	0.0028615	0.00596136
Hus1	ENSMUSG00000020413.11	ENSMUSG00000020413	2135.64	-1.54194	0.529705	-2.91094	0.00360342	0.0073864
Zfp607a	ENSMUSG00000020420.8	ENSMUSG00000020420	276.348	-1.39197	0.301245	-4.62073	3.824e-06	1.17775e-05
Tns3	ENSMUSG00000020422.14	ENSMUSG00000020422	10089.4	-2.64041	0.401449	-6.57721	4.79372e-11	2.385e-10
Btg2	ENSMUSG00000020423.6	ENSMUSG00000020423	1177.21	-2.54847	0.262925	-9.69276	3.23652e-22	3.66606e-21
Igfbp3	ENSMUSG00000020427.11	ENSMUSG00000020427	29561.9	-5.90328	0.319611	-18.4702	3.58876e-76	5.36926e-74
Adcy1	ENSMUSG00000020431.5	ENSMUSG00000020431	4473.09	-2.06301	0.691174	-2.9848	0.00283767	0.00591416
Npc1l1	ENSMUSG00000020447.5	ENSMUSG00000020447	57.5833	-2.70981	0.635236	-4.26583	1.99162e-05	5.64431e-05
Eif4enif1	ENSMUSG00000020454.17	ENSMUSG00000020454	3541.66	-1.58279	0.307683	-5.14421	2.68645e-07	9.4005e-07
Mtif2	ENSMUSG00000020459.14	ENSMUSG00000020459	1524.5	-1.545	0.254527	-6.0701	1.27833e-09	5.62317e-09
Cfap36	ENSMUSG00000020462.14	ENSMUSG00000020462	1431.73	-1.60638	0.267947	-5.99515	2.03303e-09	8.79675e-09
Ppp4r3b	ENSMUSG00000020463.15	ENSMUSG00000020463	3949.93	-2.6462	0.269665	-9.81292	9.90597e-23	1.15862e-21
Pnpt1	ENSMUSG00000020464.15	ENSMUSG00000020464	2357.52	-1.43474	0.35386	-4.05456	5.02298e-05	0.000135595
Aebp1	ENSMUSG00000020473.13	ENSMUSG00000020473	1450.69	-2.8671	0.37824	-7.58012	3.45248e-14	2.23539e-13
2810021J22Rik	ENSMUSG00000020491.15	ENSMUSG00000020491	384.272	-2.38426	0.327327	-7.28403	3.23987e-13	1.94446e-12
Ska2	ENSMUSG00000020492.11	ENSMUSG00000020492	2986.89	-3.44321	0.275163	-12.5134	6.31044e-36	1.60215e-34
Prr11	ENSMUSG00000020493.8	ENSMUSG00000020493	3239.61	-2.50363	0.458809	-5.4568	4.84787e-08	1.82631e-07
Rps6kb1	ENSMUSG00000020516.15	ENSMUSG00000020516	2813.02	-1.93162	0.279265	-6.9168	4.61971e-12	2.5188e-11
Rnft1	ENSMUSG00000020521.7	ENSMUSG00000020521	1294.7	-1.1549	0.323105	-3.57438	0.000351056	0.00084511
Mfap3	ENSMUSG00000020522.13	ENSMUSG00000020522	3393.99	-2.09204	0.244661	-8.55077	1.22273e-17	1.01867e-16
Ggnbp2	ENSMUSG00000020530.14	ENSMUSG00000020530	5343.16	-1.73442	0.245297	-7.07071	1.54148e-12	8.754e-12
Stxbp4	ENSMUSG00000020546.14	ENSMUSG00000020546	1420.69	-2.71801	0.274304	-9.90876	3.81356e-23	4.56665e-22
Atxn7l1	ENSMUSG00000020564.17	ENSMUSG00000020564	477.269	-1.43711	0.50783	-2.82991	0.00465615	0.0093551
Sypl	ENSMUSG00000020570.15	ENSMUSG00000020570	2797.76	-1.27196	0.401342	-3.16927	0.0015282	0.00332855
Rock2	ENSMUSG00000020580.10	ENSMUSG00000020580	7546.15	-2.82018	0.250136	-11.2746	1.75208e-29	3.06676e-28
Fam49a	ENSMUSG00000020589.17	ENSMUSG00000020589	2959.79	-2.43269	0.405016	-6.00642	1.89669e-09	8.22947e-09
Snx13	ENSMUSG00000020590.16	ENSMUSG00000020590	3226.72	-3.50466	0.391295	-8.95657	3.34933e-19	3.11336e-18
Lpin1	ENSMUSG00000020593.16	ENSMUSG00000020593	4206.42	-2.35689	0.33694	-6.99499	2.65272e-12	1.47448e-11
Pum2	ENSMUSG00000020594.14	ENSMUSG00000020594	12444.4	-2.7066	0.219475	-12.3322	6.07884e-35	1.46774e-33
Nrcam	ENSMUSG00000020598.16	ENSMUSG00000020598	6015.01	-3.29827	1.17269	-2.81256	0.00491487	0.00982857
Trib2	ENSMUSG00000020601.8	ENSMUSG00000020601	16233.4	-7.07389	0.693903	-10.1943	2.10151e-24	2.72979e-23
Lratd1	ENSMUSG00000020607.7	ENSMUSG00000020607	5921.39	-5.80965	0.461369	-12.5922	2.33036e-36	6.08872e-35
Smc6	ENSMUSG00000020608.7	ENSMUSG00000020608	4922.81	-2.60227	0.255818	-10.1724	2.63468e-24	3.39604e-23
Abca8b	ENSMUSG00000020620.14	ENSMUSG00000020620	1000.01	-4.02586	1.02115	-3.94247	8.06454e-05	0.000211633
Rdh14	ENSMUSG00000020621.6	ENSMUSG00000020621	517.573	-2.43281	0.383668	-6.34092	2.28399e-10	1.07365e-09
Cmpk2	ENSMUSG00000020638.8	ENSMUSG00000020638	129.949	-1.33345	0.47095	-2.83141	0.00463432	0.00931572
Pfn4	ENSMUSG00000020639.14	ENSMUSG00000020639	94.3443	-1.99798	0.710849	-2.81069	0.00494354	0.00987882
Itsn2	ENSMUSG00000020640.10	ENSMUSG00000020640	2331.84	-2.46892	0.305966	-8.06927	7.07222e-16	5.18554e-15
Rnf144a	ENSMUSG00000020642.13	ENSMUSG00000020642	1382.82	-2.62452	0.482771	-5.43636	5.4381e-08	2.03736e-07
Id2	ENSMUSG00000020644.9	ENSMUSG00000020644	1610.25	-3.10021	0.261832	-11.8404	2.41167e-32	5.0263e-31
Ncoa1	ENSMUSG00000020647.10	ENSMUSG00000020647	4551.26	-3.31829	0.390377	-8.50022	1.89226e-17	1.55787e-16
Bcap29	ENSMUSG00000020650.15	ENSMUSG00000020650	939.442	-1.14185	0.219581	-5.20014	1.99135e-07	7.06859e-07
Dld	ENSMUSG00000020664.10	ENSMUSG00000020664	9084.81	-2.60043	0.375678	-6.92196	4.45434e-12	2.4318e-11
Kif3c	ENSMUSG00000020668.10	ENSMUSG00000020668	4811.25	-2.54913	0.654341	-3.89572	9.79057e-05	0.000253906
Rab10	ENSMUSG00000020671.9	ENSMUSG00000020671	14513.8	-2.53688	0.286455	-8.85612	8.28506e-19	7.49083e-18
Pxdn	ENSMUSG00000020674.17	ENSMUSG00000020674	3756.07	-3.93021	0.286768	-13.7052	9.45366e-43	3.47903e-41
Taf15	ENSMUSG00000020680.15	ENSMUSG00000020680	10908.1	-2.14141	0.422736	-5.06561	4.07104e-07	1.39999e-06
Cdc27	ENSMUSG00000020687.13	ENSMUSG00000020687	6432.31	-2.94608	0.458878	-6.42018	1.36111e-10	6.5115e-10
Tlk2	ENSMUSG00000020694.17	ENSMUSG00000020694	5043.22	-2.55545	0.261256	-9.78142	1.35301e-22	1.5643e-21
Mrc2	ENSMUSG00000020695.14	ENSMUSG00000020695	422.373	-2.28355	0.359955	-6.34398	2.23904e-10	1.05292e-09
Ddx42	ENSMUSG00000020705.6	ENSMUSG00000020705	5388.88	-1.57974	0.236843	-6.66999	2.55824e-11	1.30588e-10
Ern1	ENSMUSG00000020715.9	ENSMUSG00000020715	810.984	-1.20011	0.425978	-2.8173	0.00484289	0.00969928
Nf1	ENSMUSG00000020716.16	ENSMUSG00000020716	5695.03	-2.49068	0.307369	-8.10323	5.35206e-16	3.95775e-15
Ddx5	ENSMUSG00000020719.14	ENSMUSG00000020719	55855.9	-1.78881	0.294389	-6.07633	1.22964e-09	5.41657e-09
Cacng4	ENSMUSG00000020723.3	ENSMUSG00000020723	1016.62	-2.8147	0.66185	-4.25278	2.11132e-05	5.96606e-05
Tmem94	ENSMUSG00000020747.17	ENSMUSG00000020747	3856.6	-1.17767	0.173535	-6.78636	1.15e-11	6.06363e-11
Unk	ENSMUSG00000020770.13	ENSMUSG00000020770	3407.98	-1.51049	0.219694	-6.87542	6.18074e-12	3.33161e-11
Fbf1	ENSMUSG00000020776.18	ENSMUSG00000020776	4163.23	-2.44106	0.247848	-9.84903	6.92098e-23	8.14796e-22
Acox1	ENSMUSG00000020777.16	ENSMUSG00000020777	8387.55	-2.34104	0.285844	-8.18991	2.61416e-16	1.98151e-15
Ankfy1	ENSMUSG00000020790.14	ENSMUSG00000020790	6810.04	-1.69853	0.354724	-4.78831	1.68195e-06	5.40957e-06
Ube2g1	ENSMUSG00000020794.13	ENSMUSG00000020794	3766.35	-1.64125	0.327349	-5.01378	5.33721e-07	1.81187e-06
4933427D14Rik	ENSMUSG00000020807.15	ENSMUSG00000020807	425.611	-2.2993	0.533012	-4.31378	1.60485e-05	4.595e-05
Wscd1	ENSMUSG00000020811.16	ENSMUSG00000020811	6197.89	-5.03261	0.582994	-8.63234	6.01078e-18	5.12834e-17
Rabep1	ENSMUSG00000020817.16	ENSMUSG00000020817	3863.01	-1.98312	0.157635	-12.5805	2.70343e-36	7.03424e-35
Sec14l1	ENSMUSG00000020823.16	ENSMUSG00000020823	14071.8	-1.12724	0.282133	-3.99543	6.45761e-05	0.00017185
Cpd	ENSMUSG00000020841.5	ENSMUSG00000020841	7418.27	-4.2164	0.46259	-9.11477	7.88373e-20	7.67484e-19
Rflnb	ENSMUSG00000020846.6	ENSMUSG00000020846	163.71	-1.9288	0.630501	-3.05915	0.00221962	0.0047091
Spag9	ENSMUSG00000020859.16	ENSMUSG00000020859	22114.8	-4.2716	0.500525	-8.53423	1.41096e-17	1.17044e-16
Luc7l3	ENSMUSG00000020863.15	ENSMUSG00000020863	8321.65	-2.76173	0.203403	-13.5776	5.43552e-42	1.91615e-40
Nr1d1	ENSMUSG00000020889.11	ENSMUSG00000020889	3182.61	-1.92163	0.494485	-3.88613	0.000101854	0.000263492
Myh10	ENSMUSG00000020900.15	ENSMUSG00000020900	7545.5	-2.26517	0.367888	-6.15724	7.40259e-10	3.32673e-09
Ntn1	ENSMUSG00000020902.12	ENSMUSG00000020902	9714.86	-1.09966	0.263253	-4.17721	2.95108e-05	8.1998e-05
Rcvrn	ENSMUSG00000020907.1	ENSMUSG00000020907	14.2395	-5.45117	1.57237	-3.46684	0.000526623	0.00123719
Top2a	ENSMUSG00000020914.17	ENSMUSG00000020914	29730.8	-1.1781	0.338252	-3.48291	0.000495986	0.00116926
Stat5b	ENSMUSG00000020919.11	ENSMUSG00000020919	1600.5	-2.30836	0.480793	-4.80115	1.57757e-06	5.08621e-06
Map3k14	ENSMUSG00000020941.7	ENSMUSG00000020941	247.708	-2.24527	0.321807	-6.97707	3.01396e-12	1.669e-11
Klhl28	ENSMUSG00000020948.9	ENSMUSG00000020948	862.233	-2.18895	0.251096	-8.7176	2.84171e-18	2.48008e-17
Scfd1	ENSMUSG00000020952.10	ENSMUSG00000020952	2736.93	-1.95312	0.380807	-5.12889	2.9145e-07	1.01702e-06
Strn3	ENSMUSG00000020954.16	ENSMUSG00000020954	3428.7	-2.46586	0.238987	-10.318	5.84352e-25	7.867e-24
Ap4s1	ENSMUSG00000020955.9	ENSMUSG00000020955	969.893	-1.39826	0.412191	-3.39227	0.000693153	0.00159941
Sel1l	ENSMUSG00000020964.14	ENSMUSG00000020964	9292.73	-2.39074	0.368118	-6.4945	8.33105e-11	4.06446e-10
Nemf	ENSMUSG00000020982.9	ENSMUSG00000020982	3571.53	-2.29571	0.251182	-9.13963	6.26687e-20	6.16266e-19
Sec23a	ENSMUSG00000020986.13	ENSMUSG00000020986	4965.76	-1.57407	0.301127	-5.22726	1.72045e-07	6.14255e-07
L2hgdh	ENSMUSG00000020988.9	ENSMUSG00000020988	1056.52	-1.58792	0.326437	-4.86439	1.14813e-06	3.75954e-06
Trappc6b	ENSMUSG00000020993.9	ENSMUSG00000020993	1499.71	-1.48675	0.271765	-5.47072	4.48219e-08	1.69413e-07
Pnn	ENSMUSG00000020994.5	ENSMUSG00000020994	7251.94	-2.55159	0.278412	-9.16481	4.96344e-20	4.90587e-19
Mia2	ENSMUSG00000021000.17	ENSMUSG00000021000	3499.51	-2.08527	0.296041	-7.04385	1.87002e-12	1.05435e-11
Galc	ENSMUSG00000021003.10	ENSMUSG00000021003	2641.23	-3.70765	0.67499	-5.4929	3.95389e-08	1.50213e-07
Ptpn21	ENSMUSG00000021009.15	ENSMUSG00000021009	1289.16	-2.82804	0.303878	-9.30651	1.32102e-20	1.36249e-19
Npas3	ENSMUSG00000021010.8	ENSMUSG00000021010	8047.89	-9.0539	1.20234	-7.53021	5.06601e-14	3.23923e-13
Ttc8	ENSMUSG00000021013.16	ENSMUSG00000021013	495.82	-1.53711	0.402497	-3.81893	0.000134034	0.000341471
Ppp2r3c	ENSMUSG00000021022.9	ENSMUSG00000021022	1378.46	-1.07759	0.269522	-3.99815	6.38405e-05	0.00017
Ralgapa1	ENSMUSG00000021027.17	ENSMUSG00000021027	4102.67	-2.676	0.522228	-5.1242	2.988e-07	1.0418e-06
Mbip	ENSMUSG00000021028.8	ENSMUSG00000021028	836.642	-1.56228	0.225879	-6.91642	4.63189e-12	2.52489e-11
Nova1	ENSMUSG00000021047.7	ENSMUSG00000021047	3665.16	-4.18854	0.599565	-6.98597	2.82904e-12	1.56971e-11
Sgpp1	ENSMUSG00000021054.6	ENSMUSG00000021054	1617.35	-3.39605	0.445158	-7.62886	2.36832e-14	1.55303e-13
Fut8	ENSMUSG00000021065.16	ENSMUSG00000021065	5289.41	-4.06755	0.314969	-12.9141	3.74701e-38	1.08629e-36
Sav1	ENSMUSG00000021067.8	ENSMUSG00000021067	2290.03	-2.39374	0.182347	-13.1274	2.29472e-39	7.06835e-38
Nin	ENSMUSG00000021068.16	ENSMUSG00000021068	3346.63	-3.20411	0.402732	-7.95594	1.7778e-15	1.25874e-14
Tmx1	ENSMUSG00000021072.12	ENSMUSG00000021072	4926.66	-2.87922	0.235336	-12.2345	2.03286e-34	4.78876e-33
Timm9	ENSMUSG00000021079.16	ENSMUSG00000021079	1662.52	-1.28724	0.28746	-4.47796	7.53604e-06	2.24376e-05
Ppm1a	ENSMUSG00000021096.11	ENSMUSG00000021096	7960.7	-1.40868	0.304397	-4.62777	3.6962e-06	1.14034e-05
Hif1a	ENSMUSG00000021109.13	ENSMUSG00000021109	13123.6	-3.25592	0.23709	-13.7328	6.45553e-43	2.39675e-41
Papola	ENSMUSG00000021111.15	ENSMUSG00000021111	11484.2	-1.37061	0.348791	-3.92959	8.50902e-05	0.000222693
Mpp5	ENSMUSG00000021112.9	ENSMUSG00000021112	3293.18	-3.07836	0.296369	-10.3869	2.84381e-25	3.89532e-24
Snapc1	ENSMUSG00000021113.5	ENSMUSG00000021113	1621.08	-1.9521	0.274278	-7.11722	1.10126e-12	6.31248e-12
Vrk1	ENSMUSG00000021115.15	ENSMUSG00000021115	5063.51	-1.14747	0.213929	-5.36376	8.15053e-08	3.00079e-07
Pigh	ENSMUSG00000021120.11	ENSMUSG00000021120	761.455	-1.02955	0.24967	-4.12362	3.72964e-05	0.000102352
Vti1b	ENSMUSG00000021124.13	ENSMUSG00000021124	2252.94	-1.25234	0.24901	-5.02927	4.92359e-07	1.67871e-06
Zfp36l1	ENSMUSG00000021127.7	ENSMUSG00000021127	3497.13	-2.00671	0.395641	-5.07204	3.93565e-07	1.35566e-06
Susd6	ENSMUSG00000021133.9	ENSMUSG00000021133	2768.12	-1.93857	0.272054	-7.12568	1.03569e-12	5.94748e-12
Srsf5	ENSMUSG00000021134.17	ENSMUSG00000021134	12710	-1.6982	0.175975	-9.65023	4.90456e-22	5.51325e-21
Smoc1	ENSMUSG00000021136.13	ENSMUSG00000021136	6090.52	-1.54579	0.328107	-4.71125	2.46203e-06	7.7441e-06
Pcnx	ENSMUSG00000021140.9	ENSMUSG00000021140	4171.05	-2.30969	0.444511	-5.19601	2.03608e-07	7.2192e-07
Wdr37	ENSMUSG00000021147.17	ENSMUSG00000021147	3830.25	-3.19036	0.240623	-13.2588	4.01531e-40	1.29723e-38
Zmynd11	ENSMUSG00000021156.17	ENSMUSG00000021156	10123	-4.67061	0.495458	-9.42684	4.2262e-21	4.47453e-20
Esyt2	ENSMUSG00000021171.8	ENSMUSG00000021171	2381.01	-2.20729	0.292141	-7.55556	4.17052e-14	2.67892e-13
Efcab11	ENSMUSG00000021176.6	ENSMUSG00000021176	428.847	-1.01085	0.269354	-3.75287	0.000174823	0.000438454
Ccdc88c	ENSMUSG00000021182.16	ENSMUSG00000021182	8315.59	-2.3639	0.482459	-4.89969	9.59862e-07	3.16824e-06
Trip11	ENSMUSG00000021188.14	ENSMUSG00000021188	3222.81	-3.23713	0.224361	-14.4282	3.4373e-47	1.5511e-45
Golga5	ENSMUSG00000021192.16	ENSMUSG00000021192	1639.07	-1.97787	0.279645	-7.0728	1.51843e-12	8.62697e-12
Otub2	ENSMUSG00000021203.15	ENSMUSG00000021203	1463.47	-1.31943	0.262678	-5.023	5.08706e-07	1.73186e-06
Tshz3	ENSMUSG00000021217.7	ENSMUSG00000021217	501.191	-3.62546	0.772297	-4.69439	2.674e-06	8.37417e-06
Dpf3	ENSMUSG00000021221.15	ENSMUSG00000021221	1698.74	-5.91929	0.501224	-11.8097	3.47966e-32	7.18663e-31
Papln	ENSMUSG00000021223.13	ENSMUSG00000021223	2229.54	-7.01551	0.708977	-9.89527	4.36441e-23	5.21137e-22
Acot2	ENSMUSG00000021226.7	ENSMUSG00000021226	555.143	-2.07815	0.596481	-3.48402	0.000493935	0.00116508
Fam161b	ENSMUSG00000021234.9	ENSMUSG00000021234	157.817	-1.19099	0.382655	-3.11243	0.00185552	0.00398721
Entpd5	ENSMUSG00000021236.16	ENSMUSG00000021236	873.402	-1.78851	0.290528	-6.15607	7.45744e-10	3.34898e-09
Aldh6a1	ENSMUSG00000021238.11	ENSMUSG00000021238	1632.51	-1.59578	0.222698	-7.16567	7.7406e-13	4.50058e-12
Ylpm1	ENSMUSG00000021244.15	ENSMUSG00000021244	4876.47	-1.65932	0.322948	-5.13805	2.77611e-07	9.69942e-07
Fos	ENSMUSG00000021250.13	ENSMUSG00000021250	531.531	-2.81629	0.596335	-4.72266	2.32782e-06	7.34493e-06
Tgfb3	ENSMUSG00000021253.7	ENSMUSG00000021253	423.371	-4.70749	0.708003	-6.64896	2.95166e-11	1.49637e-10
Vash1	ENSMUSG00000021256.5	ENSMUSG00000021256	5640.8	-6.05033	0.312766	-19.3446	2.26372e-83	4.74154e-81
Yy1	ENSMUSG00000021264.12	ENSMUSG00000021264	6837.21	-1.63266	0.37305	-4.37652	1.20589e-05	3.50366e-05
Slc25a29	ENSMUSG00000021265.3	ENSMUSG00000021265	1033.05	-2.47886	0.432376	-5.73312	9.86002e-09	3.99085e-08
Zfp839	ENSMUSG00000021271.5	ENSMUSG00000021271	377.866	-1.28164	0.286324	-4.4762	7.59821e-06	2.26066e-05
Tecpr2	ENSMUSG00000021275.16	ENSMUSG00000021275	1334.9	-1.23956	0.307494	-4.03118	5.54968e-05	0.000148934
Traf3	ENSMUSG00000021277.16	ENSMUSG00000021277	3283.2	-2.65744	0.191473	-13.8789	8.5018e-44	3.25751e-42
Cdc42bpb	ENSMUSG00000021279.5	ENSMUSG00000021279	7526.67	-1.84119	0.217032	-8.4835	2.18516e-17	1.78789e-16
Klc1	ENSMUSG00000021288.19	ENSMUSG00000021288	6848.64	-1.67903	0.525604	-3.19447	0.00140087	0.00307091
Amph	ENSMUSG00000021314.12	ENSMUSG00000021314	1828.3	-1.5893	0.526938	-3.01611	0.00256042	0.00537734
Gli3	ENSMUSG00000021318.15	ENSMUSG00000021318	1138.3	-3.03668	0.289031	-10.5064	8.07129e-26	1.14294e-24
Sfrp4	ENSMUSG00000021319.7	ENSMUSG00000021319	128.356	-1.78773	0.603795	-2.96082	0.00306821	0.0063567
Zkscan3	ENSMUSG00000021327.19	ENSMUSG00000021327	4164.18	-2.96136	0.235741	-12.5619	3.41826e-36	8.86667e-35
Carmil1	ENSMUSG00000021338.17	ENSMUSG00000021338	1934.79	-3.61071	0.535799	-6.73892	1.59568e-11	8.30553e-11
Mrs2	ENSMUSG00000021339.4	ENSMUSG00000021339	4143.33	-2.6791	0.505184	-5.30322	1.13779e-07	4.13273e-07
Exoc2	ENSMUSG00000021357.14	ENSMUSG00000021357	2214.15	-1.55458	0.190378	-8.16578	3.19363e-16	2.40335e-15
Elovl2	ENSMUSG00000021364.16	ENSMUSG00000021364	836.173	-2.7512	0.465126	-5.91495	3.31969e-09	1.40709e-08
Nedd9	ENSMUSG00000021365.15	ENSMUSG00000021365	1006.86	-3.61751	0.379402	-9.53477	1.50214e-21	1.63589e-20
Hivep1	ENSMUSG00000021366.8	ENSMUSG00000021366	2894.09	-3.01181	0.261508	-11.5171	1.08208e-30	2.03578e-29
Mcur1	ENSMUSG00000021371.5	ENSMUSG00000021371	1805.53	-2.08026	0.290299	-7.16591	7.72711e-13	4.49377e-12
Cap2	ENSMUSG00000021373.16	ENSMUSG00000021373	3531.26	-3.9107	0.714224	-5.47544	4.36416e-08	1.65201e-07
Nup153	ENSMUSG00000021374.10	ENSMUSG00000021374	4290.45	-1.62733	0.303747	-5.35752	8.43709e-08	3.1022e-07
Kif13a	ENSMUSG00000021375.11	ENSMUSG00000021375	4289.46	-3.43375	0.294313	-11.667	1.87912e-31	3.69575e-30
Dek	ENSMUSG00000021377.15	ENSMUSG00000021377	7586.47	-1.83338	0.287504	-6.37688	1.80732e-10	8.55175e-10
Ripk1	ENSMUSG00000021408.15	ENSMUSG00000021408	1270.5	-2.97019	0.243189	-12.2135	2.63304e-34	6.14499e-33
Pxdc1	ENSMUSG00000021411.16	ENSMUSG00000021411	373.01	-4.60187	0.731935	-6.28727	3.23091e-10	1.4997e-09
Prpf4b	ENSMUSG00000021413.9	ENSMUSG00000021413	8386.15	-3.27019	0.181962	-17.9718	3.24202e-72	4.09488e-70
Eci2	ENSMUSG00000021417.15	ENSMUSG00000021417	4341.04	-2.02189	0.400217	-5.05199	4.3723e-07	1.49827e-06
Riok1	ENSMUSG00000021428.9	ENSMUSG00000021428	1766.97	-1.84371	0.319763	-5.76585	8.12467e-09	3.31462e-08
Snrnp48	ENSMUSG00000021431.15	ENSMUSG00000021431	2473.19	-2.4123	0.24556	-9.82366	8.90493e-23	1.04299e-21
Slc35b3	ENSMUSG00000021432.15	ENSMUSG00000021432	623.57	-2.71583	0.277098	-9.80098	1.11499e-22	1.29867e-21
Shc3	ENSMUSG00000021448.8	ENSMUSG00000021448	2889.54	-4.36069	0.963009	-4.5282	5.94885e-06	1.79178e-05
Gadd45g	ENSMUSG00000021453.2	ENSMUSG00000021453	993.308	-4.94844	0.492439	-10.0488	9.29464e-24	1.15368e-22
Ptch1	ENSMUSG00000021466.12	ENSMUSG00000021466	6389.34	-2.78633	0.30352	-9.18003	4.30991e-20	4.26998e-19
Ercc6l2	ENSMUSG00000021470.19	ENSMUSG00000021470	1392.79	-1.90243	0.325715	-5.84078	5.19562e-09	2.16247e-08
Sfxn1	ENSMUSG00000021474.9	ENSMUSG00000021474	7878.75	-2.08379	0.264573	-7.87605	3.37899e-15	2.35592e-14
Nsd1	ENSMUSG00000021488.8	ENSMUSG00000021488	9729.63	-1.22948	0.366665	-3.35316	0.000798959	0.00182512
Txndc15	ENSMUSG00000021497.10	ENSMUSG00000021497	2665.82	-1.60906	0.247831	-6.49257	8.43855e-11	4.11611e-10
Ddx46	ENSMUSG00000021500.17	ENSMUSG00000021500	7356.77	-1.83339	0.332155	-5.51969	3.39595e-08	1.29959e-07
Zfp729a	ENSMUSG00000021510.11	ENSMUSG00000021510	887.447	-1.01497	0.196885	-5.15514	2.53442e-07	8.88833e-07
Zfp369	ENSMUSG00000021514.18	ENSMUSG00000021514	1293.73	-2.50959	0.344074	-7.29373	3.0148e-13	1.81502e-12
Mterf3	ENSMUSG00000021519.11	ENSMUSG00000021519	1995.59	-3.34238	0.478403	-6.98653	2.8177e-12	1.56376e-11
Cetn3	ENSMUSG00000021537.9	ENSMUSG00000021537	2854.14	-1.6871	0.344087	-4.9031	9.43351e-07	3.11906e-06
Smad5	ENSMUSG00000021540.16	ENSMUSG00000021540	12286.5	-4.08633	0.310691	-13.1524	1.64864e-39	5.13489e-38
Rasa1	ENSMUSG00000021549.14	ENSMUSG00000021549	3815.12	-3.54377	0.341374	-10.3809	3.02904e-25	4.14226e-24
Gkap1	ENSMUSG00000021552.7	ENSMUSG00000021552	1804.66	-3.22917	0.286361	-11.2765	1.71361e-29	3.00151e-28
Golm1	ENSMUSG00000021556.12	ENSMUSG00000021556	15120.2	-3.85203	0.325258	-11.843	2.34006e-32	4.88516e-31
Erap1	ENSMUSG00000021583.7	ENSMUSG00000021583	789.99	-3.37359	0.710928	-4.74534	2.08158e-06	6.6153e-06
Rhobtb3	ENSMUSG00000021589.13	ENSMUSG00000021589	3717.73	-3.98582	0.302953	-13.1566	1.56026e-39	4.86565e-38
Arsk	ENSMUSG00000021592.18	ENSMUSG00000021592	662.786	-3.19209	0.395258	-8.07598	6.69382e-16	4.91957e-15
Slf1	ENSMUSG00000021597.16	ENSMUSG00000021597	706.004	-1.43145	0.43268	-3.30833	0.000938546	0.00211972
Vcan	ENSMUSG00000021614.16	ENSMUSG00000021614	2204.33	-4.7333	0.326318	-14.5052	1.12389e-47	5.21199e-46
Zcchc9	ENSMUSG00000021621.15	ENSMUSG00000021621	946.91	-2.7261	0.247628	-11.0089	3.4631e-28	5.60857e-27
Slc30a5	ENSMUSG00000021629.10	ENSMUSG00000021629	4185.52	-1.91474	0.181499	-10.5496	5.10258e-26	7.31205e-25
Rad17	ENSMUSG00000021635.14	ENSMUSG00000021635	1861.15	-1.67794	0.201447	-8.32944	8.12242e-17	6.3839e-16
Gtf2h2	ENSMUSG00000021639.17	ENSMUSG00000021639	1516.43	-1.01371	0.251902	-4.02422	5.71643e-05	0.000153131
Serf1	ENSMUSG00000021643.15	ENSMUSG00000021643	498.753	-3.27738	0.304173	-10.7747	4.53055e-27	6.8641e-26
Ankra2	ENSMUSG00000021661.16	ENSMUSG00000021661	1160	-2.82333	0.404727	-6.97589	3.0394e-12	1.68197e-11
Polk	ENSMUSG00000021668.15	ENSMUSG00000021668	447.607	-3.43588	0.346329	-9.92088	3.37774e-23	4.06218e-22
Col4a3bp	ENSMUSG00000021669.15	ENSMUSG00000021669	1951.91	-2.00366	0.372639	-5.37695	7.57587e-08	2.79988e-07
Hmgcr	ENSMUSG00000021670.14	ENSMUSG00000021670	12672	-1.40473	0.462272	-3.03876	0.00237553	0.00501546
Poc5	ENSMUSG00000021671.9	ENSMUSG00000021671	1440.76	-1.49033	0.207525	-7.18146	6.89732e-13	4.03266e-12
Iqgap2	ENSMUSG00000021676.10	ENSMUSG00000021676	2137.39	-2.03254	0.650575	-3.12422	0.00178279	0.00384078
Aggf1	ENSMUSG00000021681.8	ENSMUSG00000021681	3012.21	-1.57368	0.295666	-5.32249	1.02356e-07	3.72965e-07
Scamp1	ENSMUSG00000021687.14	ENSMUSG00000021687	1903.61	-1.74518	0.30134	-5.79139	6.98067e-09	2.86557e-08
Jmy	ENSMUSG00000021690.10	ENSMUSG00000021690	2977.11	-3.19526	0.267279	-11.9548	6.13031e-33	1.32832e-31
Kif2a	ENSMUSG00000021693.20	ENSMUSG00000021693	4180.02	-2.15747	0.289093	-7.4629	8.46374e-14	5.33173e-13
Pde4d	ENSMUSG00000021699.17	ENSMUSG00000021699	891.698	-1.09382	0.297026	-3.68257	0.000230899	0.000569152
Plk2	ENSMUSG00000021701.8	ENSMUSG00000021701	6072.96	-4.81606	0.756869	-6.36314	1.97673e-10	9.32877e-10
Serinc5	ENSMUSG00000021703.9	ENSMUSG00000021703	6666.61	-4.95037	0.579238	-8.54636	1.2703e-17	1.0569e-16
Mtx3	ENSMUSG00000021704.8	ENSMUSG00000021704	1955.33	-2.76582	0.184183	-15.0167	5.70982e-51	3.03417e-49
Zfyve16	ENSMUSG00000021706.14	ENSMUSG00000021706	1103.49	-3.07343	0.369539	-8.31691	9.02826e-17	7.07594e-16
Erbin	ENSMUSG00000021709.14	ENSMUSG00000021709	10417.8	-4.62805	0.349213	-13.2528	4.34568e-40	1.39679e-38
Trappc13	ENSMUSG00000021711.17	ENSMUSG00000021711	2466.6	-1.11994	0.370181	-3.02539	0.00248316	0.00522689
Trim23	ENSMUSG00000021712.15	ENSMUSG00000021712	1975.17	-2.32762	0.339058	-6.86497	6.65071e-12	3.57344e-11
Ppwd1	ENSMUSG00000021713.9	ENSMUSG00000021713	899.035	-1.34797	0.341291	-3.94961	7.828e-05	0.000205748
Cenpk	ENSMUSG00000021714.15	ENSMUSG00000021714	850.173	-2.15254	0.263803	-8.15966	3.35967e-16	2.52453e-15
Cwc27	ENSMUSG00000021715.12	ENSMUSG00000021715	1595.7	-1.92001	0.356292	-5.38886	7.09041e-08	2.62703e-07
Srek1ip1	ENSMUSG00000021716.14	ENSMUSG00000021716	815.367	-1.90408	0.249379	-7.63529	2.25317e-14	1.48023e-13
Rnf180	ENSMUSG00000021720.11	ENSMUSG00000021720	1171.6	-5.0643	0.783121	-6.46681	1.00095e-10	4.85224e-10
Parp8	ENSMUSG00000021725.9	ENSMUSG00000021725	537.927	-4.25276	0.901406	-4.71792	2.38269e-06	7.50744e-06
Slc4a7	ENSMUSG00000021733.11	ENSMUSG00000021733	4472.11	-3.1253	0.346433	-9.02137	1.8575e-19	1.75851e-18
Atxn7	ENSMUSG00000021738.5	ENSMUSG00000021738	2240.63	-5.24042	0.5385	-9.73152	2.21265e-22	2.52566e-21
Ptprg	ENSMUSG00000021745.14	ENSMUSG00000021745	7104.73	-1.55681	0.547779	-2.84204	0.00448252	0.00903078
4930452B06Rik	ENSMUSG00000021747.12	ENSMUSG00000021747	361.829	-1.72959	0.496489	-3.48364	0.000494644	0.0011663
Map3k1	ENSMUSG00000021754.17	ENSMUSG00000021754	2202.77	-2.47071	0.304526	-8.11331	4.9261e-16	3.65244e-15
Samd8	ENSMUSG00000021770.11	ENSMUSG00000021770	3871.64	-2.43964	0.262078	-9.30882	1.29266e-20	1.33379e-19
Ube2e1	ENSMUSG00000021774.13	ENSMUSG00000021774	2706.28	-1.69826	0.296708	-5.72367	1.04249e-08	4.20863e-08
Nr1d2	ENSMUSG00000021775.11	ENSMUSG00000021775	2907.2	-2.89163	0.432285	-6.68918	2.2443e-11	1.15265e-10
Dlg5	ENSMUSG00000021782.14	ENSMUSG00000021782	6040.08	-2.00756	0.28532	-7.03618	1.97588e-12	1.11204e-11
Ngly1	ENSMUSG00000021785.8	ENSMUSG00000021785	1202.96	-2.92776	0.463906	-6.31111	2.77045e-10	1.29194e-09
Oxsm	ENSMUSG00000021786.13	ENSMUSG00000021786	303.077	-1.03256	0.316482	-3.2626	0.00110396	0.00246649
Bmpr1a	ENSMUSG00000021796.15	ENSMUSG00000021796	6903.19	-3.39871	0.258879	-13.1286	2.25925e-39	6.96763e-38
Nudt13	ENSMUSG00000021809.10	ENSMUSG00000021809	559.001	-2.0081	0.336591	-5.966	2.43135e-09	1.04536e-08
Dnajc9	ENSMUSG00000021811.7	ENSMUSG00000021811	4136.95	-1.42624	0.31201	-4.57115	4.85052e-06	1.47761e-05
Mss51	ENSMUSG00000021815.4	ENSMUSG00000021815	50.2828	-2.04194	0.544173	-3.75237	0.000175171	0.000439194
Ppp3cb	ENSMUSG00000021816.11	ENSMUSG00000021816	5524.64	-1.82209	0.261329	-6.97239	3.11605e-12	1.72287e-11
Zswim8	ENSMUSG00000021819.11	ENSMUSG00000021819	9240.95	-3.5664	0.380919	-9.36261	7.77896e-21	8.1299e-20
Camk2g	ENSMUSG00000021820.18	ENSMUSG00000021820	2710.61	-1.52155	0.407205	-3.73656	0.000186554	0.000466061
Vcl	ENSMUSG00000021823.10	ENSMUSG00000021823	6778.7	-1.84681	0.472773	-3.90633	9.37102e-05	0.000243755
Ap3m1	ENSMUSG00000021824.13	ENSMUSG00000021824	4567.37	-2.74229	0.460987	-5.94874	2.70211e-09	1.15683e-08
Txndc16	ENSMUSG00000021830.14	ENSMUSG00000021830	2223.54	-3.87128	0.726023	-5.33218	9.70426e-08	3.54788e-07
Ero1l	ENSMUSG00000021831.9	ENSMUSG00000021831	8803.21	-3.24242	0.471103	-6.8826	5.87684e-12	3.17597e-11
Psmc6	ENSMUSG00000021832.8	ENSMUSG00000021832	7756.24	-1.84524	0.411151	-4.48799	7.18982e-06	2.14627e-05
Samd4	ENSMUSG00000021838.17	ENSMUSG00000021838	1149.57	-3.25848	0.559731	-5.82151	5.83174e-09	2.41803e-08
Ktn1	ENSMUSG00000021843.17	ENSMUSG00000021843	9358.36	-3.80312	0.227961	-16.6832	1.73527e-62	1.4886e-60
Slmap	ENSMUSG00000021870.17	ENSMUSG00000021870	4274.87	-3.04527	0.196085	-15.5304	2.16187e-54	1.33839e-52
Eaf1	ENSMUSG00000021890.6	ENSMUSG00000021890	3581.97	-1.13984	0.274684	-4.14965	3.3298e-05	9.19215e-05
Mettl6	ENSMUSG00000021891.8	ENSMUSG00000021891	1347.55	-1.46129	0.199236	-7.33444	2.22651e-13	1.35668e-12
Capn7	ENSMUSG00000021893.14	ENSMUSG00000021893	2728.12	-3.13313	0.212653	-14.7335	3.92729e-49	1.92944e-47
Parg	ENSMUSG00000021911.16	ENSMUSG00000021911	2611.61	-1.69587	0.215909	-7.85458	4.0111e-15	2.78275e-14
Glt8d1	ENSMUSG00000021916.16	ENSMUSG00000021916	1302.09	-2.25199	0.559985	-4.02152	5.78238e-05	0.000154798
Nek4	ENSMUSG00000021918.10	ENSMUSG00000021918	940.155	-1.76572	0.318519	-5.54352	2.96448e-08	1.1416e-07
Kpna3	ENSMUSG00000021929.9	ENSMUSG00000021929	4005.06	-1.71554	0.270199	-6.34916	2.16496e-10	1.01922e-09
Spryd7	ENSMUSG00000021930.14	ENSMUSG00000021930	824.635	-1.30122	0.27778	-4.68437	2.80822e-06	8.7781e-06
Mapk8	ENSMUSG00000021936.14	ENSMUSG00000021936	2452.07	-1.8676	0.305572	-6.11182	9.85041e-10	4.37593e-09
Pspc1	ENSMUSG00000021938.12	ENSMUSG00000021938	4101.75	-2.25501	0.299074	-7.53999	4.70024e-14	3.00765e-13
Zmym2	ENSMUSG00000021945.9	ENSMUSG00000021945	5025.82	-2.67586	0.346544	-7.72155	1.1492e-14	7.7212e-14
Xpo4	ENSMUSG00000021952.16	ENSMUSG00000021952	3558.85	-1.33462	0.46813	-2.85095	0.00435886	0.0088014
Pinx1	ENSMUSG00000021958.5	ENSMUSG00000021958	598.861	-1.62408	0.346776	-4.68338	2.82186e-06	8.81962e-06
Zdhhc20	ENSMUSG00000021969.8	ENSMUSG00000021969	4680	-4.09844	0.290796	-14.0939	4.14247e-45	1.68754e-43
Hmbox1	ENSMUSG00000021972.14	ENSMUSG00000021972	5185.03	-4.46222	0.442157	-10.0919	5.99845e-24	7.53855e-23
Micu2	ENSMUSG00000021973.9	ENSMUSG00000021973	1781.03	-4.75784	0.409336	-11.6233	3.13729e-31	6.07517e-30
Extl3	ENSMUSG00000021978.9	ENSMUSG00000021978	6927.68	-2.15469	0.374897	-5.74742	9.06131e-09	3.67942e-08
Cab39l	ENSMUSG00000021981.10	ENSMUSG00000021981	1153.74	-1.22568	0.210518	-5.82221	5.80729e-09	2.40829e-08
Cdadc1	ENSMUSG00000021982.14	ENSMUSG00000021982	721.779	-1.64729	0.354608	-4.64539	3.39439e-06	1.05058e-05
Mtmr6	ENSMUSG00000021987.9	ENSMUSG00000021987	3294.4	-3.58834	0.812101	-4.41859	9.9346e-06	2.91304e-05
Spata13	ENSMUSG00000021990.16	ENSMUSG00000021990	1495.65	-2.79362	0.560074	-4.98796	6.10211e-07	2.05875e-06
Wnt5a	ENSMUSG00000021994.15	ENSMUSG00000021994	2673.73	-5.89101	0.841468	-7.00087	2.54379e-12	1.41738e-11
Zc3h13	ENSMUSG00000022000.11	ENSMUSG00000022000	3011.81	-2.256	0.18934	-11.9151	9.87416e-33	2.10506e-31
Slc25a30	ENSMUSG00000022003.7	ENSMUSG00000022003	1076.55	-3.04698	0.450158	-6.7687	1.29946e-11	6.82164e-11
Gpalpp1	ENSMUSG00000022008.4	ENSMUSG00000022008	1492.34	-1.82152	0.218891	-8.32158	8.67966e-17	6.80909e-16
Akap11	ENSMUSG00000022016.16	ENSMUSG00000022016	4721.34	-2.38669	0.796012	-2.99831	0.00271483	0.00567603
Tdrd3	ENSMUSG00000022019.16	ENSMUSG00000022019	1246.34	-3.97598	0.30044	-13.2338	5.59613e-40	1.79641e-38
Naa16	ENSMUSG00000022020.15	ENSMUSG00000022020	1146.35	-1.18735	0.399477	-2.97226	0.00295615	0.00614479
Diaph3	ENSMUSG00000022021.14	ENSMUSG00000022021	1750.4	-3.17688	0.423301	-7.50501	6.14218e-14	3.89809e-13
Mtrf1	ENSMUSG00000022022.3	ENSMUSG00000022022	329.797	-1.80354	0.342893	-5.25977	1.44235e-07	5.18797e-07
Wbp4	ENSMUSG00000022023.6	ENSMUSG00000022023	1684.3	-2.14481	0.21413	-10.0164	1.29126e-23	1.5902e-22
Scara5	ENSMUSG00000022032.14	ENSMUSG00000022032	57.7989	-2.47577	0.677425	-3.65468	0.000257502	0.000630952
Pbk	ENSMUSG00000022033.9	ENSMUSG00000022033	3332.05	-3.26952	0.451107	-7.24776	4.2371e-13	2.5201e-12
Esco2	ENSMUSG00000022034.10	ENSMUSG00000022034	1194.06	-1.92017	0.470015	-4.08534	4.40118e-05	0.00011971
Ccdc25	ENSMUSG00000022035.6	ENSMUSG00000022035	1090.58	-1.89788	0.183118	-10.3643	3.60518e-25	4.90613e-24
Trim35	ENSMUSG00000022043.19	ENSMUSG00000022043	12513.7	-2.53797	0.399922	-6.34615	2.20769e-10	1.03856e-09
Bnip3l	ENSMUSG00000022051.15	ENSMUSG00000022051	3764.15	-2.05677	0.309116	-6.65373	2.85761e-11	1.45133e-10
Pibf1	ENSMUSG00000022064.10	ENSMUSG00000022064	660.47	-1.80834	0.238256	-7.58989	3.20188e-14	2.07837e-13
Rhobtb2	ENSMUSG00000022075.7	ENSMUSG00000022075	2348.5	-1.26944	0.327916	-3.87124	0.000108284	0.000279265
Ppp3cc	ENSMUSG00000022092.11	ENSMUSG00000022092	365.481	-3.59486	0.587981	-6.1139	9.72245e-10	4.32214e-09
Hr	ENSMUSG00000022096.14	ENSMUSG00000022096	152.215	-1.61572	0.376842	-4.28754	1.80666e-05	5.14215e-05
Bmp1	ENSMUSG00000022098.10	ENSMUSG00000022098	5114.86	-5.71604	0.325598	-17.5555	5.39702e-69	6.02907e-67
Xpo7	ENSMUSG00000022100.14	ENSMUSG00000022100	4942.59	-2.05746	0.361009	-5.6992	1.20371e-08	4.82541e-08
Gfra2	ENSMUSG00000022103.10	ENSMUSG00000022103	639.723	-3.25662	1.1246	-2.8958	0.00378194	0.00772839
Rcbtb2	ENSMUSG00000022106.14	ENSMUSG00000022106	2274.77	-1.88017	0.183184	-10.2638	1.02578e-24	1.36058e-23
Itm2b	ENSMUSG00000022108.8	ENSMUSG00000022108	11150.4	-1.64232	0.177194	-9.26852	1.88742e-20	1.91445e-19
Med4	ENSMUSG00000022109.6	ENSMUSG00000022109	1727.32	-1.18862	0.333644	-3.56254	0.000367278	0.000881712
Sucla2	ENSMUSG00000022110.13	ENSMUSG00000022110	3754.03	-1.80826	0.268879	-6.72517	1.75389e-11	9.10639e-11
Spry2	ENSMUSG00000022114.5	ENSMUSG00000022114	10636.9	-4.09052	0.25886	-15.802	3.01284e-56	2.00338e-54
Rbm26	ENSMUSG00000022119.15	ENSMUSG00000022119	4549.62	-2.38877	0.329776	-7.24362	4.36858e-13	2.59646e-12
Rnf219	ENSMUSG00000022120.4	ENSMUSG00000022120	1054.83	-4.74604	0.333575	-14.2278	6.16047e-46	2.62446e-44
Ednrb	ENSMUSG00000022122.15	ENSMUSG00000022122	4118.9	-4.76522	1.43025	-3.33173	0.000863074	0.00196072
Fbxl3	ENSMUSG00000022124.15	ENSMUSG00000022124	3176.12	-3.44311	0.373928	-9.20793	3.32472e-20	3.31352e-19
Cln5	ENSMUSG00000022125.7	ENSMUSG00000022125	2177.66	-2.25143	0.284334	-7.91825	2.40885e-15	1.69503e-14
Dnajc3	ENSMUSG00000022136.8	ENSMUSG00000022136	3257.09	-2.53603	0.393287	-6.44828	1.13129e-10	5.45358e-10
Mbnl2	ENSMUSG00000022139.17	ENSMUSG00000022139	5082.83	-3.12011	0.674889	-4.62314	3.77969e-06	1.16467e-05
Nipbl	ENSMUSG00000022141.7	ENSMUSG00000022141	8199.76	-3.30528	0.221845	-14.8991	3.34251e-50	1.7216e-48
Ttc33	ENSMUSG00000022151.16	ENSMUSG00000022151	752.058	-1.30071	0.281354	-4.62302	3.78187e-06	1.1652e-05
Rab2b	ENSMUSG00000022159.16	ENSMUSG00000022159	1113.43	-2.74589	0.650722	-4.21975	2.4457e-05	6.86616e-05
Mettl3	ENSMUSG00000022160.18	ENSMUSG00000022160	2445.12	-2.0668	0.193793	-10.665	1.48421e-26	2.18802e-25
4931414P19Rik	ENSMUSG00000022179.5	ENSMUSG00000022179	566.427	-1.60809	0.378551	-4.24802	2.15671e-05	6.08748e-05
Fbxo4	ENSMUSG00000022184.8	ENSMUSG00000022184	281.944	-4.47745	0.438335	-10.2147	1.70418e-24	2.22864e-23
Oxct1	ENSMUSG00000022186.14	ENSMUSG00000022186	13484.2	-2.43482	0.310828	-7.83334	4.75087e-15	3.28238e-14
Pabpn1	ENSMUSG00000022194.15	ENSMUSG00000022194	7008.84	-1.17221	0.171376	-6.83998	7.92019e-12	4.22663e-11
Slc22a17	ENSMUSG00000022199.12	ENSMUSG00000022199	9374.14	-3.26584	0.77423	-4.21818	2.46281e-05	6.91034e-05
Golph3	ENSMUSG00000022200.8	ENSMUSG00000022200	16668.2	-3.44069	0.264978	-12.9848	1.49212e-38	4.38647e-37
Zfr	ENSMUSG00000022201.16	ENSMUSG00000022201	12321.2	-2.94131	0.437502	-6.72298	1.7805e-11	9.2369e-11
Efs	ENSMUSG00000022203.7	ENSMUSG00000022203	6183.14	-4.36474	0.433466	-10.0694	7.54544e-24	9.42617e-23
Ngdn	ENSMUSG00000022204.9	ENSMUSG00000022204	2878.58	-1.18983	0.285476	-4.16789	3.07435e-05	8.52442e-05
Dhrs2	ENSMUSG00000022209.12	ENSMUSG00000022209	82.919	-7.99241	1.54251	-5.18144	2.20174e-07	7.7813e-07
Carmil3	ENSMUSG00000022211.9	ENSMUSG00000022211	1350.02	-2.63131	0.453474	-5.80257	6.53048e-09	2.69044e-08
Zscan26	ENSMUSG00000022228.14	ENSMUSG00000022228	2675.55	-2.60449	0.364969	-7.13619	9.59519e-13	5.52014e-12
Ctnnd2	ENSMUSG00000022240.10	ENSMUSG00000022240	14693.5	-5.91019	0.653464	-9.0444	1.50492e-19	1.43336e-18
Tars	ENSMUSG00000022241.6	ENSMUSG00000022241	12515.6	-1.23237	0.185474	-6.64444	3.04377e-11	1.53996e-10
Mtdh	ENSMUSG00000022255.16	ENSMUSG00000022255	10523.6	-2.72634	0.43469	-6.27193	3.5661e-10	1.6498e-09
Laptm4b	ENSMUSG00000022257.4	ENSMUSG00000022257	11902.9	-2.46368	0.43489	-5.66506	1.46977e-08	5.83983e-08
Trio	ENSMUSG00000022263.10	ENSMUSG00000022263	11243.7	-4.78832	0.718418	-6.66509	2.64494e-11	1.34849e-10
Myo10	ENSMUSG00000022272.17	ENSMUSG00000022272	13298.9	-1.22209	0.249978	-4.88881	1.01447e-06	3.33839e-06
Rnf19a	ENSMUSG00000022280.9	ENSMUSG00000022280	1404.4	-2.1155	0.242031	-8.74061	2.31854e-18	2.03692e-17
Rrm2b	ENSMUSG00000022292.16	ENSMUSG00000022292	1119.92	-2.96649	0.338082	-8.77447	1.71717e-18	1.52083e-17
Atp6v1c1	ENSMUSG00000022295.8	ENSMUSG00000022295	4663.73	-1.25386	0.374773	-3.34564	0.000820918	0.00187239
Lrp12	ENSMUSG00000022305.13	ENSMUSG00000022305	1818.28	-2.90046	0.406986	-7.12667	1.02829e-12	5.909e-12
Zfpm2	ENSMUSG00000022306.9	ENSMUSG00000022306	3234.45	-5.90801	0.505442	-11.6888	1.45452e-31	2.88322e-30
Oxr1	ENSMUSG00000022307.16	ENSMUSG00000022307	7694.86	-2.97228	0.231845	-12.8201	1.26545e-37	3.57785e-36
Rad21	ENSMUSG00000022314.10	ENSMUSG00000022314	22853.2	-2.18827	0.366046	-5.97812	2.25723e-09	9.7333e-09
Cdh10	ENSMUSG00000022321.15	ENSMUSG00000022321	1575.16	-4.68434	1.08823	-4.30455	1.67326e-05	4.77965e-05
Shcbp1	ENSMUSG00000022322.8	ENSMUSG00000022322	1537.73	-1.6418	0.47782	-3.43601	0.000590341	0.0013771
Matn2	ENSMUSG00000022324.15	ENSMUSG00000022324	3484.62	-5.76159	0.812087	-7.0948	1.2954e-12	7.39831e-12
Stk3	ENSMUSG00000022329.15	ENSMUSG00000022329	1765.49	-2.42353	0.190244	-12.7391	3.58616e-37	9.91619e-36
Osr2	ENSMUSG00000022330.5	ENSMUSG00000022330	288.77	-3.6548	0.723714	-5.05006	4.41675e-07	1.51267e-06
Khdrbs3	ENSMUSG00000022332.8	ENSMUSG00000022332	3878.46	-3.47988	0.226772	-15.3453	3.8094e-53	2.26358e-51
Emc2	ENSMUSG00000022337.7	ENSMUSG00000022337	1784.89	-1.86304	0.282163	-6.60271	4.03696e-11	2.0217e-10
Eny2	ENSMUSG00000022338.8	ENSMUSG00000022338	3368.64	-1.29719	0.198541	-6.5336	6.42069e-11	3.16874e-10
Ebag9	ENSMUSG00000022339.9	ENSMUSG00000022339	810.996	-1.79708	0.360836	-4.98033	6.34766e-07	2.137e-06
Myc	ENSMUSG00000022346.15	ENSMUSG00000022346	5134.46	-4.01608	0.641216	-6.26322	3.77105e-10	1.74174e-09
Washc5	ENSMUSG00000022350.7	ENSMUSG00000022350	5187.71	-1.54289	0.266712	-5.78485	7.25755e-09	2.97535e-08
Mtss1	ENSMUSG00000022353.10	ENSMUSG00000022353	7905.16	-2.13533	0.369241	-5.78304	7.3364e-09	3.00571e-08
Fbxo32	ENSMUSG00000022358.7	ENSMUSG00000022358	715.566	-4.66628	0.760116	-6.13891	8.30894e-10	3.71809e-09
Atad2	ENSMUSG00000022360.8	ENSMUSG00000022360	6101.09	-2.32866	0.298767	-7.79423	6.48035e-15	4.43341e-14
Zhx1	ENSMUSG00000022361.14	ENSMUSG00000022361	2720.71	-3.80983	0.518928	-7.34173	2.10845e-13	1.28818e-12
Gm29394	ENSMUSG00000022362.13	ENSMUSG00000022362	40.0174	-6.91837	1.52128	-4.54773	5.42279e-06	1.64239e-05
Tbc1d31	ENSMUSG00000022364.14	ENSMUSG00000022364	2969.46	-2.31128	0.327067	-7.06668	1.58685e-12	9.00347e-12
Has2	ENSMUSG00000022367.7	ENSMUSG00000022367	48.4661	-4.16702	1.21614	-3.42642	0.000611583	0.00142295
Mtbp	ENSMUSG00000022369.13	ENSMUSG00000022369	3565.36	-2.39844	0.202001	-11.8734	1.62713e-32	3.41955e-31
Wnt7b	ENSMUSG00000022382.15	ENSMUSG00000022382	2168.79	-4.79285	0.336118	-14.2594	3.91718e-46	1.69173e-44
Ppara	ENSMUSG00000022383.13	ENSMUSG00000022383	142.252	-3.74895	0.592313	-6.32934	2.46208e-10	1.15499e-09
Trmu	ENSMUSG00000022386.12	ENSMUSG00000022386	959.934	-1.2741	0.420466	-3.03022	0.00244373	0.00514907
Ttll8	ENSMUSG00000022388.14	ENSMUSG00000022388	267.473	-5.45394	0.837632	-6.51114	7.45849e-11	3.65437e-10
Tef	ENSMUSG00000022389.15	ENSMUSG00000022389	5427.34	-1.32206	0.270377	-4.88969	1.00995e-06	3.32482e-06
Zc3h7b	ENSMUSG00000022390.11	ENSMUSG00000022390	12278.2	-1.28023	0.251254	-5.09534	3.48111e-07	1.20603e-06
Slc25a17	ENSMUSG00000022404.8	ENSMUSG00000022404	3155.98	-1.1555	0.28993	-3.98546	6.73505e-05	0.000178835
Csnk1e	ENSMUSG00000022433.19	ENSMUSG00000022433	5301.49	-1.55031	0.361943	-4.28331	1.84131e-05	5.23603e-05
Myh9	ENSMUSG00000022443.17	ENSMUSG00000022443	28666.9	-1.3981	0.37275	-3.75076	0.000176298	0.000441845
Slc38a2	ENSMUSG00000022462.7	ENSMUSG00000022462	20401	-2.11732	0.296866	-7.13224	9.87482e-13	5.67582e-12
Rapgef3	ENSMUSG00000022469.17	ENSMUSG00000022469	2060.86	-2.29992	0.347084	-6.6264	3.43981e-11	1.73544e-10
Emp2	ENSMUSG00000022505.9	ENSMUSG00000022505	2823.87	-2.28124	0.601278	-3.79398	0.000148253	0.000375411
1810013L24Rik	ENSMUSG00000022507.6	ENSMUSG00000022507	3295.56	-1.21125	0.313156	-3.8679	0.000109777	0.000282884
Bcl6	ENSMUSG00000022508.5	ENSMUSG00000022508	549.002	-1.51991	0.396679	-3.83159	0.000127319	0.000325551
Il1rap	ENSMUSG00000022514.14	ENSMUSG00000022514	2194.86	-4.56968	0.969265	-4.71458	2.42207e-06	7.62413e-06
Anks3	ENSMUSG00000022515.6	ENSMUSG00000022515	1612.32	-1.25766	0.281951	-4.46056	8.17465e-06	2.42471e-05
Crebbp	ENSMUSG00000022521.10	ENSMUSG00000022521	3297.69	-2.48309	0.443541	-5.59833	2.16426e-08	8.45092e-08
Zfp251	ENSMUSG00000022526.8	ENSMUSG00000022526	1991.42	-2.48232	0.27396	-9.06089	1.29396e-19	1.23711e-18
Hes1	ENSMUSG00000022528.8	ENSMUSG00000022528	3286.98	-1.22355	0.34536	-3.54283	0.000395854	0.000947058
Atp13a3	ENSMUSG00000022533.14	ENSMUSG00000022533	13813.9	-2.80714	0.206477	-13.5955	4.26099e-42	1.517e-40
Tmem44	ENSMUSG00000022537.18	ENSMUSG00000022537	4155.18	-4.84913	0.352627	-13.7514	4.99397e-43	1.86791e-41
Grina	ENSMUSG00000022564.7	ENSMUSG00000022564	9182.03	-1.46783	0.338863	-4.33163	1.48012e-05	4.25709e-05
Zbtb11	ENSMUSG00000022601.11	ENSMUSG00000022601	1324.65	-1.13474	0.158731	-7.14883	8.7523e-13	5.07121e-12
Ptk2	ENSMUSG00000022607.18	ENSMUSG00000022607	12022.8	-3.69085	0.355959	-10.3688	3.43914e-25	4.69033e-24
Mapk12	ENSMUSG00000022610.10	ENSMUSG00000022610	1266.72	-2.40869	0.449026	-5.36425	8.12848e-08	2.99354e-07
Yaf2	ENSMUSG00000022634.9	ENSMUSG00000022634	2176.52	-2.84456	0.195496	-14.5505	5.79675e-48	2.71831e-46
Zcrb1	ENSMUSG00000022635.9	ENSMUSG00000022635	2332.87	-3.15374	0.179825	-17.5378	7.36886e-69	8.15931e-67
Cblb	ENSMUSG00000022637.11	ENSMUSG00000022637	1048.65	-1.26795	0.321887	-3.93912	8.17801e-05	0.000214432
Dubr	ENSMUSG00000022639.14	ENSMUSG00000022639	251.823	-2.63661	0.585339	-4.50442	6.65545e-06	1.99433e-05
Bbx	ENSMUSG00000022641.15	ENSMUSG00000022641	1697.09	-2.68706	0.232293	-11.5675	6.01847e-31	1.14863e-29
Nectin3	ENSMUSG00000022656.15	ENSMUSG00000022656	3151.55	-2.06772	0.284005	-7.28058	3.32389e-13	1.99251e-12
Atg3	ENSMUSG00000022663.3	ENSMUSG00000022663	3419.11	-3.48269	0.302783	-11.5023	1.28497e-30	2.41208e-29
Slc35a5	ENSMUSG00000022664.11	ENSMUSG00000022664	2033.57	-3.2568	0.567043	-5.74349	9.27442e-09	3.76292e-08
Ccdc80	ENSMUSG00000022665.15	ENSMUSG00000022665	595.263	-7.04782	0.85323	-8.26016	1.45482e-16	1.12513e-15
Gtpbp8	ENSMUSG00000022668.10	ENSMUSG00000022668	876.985	-1.64072	0.288097	-5.695	1.23369e-08	4.94007e-08
Prkdc	ENSMUSG00000022672.8	ENSMUSG00000022672	1788.52	-1.26282	0.223465	-5.65107	1.59448e-08	6.31039e-08
Ube2v2	ENSMUSG00000022674.15	ENSMUSG00000022674	2727.79	-1.49005	0.302173	-4.93113	8.17569e-07	2.72108e-06
Nde1	ENSMUSG00000022678.16	ENSMUSG00000022678	5287.83	-1.02146	0.290926	-3.51107	0.000446303	0.00106029
Bfar	ENSMUSG00000022684.15	ENSMUSG00000022684	1659.72	-1.97879	0.40819	-4.84772	1.24885e-06	4.07503e-06
Boc	ENSMUSG00000022687.12	ENSMUSG00000022687	577.897	-4.26379	0.462485	-9.2193	2.99045e-20	2.99363e-19
Naa50	ENSMUSG00000022698.17	ENSMUSG00000022698	12595.6	-1.01764	0.355194	-2.86502	0.00416989	0.00845039
Ccdc191	ENSMUSG00000022701.18	ENSMUSG00000022701	331.738	-1.14058	0.356084	-3.20312	0.00135947	0.00298743
Gbe1	ENSMUSG00000022707.16	ENSMUSG00000022707	616.967	-4.29955	0.356471	-12.0614	1.68795e-33	3.77798e-32
Zbtb20	ENSMUSG00000022708.16	ENSMUSG00000022708	2350.35	-2.26089	0.620526	-3.64352	0.000268939	0.000657248
Usp7	ENSMUSG00000022710.17	ENSMUSG00000022710	11481.3	-1.35741	0.443582	-3.06011	0.00221254	0.00469539
Crybg3	ENSMUSG00000022723.16	ENSMUSG00000022723	1300.9	-4.79191	0.562444	-8.5198	1.59826e-17	1.32015e-16
Cldnd1	ENSMUSG00000022744.12	ENSMUSG00000022744	6111.16	-3.59869	0.353715	-10.174	2.59047e-24	3.3442e-23
St3gal6	ENSMUSG00000022747.17	ENSMUSG00000022747	1102.88	-4.7743	1.00802	-4.7363	2.1766e-06	6.89723e-06
Tbc1d23	ENSMUSG00000022749.8	ENSMUSG00000022749	1564.48	-2.43948	0.249745	-9.76787	1.54674e-22	1.78254e-21
Tomm70a	ENSMUSG00000022752.9	ENSMUSG00000022752	9477.53	-1.00981	0.2322	-4.34888	1.36832e-05	3.95001e-05
Tfg	ENSMUSG00000022757.19	ENSMUSG00000022757	5456.65	-1.6952	0.31464	-5.38774	7.13511e-08	2.6432e-07
Dlg1	ENSMUSG00000022770.17	ENSMUSG00000022770	4562.06	-1.23516	0.261078	-4.73098	2.23441e-06	7.06707e-06
Senp5	ENSMUSG00000022772.12	ENSMUSG00000022772	2816.17	-2.4861	0.20213	-12.2995	9.11261e-35	2.18346e-33
Pak2	ENSMUSG00000022781.8	ENSMUSG00000022781	7026.46	-1.75215	0.33255	-5.26884	1.37291e-07	4.94739e-07
Dnm1l	ENSMUSG00000022789.15	ENSMUSG00000022789	7378.14	-1.97836	0.174372	-11.3456	7.79578e-30	1.39266e-28
Igsf11	ENSMUSG00000022790.14	ENSMUSG00000022790	1744.93	-4.75672	1.23703	-3.84527	0.000120417	0.000308733
Arhgap31	ENSMUSG00000022799.4	ENSMUSG00000022799	3570.09	-4.63631	0.292385	-15.8569	1.26034e-56	8.51575e-55
Fyttd1	ENSMUSG00000022800.14	ENSMUSG00000022800	4962.15	-1.41652	0.3559	-3.9801	6.88855e-05	0.00018266
Lrch3	ENSMUSG00000022801.13	ENSMUSG00000022801	3201.39	-3.43108	0.242035	-14.176	1.29059e-45	5.41552e-44
Osbpl11	ENSMUSG00000022807.9	ENSMUSG00000022807	2101.78	-2.16833	0.241653	-8.97291	2.88784e-19	2.69836e-18
Snx4	ENSMUSG00000022808.5	ENSMUSG00000022808	4604.91	-1.80764	0.378918	-4.77052	1.83749e-06	5.88197e-06
Zfp148	ENSMUSG00000022811.17	ENSMUSG00000022811	5482.54	-2.82137	0.329194	-8.57055	1.02992e-17	8.60889e-17
Gsk3b	ENSMUSG00000022812.14	ENSMUSG00000022812	8031.25	-2.52899	0.191652	-13.1957	9.28982e-40	2.91874e-38
Mylk	ENSMUSG00000022836.11	ENSMUSG00000022836	828.258	-3.98614	0.813303	-4.90118	9.52641e-07	3.14688e-06
Cxadr	ENSMUSG00000022865.14	ENSMUSG00000022865	1974.49	-1.58213	0.513565	-3.08068	0.00206528	0.00440295
Usp25	ENSMUSG00000022867.11	ENSMUSG00000022867	1475.83	-3.51917	0.320668	-10.9745	5.06825e-28	8.10373e-27
Robo1	ENSMUSG00000022883.11	ENSMUSG00000022883	1722.39	-2.71093	0.353194	-7.67547	1.64813e-14	1.09274e-13
Eif4a2	ENSMUSG00000022884.15	ENSMUSG00000022884	11283.1	-1.16021	0.295641	-3.9244	8.69452e-05	0.000227287
St6gal1	ENSMUSG00000022885.16	ENSMUSG00000022885	1328.05	-2.04085	0.304818	-6.69532	2.15207e-11	1.10754e-10
Masp1	ENSMUSG00000022887.9	ENSMUSG00000022887	284.77	-5.19873	0.944692	-5.5031	3.7318e-08	1.42119e-07
Adamts1	ENSMUSG00000022893.14	ENSMUSG00000022893	1863.83	-6.25292	0.572409	-10.9239	8.86474e-28	1.39609e-26
Adamts5	ENSMUSG00000022894.6	ENSMUSG00000022894	537.257	-5.52152	0.942912	-5.85582	4.74673e-09	1.98254e-08
Dyrk1a	ENSMUSG00000022897.15	ENSMUSG00000022897	3883.63	-1.61521	0.365034	-4.42483	9.65163e-06	2.8347e-05
Slc15a2	ENSMUSG00000022899.9	ENSMUSG00000022899	3053.86	-5.53887	1.06603	-5.19581	2.03827e-07	7.22492e-07
Arl13b	ENSMUSG00000022911.11	ENSMUSG00000022911	1097.63	-2.90093	0.431523	-6.72254	1.78588e-11	9.26292e-11
Pros1	ENSMUSG00000022912.8	ENSMUSG00000022912	1975.34	-5.2408	0.495876	-10.5688	4.15864e-26	5.99011e-25
Brwd1	ENSMUSG00000022914.17	ENSMUSG00000022914	5047.67	-2.07895	0.142703	-14.5684	4.46059e-48	2.10351e-46
Pigp	ENSMUSG00000022940.17	ENSMUSG00000022940	1662.9	-2.36127	0.180682	-13.0687	4.97337e-39	1.50791e-37
Son	ENSMUSG00000022961.18	ENSMUSG00000022961	27947.9	-3.14696	0.250243	-12.5756	2.87557e-36	7.4744e-35
Ifngr2	ENSMUSG00000022965.8	ENSMUSG00000022965	884.21	-2.18011	0.251471	-8.66942	4.34318e-18	3.74369e-17
Ifnar1	ENSMUSG00000022967.13	ENSMUSG00000022967	3952.61	-2.35559	0.234063	-10.0639	7.97835e-24	9.93736e-23
Il10rb	ENSMUSG00000022969.13	ENSMUSG00000022969	329.128	-3.43118	0.449682	-7.63023	2.34332e-14	1.53744e-13
Synj1	ENSMUSG00000022973.18	ENSMUSG00000022973	2444.56	-1.14862	0.342202	-3.35654	0.000789238	0.00180488
Paxbp1	ENSMUSG00000022974.12	ENSMUSG00000022974	5053.15	-3.94096	0.23581	-16.7124	1.06467e-62	9.22775e-61
Mis18a	ENSMUSG00000022978.11	ENSMUSG00000022978	1050.36	-1.28506	0.2313	-5.55579	2.76357e-08	1.06717e-07
Scaf4	ENSMUSG00000022983.16	ENSMUSG00000022983	4168.26	-1.90279	0.185565	-10.2541	1.13479e-24	1.49963e-23
Zfp641	ENSMUSG00000022987.12	ENSMUSG00000022987	398.855	-4.64791	0.937671	-4.95687	7.16386e-07	2.40149e-06
Lalba	ENSMUSG00000022991.5	ENSMUSG00000022991	28.1566	-6.43393	1.74189	-3.69366	0.000221053	0.000546114
Adcy6	ENSMUSG00000022994.9	ENSMUSG00000022994	3825.66	-4.57928	0.763128	-6.00068	1.96494e-09	8.51384e-09
Dhh	ENSMUSG00000023000.5	ENSMUSG00000023000	89.038	-4.25753	1.3407	-3.17562	0.00149519	0.003262
Asic1	ENSMUSG00000023017.10	ENSMUSG00000023017	1962.92	-1.31777	0.433525	-3.03966	0.00236849	0.00500227
Gpd1	ENSMUSG00000023019.12	ENSMUSG00000023019	3142.49	-5.39135	0.807898	-6.67331	2.501e-11	1.27848e-10
Larp4	ENSMUSG00000023025.16	ENSMUSG00000023025	7418.38	-2.30256	0.423617	-5.43548	5.46504e-08	2.04685e-07
Dip2b	ENSMUSG00000023026.16	ENSMUSG00000023026	5136.48	-1.8827	0.323538	-5.8191	5.91668e-09	2.44961e-08
Csad	ENSMUSG00000023044.2	ENSMUSG00000023044	3831.1	-2.74484	0.324666	-8.45433	2.80698e-17	2.28329e-16
Rttn	ENSMUSG00000023066.10	ENSMUSG00000023066	1306.23	-1.86817	0.271079	-6.8916	5.51701e-12	2.98794e-11
Nus1	ENSMUSG00000023068.16	ENSMUSG00000023068	3392.36	-1.2103	0.222045	-5.45069	5.01741e-08	1.88622e-07
Mospd1	ENSMUSG00000023074.11	ENSMUSG00000023074	685.829	-2.65578	0.272469	-9.74708	1.89858e-22	2.17803e-21
Akirin1	ENSMUSG00000023075.9	ENSMUSG00000023075	3919.78	-1.93093	0.348385	-5.54253	2.98139e-08	1.14758e-07
Fhl1	ENSMUSG00000023092.16	ENSMUSG00000023092	6325.46	-2.17245	0.224506	-9.67657	3.79228e-22	4.28015e-21
Ivns1abp	ENSMUSG00000023150.14	ENSMUSG00000023150	13845.4	-2.69419	0.149708	-17.9963	2.08219e-72	2.65664e-70
Slc38a1	ENSMUSG00000023169.15	ENSMUSG00000023169	14271	-1.47249	0.235584	-6.25038	4.0945e-10	1.8842e-09
P3h3	ENSMUSG00000023191.9	ENSMUSG00000023191	862.178	-2.65031	0.329235	-8.0499	8.28605e-16	6.02807e-15
Il15ra	ENSMUSG00000023206.16	ENSMUSG00000023206	284.251	-7.24359	1.13095	-6.40489	1.50482e-10	7.17174e-10
Parp3	ENSMUSG00000023249.15	ENSMUSG00000023249	1115.56	-1.92871	0.44792	-4.30592	1.66291e-05	4.75346e-05
Frs3	ENSMUSG00000023266.11	ENSMUSG00000023266	522.237	-2.00809	0.497329	-4.03775	5.39656e-05	0.000145134
Gabrr2	ENSMUSG00000023267.10	ENSMUSG00000023267	63.9876	-4.19859	1.41546	-2.96623	0.00301474	0.0062552
Zfp605	ENSMUSG00000023284.15	ENSMUSG00000023284	530.309	-2.06221	0.35486	-5.81133	6.19798e-09	2.56143e-08
Tmem176a	ENSMUSG00000023367.14	ENSMUSG00000023367	2513.38	-5.49468	0.678831	-8.09433	5.75805e-16	4.25401e-15
Rab12	ENSMUSG00000023460.13	ENSMUSG00000023460	2810.72	-1.93299	0.296039	-6.52952	6.59806e-11	3.25053e-10
Sfi1	ENSMUSG00000023764.18	ENSMUSG00000023764	974.301	-1.90156	0.184737	-10.2933	7.55438e-25	1.00732e-23
Pisd-ps2	ENSMUSG00000023795.16	ENSMUSG00000023795	270.698	-2.27216	0.337487	-6.73258	1.66679e-11	8.67027e-11
Synj2	ENSMUSG00000023805.17	ENSMUSG00000023805	2022.77	-3.14633	0.558733	-5.63119	1.78967e-08	7.04735e-08
Rsph3b	ENSMUSG00000023806.10	ENSMUSG00000023806	1154.55	-2.05871	0.499809	-4.119	3.80518e-05	0.000104368
Igf2r	ENSMUSG00000023830.14	ENSMUSG00000023830	5661.07	-1.78727	0.339284	-5.26776	1.381e-07	4.97511e-07
Lnpep	ENSMUSG00000023845.7	ENSMUSG00000023845	6519.09	-3.08161	0.324268	-9.50328	2.03375e-21	2.20432e-20
Chd1	ENSMUSG00000023852.14	ENSMUSG00000023852	4342.72	-2.36722	0.358013	-6.6121	3.78907e-11	1.904e-10
Mpc1	ENSMUSG00000023861.17	ENSMUSG00000023861	3126.15	-2.50106	0.409071	-6.11401	9.71555e-10	4.31984e-09
Pde10a	ENSMUSG00000023868.17	ENSMUSG00000023868	2032.56	-3.86983	0.964207	-4.01349	5.98277e-05	0.000159907
Zfp54	ENSMUSG00000023882.15	ENSMUSG00000023882	96.5261	-2.13468	0.472777	-4.51519	6.32603e-06	1.90174e-05
Phf10	ENSMUSG00000023883.13	ENSMUSG00000023883	11037.7	-2.92255	0.283573	-10.3062	6.60921e-25	8.85043e-24
Zfp51	ENSMUSG00000023892.8	ENSMUSG00000023892	407.087	-2.29707	0.267858	-8.5757	9.84878e-18	8.24614e-17
Paqr4	ENSMUSG00000023909.4	ENSMUSG00000023909	2476.3	-2.76498	0.34666	-7.97605	1.5109e-15	1.07888e-14
Slc25a27	ENSMUSG00000023912.10	ENSMUSG00000023912	673.228	-3.42721	0.895714	-3.82623	0.000130121	0.000332174
Tnfrsf21	ENSMUSG00000023915.5	ENSMUSG00000023915	7945.43	-3.02953	0.318859	-9.50117	2.07554e-21	2.24865e-20
Cenpq	ENSMUSG00000023919.7	ENSMUSG00000023919	1596.7	-2.55088	0.439745	-5.80081	6.59942e-09	2.71661e-08
Mmut	ENSMUSG00000023921.9	ENSMUSG00000023921	1826.77	-1.96194	0.279574	-7.0176	2.25715e-12	1.26412e-11
Tbc1d5	ENSMUSG00000023923.10	ENSMUSG00000023923	1540.93	-2.42424	0.182057	-13.3158	1.87285e-40	6.14544e-39
Satb1	ENSMUSG00000023927.15	ENSMUSG00000023927	2137.29	-4.28926	0.640707	-6.69456	2.16317e-11	1.11257e-10
Vegfa	ENSMUSG00000023951.17	ENSMUSG00000023951	12509.5	-4.66354	0.488972	-9.53744	1.46396e-21	1.59638e-20
Gtpbp2	ENSMUSG00000023952.13	ENSMUSG00000023952	5489.53	-2.63702	0.3641	-7.24257	4.40277e-13	2.61493e-12
Clic5	ENSMUSG00000023959.9	ENSMUSG00000023959	4878.09	-8.68547	1.1773	-7.37742	1.6139e-13	9.96445e-13
Enpp4	ENSMUSG00000023961.16	ENSMUSG00000023961	662.457	-2.44962	0.379656	-6.45221	1.10234e-10	5.32016e-10
Cyp39a1	ENSMUSG00000023963.10	ENSMUSG00000023963	555.298	-2.65804	0.36326	-7.3172	2.53206e-13	1.53654e-12
Fbxl17	ENSMUSG00000023965.13	ENSMUSG00000023965	1052.36	-1.76448	0.307184	-5.74404	9.2444e-09	3.75134e-08
Ubr2	ENSMUSG00000023977.15	ENSMUSG00000023977	10662.4	-2.54605	0.354916	-7.17366	7.30206e-13	4.26236e-12
Nfya	ENSMUSG00000023994.13	ENSMUSG00000023994	2718.4	-1.94719	0.282263	-6.89852	5.25465e-12	2.85199e-11
Myom1	ENSMUSG00000024049.15	ENSMUSG00000024049	123.032	-1.82286	0.417947	-4.36148	1.29189e-05	3.73924e-05
Lpin2	ENSMUSG00000024052.17	ENSMUSG00000024052	2064.91	-2.22801	0.379195	-5.87563	4.21226e-09	1.76812e-08
Smchd1	ENSMUSG00000024054.14	ENSMUSG00000024054	6028.97	-2.58237	0.203075	-12.7163	4.80029e-37	1.31433e-35
Ndc80	ENSMUSG00000024056.10	ENSMUSG00000024056	3089.87	-2.22165	0.300481	-7.39364	1.42859e-13	8.84863e-13
Clip4	ENSMUSG00000024059.10	ENSMUSG00000024059	1839.64	-3.17562	0.376493	-8.43475	3.31923e-17	2.68519e-16
Lbh	ENSMUSG00000024063.13	ENSMUSG00000024063	1230.19	-2.3309	0.524124	-4.44724	8.69801e-06	2.56843e-05
Spast	ENSMUSG00000024068.8	ENSMUSG00000024068	3672.33	-2.02798	0.228706	-8.86722	7.49933e-19	6.80736e-18
Prkd3	ENSMUSG00000024070.15	ENSMUSG00000024070	5683.26	-3.28752	0.272009	-12.0861	1.25136e-33	2.8285e-32
Yipf4	ENSMUSG00000024072.9	ENSMUSG00000024072	1955.56	-1.05129	0.324171	-3.24302	0.0011827	0.0026305
Birc6	ENSMUSG00000024073.16	ENSMUSG00000024073	10451.6	-2.09495	0.207927	-10.0754	7.09719e-24	8.88829e-23
Crim1	ENSMUSG00000024074.8	ENSMUSG00000024074	4426.83	-3.44751	1.01805	-3.38637	0.000708242	0.00163019
Strn	ENSMUSG00000024077.15	ENSMUSG00000024077	3069.22	-2.72804	0.186688	-14.6129	2.32515e-48	1.10687e-46
Eif2ak2	ENSMUSG00000024079.4	ENSMUSG00000024079	1101.25	-2.57586	0.212091	-12.1451	6.09302e-34	1.40503e-32
Pja2	ENSMUSG00000024083.16	ENSMUSG00000024083	7773.31	-2.19956	0.677174	-3.24814	0.00116161	0.00258564
Qpct	ENSMUSG00000024084.8	ENSMUSG00000024084	816.319	-1.69685	0.365199	-4.64637	3.37834e-06	1.04613e-05
Man2a1	ENSMUSG00000024085.13	ENSMUSG00000024085	1623.54	-1.6552	0.308206	-5.37042	7.85531e-08	2.89632e-07
Vapa	ENSMUSG00000024091.9	ENSMUSG00000024091	8253.64	-1.74812	0.299317	-5.84037	5.2084e-09	2.16744e-08
Hnrnpll	ENSMUSG00000024095.15	ENSMUSG00000024095	6347.38	-2.40238	0.186474	-12.8832	5.5981e-38	1.6081e-36
Ralbp1	ENSMUSG00000024096.17	ENSMUSG00000024096	3311.92	-1.30142	0.391558	-3.32371	0.000888297	0.0020122
Twsg1	ENSMUSG00000024098.6	ENSMUSG00000024098	2552.82	-2.84646	0.332703	-8.55556	1.17296e-17	9.78504e-17
Washc2	ENSMUSG00000024104.11	ENSMUSG00000024104	6641.03	-1.06529	0.277028	-3.84544	0.000120338	0.000308611
Nrxn1	ENSMUSG00000024109.18	ENSMUSG00000024109	8703.37	-4.07156	1.23669	-3.29232	0.00099366	0.00223516
Cacna1h	ENSMUSG00000024112.16	ENSMUSG00000024112	4060.59	-4.73887	0.620487	-7.63733	2.21766e-14	1.45842e-13
Pdpk1	ENSMUSG00000024122.16	ENSMUSG00000024122	3787.77	-2.09758	0.275261	-7.62032	2.53052e-14	1.65637e-13
Dnase1l2	ENSMUSG00000024136.14	ENSMUSG00000024136	133.685	-3.03259	0.46305	-6.54916	5.78612e-11	2.86344e-10
Rhoq	ENSMUSG00000024143.15	ENSMUSG00000024143	18383.5	-6.69666	0.398095	-16.8218	1.69015e-63	1.5392e-61
Mapk8ip3	ENSMUSG00000024163.17	ENSMUSG00000024163	7256.03	-2.46172	0.595416	-4.13446	3.5579e-05	9.78637e-05
Pot1b	ENSMUSG00000024174.9	ENSMUSG00000024174	701.779	-1.21778	0.414856	-2.93542	0.00333094	0.00686594
Sox8	ENSMUSG00000024176.10	ENSMUSG00000024176	7983.23	-6.89521	0.703614	-9.7997	1.12919e-22	1.31399e-21
Ip6k3	ENSMUSG00000024210.3	ENSMUSG00000024210	53.1687	-3.77974	0.939417	-4.0235	5.734e-05	0.000153585
Zfp523	ENSMUSG00000024220.14	ENSMUSG00000024220	2188.47	-1.2593	0.245997	-5.11918	3.06872e-07	1.06787e-06
Svil	ENSMUSG00000024236.18	ENSMUSG00000024236	2076.53	-2.51557	0.312566	-8.04813	8.40697e-16	6.10897e-15
Zeb1	ENSMUSG00000024238.15	ENSMUSG00000024238	49577.6	-8.28163	0.482144	-17.1767	3.96919e-66	3.99062e-64
Epc1	ENSMUSG00000024240.13	ENSMUSG00000024240	3013.7	-3.16828	0.32923	-9.62331	6.37475e-22	7.10552e-21
Sos1	ENSMUSG00000024241.7	ENSMUSG00000024241	2631.49	-1.88903	0.201633	-9.36862	7.34896e-21	7.70293e-20
Map4k3	ENSMUSG00000024242.15	ENSMUSG00000024242	4325.55	-2.75929	0.249405	-11.0635	1.8858e-28	3.10817e-27
Thumpd2	ENSMUSG00000024246.9	ENSMUSG00000024246	377.241	-1.26606	0.299127	-4.23253	2.31081e-05	6.5049e-05
Pkdcc	ENSMUSG00000024247.14	ENSMUSG00000024247	560.59	-2.85433	0.348272	-8.19569	2.49163e-16	1.89344e-15
Slc25a46	ENSMUSG00000024259.9	ENSMUSG00000024259	2508.57	-2.84917	0.462774	-6.15672	7.42666e-10	3.33636e-09
Slc39a6	ENSMUSG00000024270.11	ENSMUSG00000024270	4239.89	-3.61044	0.266766	-13.5341	9.83763e-42	3.42953e-40
Zscan30	ENSMUSG00000024274.10	ENSMUSG00000024274	62.1026	-1.88901	0.557667	-3.38734	0.000705728	0.00162544
Zfp397	ENSMUSG00000024276.7	ENSMUSG00000024276	4176.58	-4.35672	0.272574	-15.9837	1.66125e-57	1.15988e-55
Wac	ENSMUSG00000024283.15	ENSMUSG00000024283	6848.33	-2.99281	0.187575	-15.9552	2.6195e-57	1.81687e-55
Ccny	ENSMUSG00000024286.8	ENSMUSG00000024286	4638.64	-1.0757	0.33244	-3.23576	0.00121318	0.00269447
Thoc1	ENSMUSG00000024287.8	ENSMUSG00000024287	2573.51	-1.78961	0.350954	-5.09928	3.40941e-07	1.18233e-06
Rock1	ENSMUSG00000024290.9	ENSMUSG00000024290	4483.71	-3.0177	0.171036	-17.6437	1.13782e-69	1.31794e-67
Esco1	ENSMUSG00000024293.16	ENSMUSG00000024293	968.744	-1.29781	0.23351	-5.55784	2.73136e-08	1.05522e-07
Mib1	ENSMUSG00000024294.14	ENSMUSG00000024294	8108.96	-3.11655	0.368498	-8.45742	2.7336e-17	2.22503e-16
Zfp871	ENSMUSG00000024298.15	ENSMUSG00000024298	8028.6	-3.61156	0.233973	-15.4358	9.39653e-54	5.74651e-52
Adamts10	ENSMUSG00000024299.17	ENSMUSG00000024299	1367.94	-2.16491	0.245296	-8.82571	1.0877e-18	9.75363e-18
Dtna	ENSMUSG00000024302.16	ENSMUSG00000024302	6384.36	-4.31472	0.76108	-5.6692	1.43463e-08	5.70111e-08
Cdh2	ENSMUSG00000024304.14	ENSMUSG00000024304	6555.73	-4.57117	0.938362	-4.87144	1.10788e-06	3.63485e-06
Col11a2	ENSMUSG00000024330.17	ENSMUSG00000024330	199.081	-2.50647	0.785566	-3.19065	0.00141952	0.00310853
Brd2	ENSMUSG00000024335.20	ENSMUSG00000024335	15116	-1.05729	0.149294	-7.08191	1.42182e-12	8.08721e-12
Tmem173	ENSMUSG00000024349.10	ENSMUSG00000024349	5630.84	-1.9096	0.565137	-3.379	0.000727502	0.00167161
Dnajc18	ENSMUSG00000024350.6	ENSMUSG00000024350	2331.1	-1.1912	0.251001	-4.74578	2.07702e-06	6.60248e-06
Mzb1	ENSMUSG00000024353.5	ENSMUSG00000024353	45.2108	-1.6083	0.560083	-2.87153	0.00408493	0.00828624
Hspa9	ENSMUSG00000024359.10	ENSMUSG00000024359	59837.3	-1.51707	0.360061	-4.21338	2.51579e-05	7.05349e-05
Epb41l4a	ENSMUSG00000024376.7	ENSMUSG00000024376	2988.07	-1.26677	0.32704	-3.87343	0.000107315	0.000276908
Tslp	ENSMUSG00000024379.4	ENSMUSG00000024379	24.7928	-6.25023	1.63674	-3.8187	0.000134157	0.000341714
Bin1	ENSMUSG00000024381.16	ENSMUSG00000024381	2612.68	-2.64978	0.473582	-5.5952	2.20371e-08	8.59962e-08
Map3k2	ENSMUSG00000024383.9	ENSMUSG00000024383	1816.31	-3.29011	0.426622	-7.71199	1.23871e-14	8.30042e-14
Iws1	ENSMUSG00000024384.4	ENSMUSG00000024384	4140.14	-1.91518	0.365206	-5.24411	1.57037e-07	5.6299e-07
Npc1	ENSMUSG00000024413.14	ENSMUSG00000024413	7830.19	-2.31464	0.241568	-9.58172	9.54406e-22	1.05354e-20
Zfp521	ENSMUSG00000024420.9	ENSMUSG00000024420	990.364	-3.39782	0.647178	-5.25021	1.51923e-07	5.452e-07
Impact	ENSMUSG00000024423.6	ENSMUSG00000024423	3698.28	-1.25935	0.235003	-5.35886	8.37498e-08	3.08026e-07
Spry4	ENSMUSG00000024427.7	ENSMUSG00000024427	10826.2	-5.30567	0.721483	-7.35385	1.92582e-13	1.18177e-12
Nr3c1	ENSMUSG00000024431.15	ENSMUSG00000024431	3691.45	-4.11006	0.665969	-6.17155	6.76231e-10	3.04989e-09
Ik	ENSMUSG00000024474.7	ENSMUSG00000024474	9341.38	-1.70125	0.289376	-5.87903	4.12672e-09	1.73308e-08
Pggt1b	ENSMUSG00000024477.4	ENSMUSG00000024477	3162.71	-2.9977	0.580256	-5.16617	2.38936e-07	8.40304e-07
Ap3s1	ENSMUSG00000024480.9	ENSMUSG00000024480	3405.98	-1.85034	0.214467	-8.62765	6.26274e-18	5.33788e-17
Ankhd1	ENSMUSG00000024483.19	ENSMUSG00000024483	6378.46	-2.31605	0.298995	-7.7461	9.4759e-15	6.40432e-14
Hbegf	ENSMUSG00000024486.6	ENSMUSG00000024486	905.776	-1.70057	0.544461	-3.1234	0.00178775	0.0038508
Rbm27	ENSMUSG00000024491.16	ENSMUSG00000024491	3235.52	-1.14268	0.365366	-3.1275	0.00176299	0.00380172
Lars	ENSMUSG00000024493.9	ENSMUSG00000024493	20188.2	-1.55845	0.259414	-6.00756	1.88334e-09	8.17578e-09
Tcerg1	ENSMUSG00000024498.16	ENSMUSG00000024498	6643.29	-1.12894	0.301734	-3.7415	0.000182925	0.000457494
Dpysl3	ENSMUSG00000024501.20	ENSMUSG00000024501	11868	-4.39725	0.352927	-12.4594	1.2435e-35	3.10689e-34
Hsd17b4	ENSMUSG00000024507.6	ENSMUSG00000024507	7793.57	-1.9182	0.209416	-9.15976	5.2015e-20	5.13511e-19
Mbd2	ENSMUSG00000024513.16	ENSMUSG00000024513	1508.2	-2.3825	0.279469	-8.52509	1.52684e-17	1.26324e-16
Smad4	ENSMUSG00000024515.13	ENSMUSG00000024515	5841.19	-2.09185	0.426732	-4.90202	9.48583e-07	3.13595e-06
Sec11c	ENSMUSG00000024516.13	ENSMUSG00000024516	4491.94	-3.63466	0.25856	-14.0573	6.94623e-45	2.78015e-43
Spire1	ENSMUSG00000024533.17	ENSMUSG00000024533	3661.4	-1.99648	0.159626	-12.5073	6.8138e-36	1.72646e-34
Sncaip	ENSMUSG00000024534.15	ENSMUSG00000024534	846.547	-5.53981	0.442575	-12.5172	6.00891e-36	1.53178e-34
Snx24	ENSMUSG00000024535.16	ENSMUSG00000024535	555.013	-1.38622	0.329632	-4.20535	2.60683e-05	7.29328e-05
Ppic	ENSMUSG00000024538.8	ENSMUSG00000024538	3956.14	-2.28609	0.182688	-12.5137	6.28469e-36	1.59723e-34
Cep192	ENSMUSG00000024542.9	ENSMUSG00000024542	4453.76	-1.85376	0.342137	-5.41818	6.021e-08	2.24437e-07
Setbp1	ENSMUSG00000024548.11	ENSMUSG00000024548	807.693	-3.13917	0.833366	-3.76685	0.00016532	0.000415907
Slc14a2	ENSMUSG00000024552.16	ENSMUSG00000024552	137.154	-6.25232	1.13272	-5.51976	3.39459e-08	1.29927e-07
Mbd1	ENSMUSG00000024561.11	ENSMUSG00000024561	2862.47	-1.5646	0.227359	-6.88161	5.91809e-12	3.19689e-11
Smad2	ENSMUSG00000024563.16	ENSMUSG00000024563	3620.41	-1.64235	0.353219	-4.64967	3.32459e-06	1.0305e-05
Sall3	ENSMUSG00000024565.10	ENSMUSG00000024565	7949.52	-4.39538	0.363756	-12.0833	1.2937e-33	2.92159e-32
Atp9b	ENSMUSG00000024566.10	ENSMUSG00000024566	2855.41	-1.99796	0.250508	-7.97563	1.51605e-15	1.08195e-14
Csnk1a1	ENSMUSG00000024576.14	ENSMUSG00000024576	17387.3	-1.93319	0.308973	-6.25683	3.92892e-10	1.81166e-09
Pcyox1l	ENSMUSG00000024579.7	ENSMUSG00000024579	761.026	-1.06765	0.371153	-2.87657	0.00402022	0.00816617
C330018D20Rik	ENSMUSG00000024592.15	ENSMUSG00000024592	462.03	-1.57241	0.393742	-3.9935	6.51047e-05	0.000173183
Megf10	ENSMUSG00000024593.15	ENSMUSG00000024593	3681.91	-6.11057	1.15569	-5.28737	1.24086e-07	4.49216e-07
Slc12a2	ENSMUSG00000024597.11	ENSMUSG00000024597	10213.1	-3.77751	0.54381	-6.94638	3.74778e-12	2.05857e-11
Fbn2	ENSMUSG00000024598.9	ENSMUSG00000024598	10645	-8.61392	0.482772	-17.8426	3.29864e-71	4.04446e-69
Slc27a6	ENSMUSG00000024600.8	ENSMUSG00000024600	84.1845	-8.01466	1.73738	-4.61309	3.96735e-06	1.21906e-05
Isoc1	ENSMUSG00000024601.9	ENSMUSG00000024601	2154.7	-1.28192	0.317373	-4.03918	5.36386e-05	0.000144332
Dctn4	ENSMUSG00000024603.8	ENSMUSG00000024603	5532.39	-1.08256	0.274598	-3.94233	8.06922e-05	0.000211712
Tmx3	ENSMUSG00000024614.7	ENSMUSG00000024614	9023.72	-3.33032	0.403783	-8.24781	1.61323e-16	1.24344e-15
Gnaq	ENSMUSG00000024639.5	ENSMUSG00000024639	6491.32	-3.07718	0.560343	-5.4916	3.98309e-08	1.51231e-07
Tle4	ENSMUSG00000024642.17	ENSMUSG00000024642	5380.32	-1.88723	0.353014	-5.34604	8.98981e-08	3.29771e-07
Timm21	ENSMUSG00000024645.5	ENSMUSG00000024645	1389.09	-3.55267	0.329396	-10.7854	4.03426e-27	6.13066e-26
Osbp	ENSMUSG00000024687.11	ENSMUSG00000024687	3244.34	-2.07566	0.155614	-13.3385	1.38186e-40	4.59433e-39
Fam111a	ENSMUSG00000024691.13	ENSMUSG00000024691	2222.63	-3.48182	0.325666	-10.6914	1.11721e-26	1.65572e-25
Zfp91	ENSMUSG00000024695.16	ENSMUSG00000024695	8475.58	-3.28112	0.256041	-12.8148	1.35428e-37	3.8204e-36
Pcsk5	ENSMUSG00000024713.16	ENSMUSG00000024713	190.197	-2.96261	0.614533	-4.82091	1.42905e-06	4.63115e-06
Tmem132a	ENSMUSG00000024736.15	ENSMUSG00000024736	3301.28	-1.61893	0.223859	-7.23192	4.76227e-13	2.81911e-12
Syt7	ENSMUSG00000024743.16	ENSMUSG00000024743	3779.86	-2.80056	0.789741	-3.54618	0.000390859	0.00093573
Cemip2	ENSMUSG00000024754.13	ENSMUSG00000024754	2459.68	-2.6992	0.224074	-12.046	2.03599e-33	4.52873e-32
Atl3	ENSMUSG00000024759.14	ENSMUSG00000024759	3837.9	-2.01843	0.404252	-4.99299	5.94516e-07	2.00822e-06
Stambpl1	ENSMUSG00000024776.17	ENSMUSG00000024776	2809.29	-4.44153	0.264435	-16.7963	2.59638e-63	2.33071e-61
Fas	ENSMUSG00000024778.13	ENSMUSG00000024778	18.2239	-5.82541	1.55818	-3.7386	0.000185045	0.000462613
Cdc37l1	ENSMUSG00000024780.7	ENSMUSG00000024780	4005.27	-2.41796	0.244491	-9.88976	4.61111e-23	5.49812e-22
Ak3	ENSMUSG00000024782.7	ENSMUSG00000024782	4433.46	-3.57591	0.394474	-9.06502	1.24582e-19	1.1929e-18
Jak2	ENSMUSG00000024789.13	ENSMUSG00000024789	3351.77	-4.21113	0.441263	-9.54337	1.38264e-21	1.50836e-20
Tnfrsf25	ENSMUSG00000024793.14	ENSMUSG00000024793	60.5484	-1.8727	0.469426	-3.98933	6.62601e-05	0.000176091
Rpp30	ENSMUSG00000024800.8	ENSMUSG00000024800	1565.13	-1.1803	0.317122	-3.72193	0.000197709	0.000491632
Tnks2	ENSMUSG00000024811.11	ENSMUSG00000024811	13374.1	-1.72351	0.304754	-5.65541	1.55474e-08	6.15991e-08
Uhrf2	ENSMUSG00000024817.13	ENSMUSG00000024817	4448.73	-2.26712	0.237455	-9.54759	1.32749e-21	1.45009e-20
Gm49405	ENSMUSG00000024869.10	ENSMUSG00000024869	150.169	-2.62539	0.585022	-4.48769	7.20002e-06	2.14881e-05
Doc2g	ENSMUSG00000024871.11	ENSMUSG00000024871	108.9	-1.48404	0.521564	-2.84535	0.00443621	0.00894322
Cbwd1	ENSMUSG00000024878.9	ENSMUSG00000024878	1104.23	-1.26729	0.258433	-4.90375	9.40235e-07	3.10917e-06
Aldh3b1	ENSMUSG00000024885.9	ENSMUSG00000024885	830.082	-2.28059	0.410754	-5.55221	2.82077e-08	1.08843e-07
Asah2	ENSMUSG00000024887.10	ENSMUSG00000024887	226.06	-2.52328	0.715877	-3.52474	0.000423906	0.00101033
Cpt1a	ENSMUSG00000024900.5	ENSMUSG00000024900	8603.8	-2.22177	0.433604	-5.12395	2.99201e-07	1.04291e-06
Ppp6r3	ENSMUSG00000024908.15	ENSMUSG00000024908	10366.2	-2.59272	0.357712	-7.24805	4.22802e-13	2.51589e-12
Efemp2	ENSMUSG00000024909.15	ENSMUSG00000024909	2747.14	-1.86924	0.177782	-10.5142	7.42779e-26	1.05464e-24
Smarca2	ENSMUSG00000024921.17	ENSMUSG00000024921	4057.7	-3.3746	0.883544	-3.81939	0.00013378	0.000340927
Vldlr	ENSMUSG00000024924.14	ENSMUSG00000024924	8811.78	-4.60402	0.550684	-8.36055	6.24266e-17	4.94669e-16
Ltbp3	ENSMUSG00000024940.11	ENSMUSG00000024940	3135.3	-3.53703	0.357126	-9.90417	3.99264e-23	4.77653e-22
Smc5	ENSMUSG00000024943.9	ENSMUSG00000024943	5271.72	-2.93632	0.233112	-12.5962	2.21603e-36	5.81419e-35
Smc3	ENSMUSG00000024974.10	ENSMUSG00000024974	9333.94	-1.94206	0.137191	-14.1559	1.71764e-45	7.17157e-44
Pdcd4	ENSMUSG00000024975.13	ENSMUSG00000024975	1499.1	-2.37483	0.561777	-4.22736	2.36448e-05	6.64926e-05
Shoc2	ENSMUSG00000024976.14	ENSMUSG00000024976	3052.42	-2.06148	0.272931	-7.55312	4.24953e-14	2.72758e-13
Gpam	ENSMUSG00000024978.11	ENSMUSG00000024978	3463.09	-2.84332	0.366069	-7.76719	8.0246e-15	5.44689e-14
Acsl5	ENSMUSG00000024981.6	ENSMUSG00000024981	2001.4	-1.85043	0.617145	-2.99838	0.0027142	0.00567518
Vti1a	ENSMUSG00000024983.10	ENSMUSG00000024983	1268.36	-1.17106	0.246935	-4.74236	2.11241e-06	6.70652e-06
Tcf7l2	ENSMUSG00000024985.19	ENSMUSG00000024985	1797.35	-3.60821	0.362726	-9.94749	2.58612e-23	3.14324e-22
Eif3a	ENSMUSG00000024991.8	ENSMUSG00000024991	28951.8	-1.79526	0.269929	-6.65087	2.91374e-11	1.47744e-10
Fam45a	ENSMUSG00000024993.15	ENSMUSG00000024993	1615.17	-1.64995	0.405193	-4.07201	4.66083e-05	0.000126362
Plce1	ENSMUSG00000024998.17	ENSMUSG00000024998	3069.27	-5.41661	0.868507	-6.2367	4.46905e-10	2.04981e-09
Ccnj	ENSMUSG00000025010.14	ENSMUSG00000025010	623.208	-2.19582	0.244721	-8.97276	2.8918e-19	2.70106e-18
Tm9sf3	ENSMUSG00000025016.11	ENSMUSG00000025016	14603.1	-3.12817	0.197749	-15.8189	2.30442e-56	1.54047e-54
Lcor	ENSMUSG00000025019.17	ENSMUSG00000025019	1136.07	-1.79778	0.339	-5.30318	1.13802e-07	4.13297e-07
Mxi1	ENSMUSG00000025025.14	ENSMUSG00000025025	1802.95	-1.5108	0.243892	-6.19453	5.84574e-10	2.64935e-09
Add3	ENSMUSG00000025026.15	ENSMUSG00000025026	2535.63	-1.4715	0.437717	-3.36176	0.000774463	0.00177223
Trim8	ENSMUSG00000025034.9	ENSMUSG00000025034	4430.14	-1.3267	0.218723	-6.06565	1.31424e-09	5.77305e-09
Fundc1	ENSMUSG00000025040.13	ENSMUSG00000025040	1109.94	-1.16459	0.322632	-3.60967	0.000306592	0.000743625
Gk	ENSMUSG00000025059.16	ENSMUSG00000025059	704.196	-1.2114	0.318688	-3.80122	0.000143984	0.000365117
Slk	ENSMUSG00000025060.15	ENSMUSG00000025060	5277.87	-2.99786	0.191075	-15.6895	1.78464e-55	1.15313e-53
Casp7	ENSMUSG00000025076.11	ENSMUSG00000025076	1007.52	-2.56475	0.256388	-10.0034	1.4729e-23	1.8068e-22
Dclre1a	ENSMUSG00000025077.13	ENSMUSG00000025077	739.354	-2.4061	0.472449	-5.09282	3.52779e-07	1.22103e-06
Afap1l2	ENSMUSG00000025083.18	ENSMUSG00000025083	2753.46	-5.92724	0.679442	-8.72368	2.69313e-18	2.35614e-17
Gfra1	ENSMUSG00000025089.15	ENSMUSG00000025089	455.722	-3.37264	1.15018	-2.93227	0.00336496	0.00693036
Maged1	ENSMUSG00000025151.16	ENSMUSG00000025151	53412.5	-2.00874	0.240991	-8.33533	7.72837e-17	6.09133e-16
Arhgap19	ENSMUSG00000025154.15	ENSMUSG00000025154	3450.28	-1.11805	0.327057	-3.41852	0.000629627	0.00146209
Hoga1	ENSMUSG00000025176.14	ENSMUSG00000025176	115.845	-1.78606	0.610544	-2.92536	0.00344061	0.00707458
R3hcc1l	ENSMUSG00000025184.10	ENSMUSG00000025184	937.399	-2.27401	0.501696	-4.53266	5.82469e-06	1.75733e-05
Erlin1	ENSMUSG00000025198.16	ENSMUSG00000025198	1684.47	-1.87576	0.340271	-5.51253	3.53715e-08	1.35075e-07
Chuk	ENSMUSG00000025199.16	ENSMUSG00000025199	4079.4	-2.79428	0.17977	-15.5436	1.75783e-54	1.09094e-52
Scd2	ENSMUSG00000025203.6	ENSMUSG00000025203	146375	-1.54206	0.379203	-4.06658	4.77086e-05	0.000129136
Sfxn3	ENSMUSG00000025212.17	ENSMUSG00000025212	2787.41	-1.49986	0.263253	-5.69741	1.21641e-08	4.87474e-08
Kazald1	ENSMUSG00000025213.11	ENSMUSG00000025213	60.28	-1.70107	0.503245	-3.3802	0.000724334	0.00166479
Oga	ENSMUSG00000025220.8	ENSMUSG00000025220	10800.7	-1.75398	0.248193	-7.06699	1.58328e-12	8.98527e-12
Arih1	ENSMUSG00000025234.11	ENSMUSG00000025234	5733.42	-1.51471	0.376541	-4.02269	5.75361e-05	0.000154061
Limd1	ENSMUSG00000025239.3	ENSMUSG00000025239	10880.6	-3.09998	0.384561	-8.06109	7.56167e-16	5.52668e-15
Sacm1l	ENSMUSG00000025240.10	ENSMUSG00000025240	4776.93	-2.69155	0.474366	-5.67399	1.39508e-08	5.55184e-08
Fyco1	ENSMUSG00000025241.16	ENSMUSG00000025241	1324.01	-1.97291	0.624568	-3.15884	0.001584	0.00344262
Lztfl1	ENSMUSG00000025245.14	ENSMUSG00000025245	928.702	-1.71044	0.294675	-5.80449	6.45626e-09	2.66204e-08
Tbl1x	ENSMUSG00000025246.13	ENSMUSG00000025246	8733.96	-1.31833	0.36351	-3.62666	0.000287109	0.000699273
Huwe1	ENSMUSG00000025261.17	ENSMUSG00000025261	28188.8	-2.74288	0.36978	-7.41761	1.19249e-13	7.44676e-13
Fam120c	ENSMUSG00000025262.8	ENSMUSG00000025262	2354.84	-3.33751	0.579564	-5.75865	8.47889e-09	3.45296e-08
Ptprj	ENSMUSG00000025314.16	ENSMUSG00000025314	2912.94	-3.28276	0.672635	-4.88044	1.05849e-06	3.47962e-06
Itgb8	ENSMUSG00000025321.14	ENSMUSG00000025321	4778.24	-4.63768	1.11125	-4.1734	3.00091e-05	8.33272e-05
Sp4	ENSMUSG00000025323.10	ENSMUSG00000025323	1118.54	-2.19481	0.489796	-4.48106	7.42719e-06	2.21266e-05
Atp10a	ENSMUSG00000025324.8	ENSMUSG00000025324	563.25	-1.25892	0.372878	-3.37622	0.000734881	0.00168648
Ube3a	ENSMUSG00000025326.12	ENSMUSG00000025326	8769.45	-3.21119	0.245926	-13.0576	5.75453e-39	1.73846e-37
Rabgef1	ENSMUSG00000025340.14	ENSMUSG00000025340	1075.29	-1.7329	0.279375	-6.20277	5.54793e-10	2.52165e-09
Rdh5	ENSMUSG00000025350.15	ENSMUSG00000025350	183.607	-1.59396	0.293714	-5.42689	5.73432e-08	2.14259e-07
Gdf11	ENSMUSG00000025352.6	ENSMUSG00000025352	3063.35	-5.55521	0.338186	-16.4265	1.23653e-60	9.86671e-59
Dnajc14	ENSMUSG00000025354.5	ENSMUSG00000025354	3568.42	-1.73638	0.289406	-5.99982	1.97537e-09	8.55755e-09
Mmp19	ENSMUSG00000025355.7	ENSMUSG00000025355	144.498	-2.8582	0.737105	-3.8776	0.000105491	0.000272454
Smarcc2	ENSMUSG00000025369.15	ENSMUSG00000025369	9303.92	-2.92463	0.483137	-6.05343	1.41793e-09	6.21442e-09
Nab2	ENSMUSG00000025402.12	ENSMUSG00000025402	3364.73	-4.38407	0.693204	-6.32436	2.54288e-10	1.19023e-09
R3hdm2	ENSMUSG00000025404.15	ENSMUSG00000025404	5381.62	-2.1938	0.241041	-9.10133	8.92329e-20	8.645e-19
Katnal2	ENSMUSG00000025420.13	ENSMUSG00000025420	439.317	-1.4809	0.333095	-4.44587	8.7536e-06	2.58424e-05
Hdhd2	ENSMUSG00000025421.15	ENSMUSG00000025421	3356.95	-1.26006	0.366142	-3.44146	0.000578592	0.0013517
Pstpip2	ENSMUSG00000025429.9	ENSMUSG00000025429	423.093	-2.67151	0.538694	-4.95923	7.07714e-07	2.37305e-06
Usp33	ENSMUSG00000025437.15	ENSMUSG00000025437	3278.08	-1.96319	0.302181	-6.49674	8.20776e-11	4.00742e-10
Paip1	ENSMUSG00000025451.15	ENSMUSG00000025451	4039.61	-2.02719	0.183167	-11.0675	1.80462e-28	2.97827e-27
Inpp5a	ENSMUSG00000025477.14	ENSMUSG00000025477	1772.91	-1.05979	0.267274	-3.96518	7.33411e-05	0.000193536
Tmem80	ENSMUSG00000025505.16	ENSMUSG00000025505	731.098	-2.174	0.338667	-6.41927	1.3693e-10	6.54944e-10
Muc2	ENSMUSG00000025515.15	ENSMUSG00000025515	19.0767	-5.13493	1.50094	-3.42114	0.000623594	0.00144889
Chm	ENSMUSG00000025531.14	ENSMUSG00000025531	2815.05	-2.73163	0.315142	-8.66793	4.40056e-18	3.78925e-17
Tm9sf2	ENSMUSG00000025544.13	ENSMUSG00000025544	6648.72	-1.56787	0.312333	-5.01988	5.17038e-07	1.7588e-06
Farp1	ENSMUSG00000025555.14	ENSMUSG00000025555	4028.73	-2.57276	0.318211	-8.08508	6.21257e-16	4.57256e-15
Tnrc6c	ENSMUSG00000025571.13	ENSMUSG00000025571	4739.83	-2.07505	0.38103	-5.44589	5.15467e-08	1.93579e-07
Cbx8	ENSMUSG00000025578.9	ENSMUSG00000025578	622.062	-1.86819	0.452936	-4.12462	3.71344e-05	0.00010193
Nptx1	ENSMUSG00000025582.4	ENSMUSG00000025582	13635	-5.41155	1.43124	-3.78102	0.00015619	0.000394555
Zfp202	ENSMUSG00000025602.13	ENSMUSG00000025602	389.052	-2.88395	0.329414	-8.75479	2.04484e-18	1.80151e-17
Bach1	ENSMUSG00000025612.5	ENSMUSG00000025612	2066.18	-2.43331	0.218509	-11.136	8.38303e-29	1.4132e-27
Usp16	ENSMUSG00000025616.14	ENSMUSG00000025616	2545.5	-2.69091	0.417709	-6.44208	1.1785e-10	5.67028e-10
Phf6	ENSMUSG00000025626.16	ENSMUSG00000025626	4128.96	-2.6907	0.505041	-5.32768	9.94745e-08	3.62834e-07
Gm7628	ENSMUSG00000025644.10	ENSMUSG00000025644	24.5636	-3.77692	1.22355	-3.08685	0.00202292	0.00431924
Arhgef9	ENSMUSG00000025656.17	ENSMUSG00000025656	8629.98	-4.10898	1.39781	-2.93958	0.00328654	0.0067822
Rps6ka6	ENSMUSG00000025665.16	ENSMUSG00000025665	1871.52	-1.49433	0.339245	-4.40488	1.05844e-05	3.0938e-05
Tmem47	ENSMUSG00000025666.16	ENSMUSG00000025666	4046.62	-3.28233	0.773789	-4.2419	2.2164e-05	6.24823e-05
45359	ENSMUSG00000025702.15	ENSMUSG00000025702	4133.43	-3.6066	0.631828	-5.7082	1.14177e-08	4.58735e-08
Prps2	ENSMUSG00000025742.5	ENSMUSG00000025742	1411.51	-2.08604	0.458527	-4.54945	5.3787e-06	1.63002e-05
Sdc3	ENSMUSG00000025743.14	ENSMUSG00000025743	21589.1	-5.34624	0.815145	-6.55863	5.43048e-11	2.69274e-10
Mfsd8	ENSMUSG00000025759.11	ENSMUSG00000025759	689.354	-2.48299	0.417814	-5.94281	2.80181e-09	1.19686e-08
Larp1b	ENSMUSG00000025762.15	ENSMUSG00000025762	445.456	-2.82007	0.40192	-7.0165	2.27498e-12	1.27325e-11
D3Ertd751e	ENSMUSG00000025766.14	ENSMUSG00000025766	256.109	-2.13485	0.311502	-6.85339	7.21185e-12	3.86668e-11
Ly96	ENSMUSG00000025779.10	ENSMUSG00000025779	107.901	-3.71059	0.672173	-5.52029	3.38437e-08	1.29595e-07
Rassf3	ENSMUSG00000025795.8	ENSMUSG00000025795	7710.33	-4.16049	0.298786	-13.9247	4.48586e-44	1.74269e-42
Itgb1	ENSMUSG00000025809.15	ENSMUSG00000025809	35317.6	-4.24781	0.226107	-18.7868	9.69081e-79	1.63476e-76
Nrp1	ENSMUSG00000025810.9	ENSMUSG00000025810	648.969	-3.92919	1.09138	-3.60019	0.000317984	0.000769623
Pard3	ENSMUSG00000025812.18	ENSMUSG00000025812	3289.7	-1.72585	0.289469	-5.96212	2.48982e-09	1.06995e-08
Xiap	ENSMUSG00000025860.15	ENSMUSG00000025860	5566.35	-2.63887	0.24519	-10.7626	5.17164e-27	7.78379e-26
Stag2	ENSMUSG00000025862.14	ENSMUSG00000025862	14370.5	-4.27654	0.206922	-20.6674	6.81545e-95	2.01537e-92
Arl10	ENSMUSG00000025870.10	ENSMUSG00000025870	977.865	-1.46601	0.316875	-4.62646	3.71965e-06	1.14716e-05
4833439L19Rik	ENSMUSG00000025871.18	ENSMUSG00000025871	7346.01	-1.78012	0.233005	-7.63984	2.17492e-14	1.43106e-13
Kbtbd3	ENSMUSG00000025893.8	ENSMUSG00000025893	178.06	-1.58266	0.321104	-4.92881	8.2732e-07	2.75208e-06
Cwf19l2	ENSMUSG00000025898.6	ENSMUSG00000025898	1275.4	-1.50678	0.378261	-3.98343	6.79278e-05	0.000180273
Alkbh8	ENSMUSG00000025899.14	ENSMUSG00000025899	1710.06	-2.17677	0.441463	-4.9308	8.18951e-07	2.72532e-06
Rb1cc1	ENSMUSG00000025907.14	ENSMUSG00000025907	2788.56	-2.78757	0.510876	-5.45645	4.85758e-08	1.82942e-07
Adhfe1	ENSMUSG00000025911.14	ENSMUSG00000025911	1387.2	-3.23245	0.301537	-10.7199	8.20742e-27	1.22502e-25
Mybl1	ENSMUSG00000025912.16	ENSMUSG00000025912	1691.97	-5.07408	0.352183	-14.4075	4.64204e-47	2.07611e-45
Sgk3	ENSMUSG00000025915.14	ENSMUSG00000025915	945.569	-2.08826	0.339629	-6.14866	7.81387e-10	3.50217e-09
Stau2	ENSMUSG00000025920.19	ENSMUSG00000025920	1076.88	-1.81782	0.407992	-4.45552	8.3691e-06	2.47858e-05
Rdh10	ENSMUSG00000025921.7	ENSMUSG00000025921	479.467	-3.10871	0.350394	-8.87207	7.18012e-19	6.52231e-18
Paqr8	ENSMUSG00000025931.15	ENSMUSG00000025931	6863.24	-4.67131	0.902157	-5.17793	2.24362e-07	7.92043e-07
Tmem14a	ENSMUSG00000025933.15	ENSMUSG00000025933	243.108	-1.24733	0.422531	-2.95204	0.00315681	0.00652788
Ube2w	ENSMUSG00000025939.18	ENSMUSG00000025939	1496.33	-1.66062	0.417768	-3.97497	7.03881e-05	0.000186389
Tmem70	ENSMUSG00000025940.6	ENSMUSG00000025940	2044.96	-3.83295	0.38867	-9.86171	6.10042e-23	7.21572e-22
Pikfyve	ENSMUSG00000025949.16	ENSMUSG00000025949	3268.66	-2.5318	0.286933	-8.82364	1.10795e-18	9.92105e-18
Idh1	ENSMUSG00000025950.16	ENSMUSG00000025950	6005.11	-1.54006	0.340462	-4.52344	6.08426e-06	1.83191e-05
Mettl21a	ENSMUSG00000025956.10	ENSMUSG00000025956	540.178	-1.26336	0.229265	-5.51046	3.57906e-08	1.36551e-07
Creb1	ENSMUSG00000025958.14	ENSMUSG00000025958	4173.64	-3.42057	0.302382	-11.3121	1.14354e-29	2.02272e-28
Klf7	ENSMUSG00000025959.13	ENSMUSG00000025959	3400.18	-4.17456	0.380236	-10.9789	4.83012e-28	7.74268e-27
Ndufs1	ENSMUSG00000025968.16	ENSMUSG00000025968	6930.89	-1.39856	0.341162	-4.0994	4.14222e-05	0.000113094
Rftn2	ENSMUSG00000025978.14	ENSMUSG00000025978	2694.36	-3.31889	0.295778	-11.2209	3.21999e-29	5.53965e-28
Mob4	ENSMUSG00000025979.13	ENSMUSG00000025979	2781.73	-1.87872	0.229465	-8.18739	2.66943e-16	2.02036e-15
Coq10b	ENSMUSG00000025981.13	ENSMUSG00000025981	1003.64	-1.46074	0.336763	-4.3376	1.44048e-05	4.14784e-05
Sf3b1	ENSMUSG00000025982.13	ENSMUSG00000025982	23161.8	-1.83642	0.229253	-8.01046	1.14283e-15	8.23454e-15
Ccdc150	ENSMUSG00000025983.11	ENSMUSG00000025983	36.9959	-6.91273	1.64855	-4.19322	2.75023e-05	7.66969e-05
Slc39a10	ENSMUSG00000025986.6	ENSMUSG00000025986	3796.66	-1.73757	0.302025	-5.75306	8.76418e-09	3.56222e-08
Ikzf2	ENSMUSG00000025997.13	ENSMUSG00000025997	704.279	-6.55908	0.604009	-10.8592	1.8025e-27	2.78633e-26
Acadl	ENSMUSG00000026003.5	ENSMUSG00000026003	15574.2	-4.1232	0.250329	-16.4711	5.91753e-61	4.76722e-59
Kansl1l	ENSMUSG00000026004.15	ENSMUSG00000026004	1847.6	-4.99201	0.456748	-10.9295	8.33368e-28	1.31823e-26
Rpe	ENSMUSG00000026005.15	ENSMUSG00000026005	4079.29	-1.64568	0.357027	-4.60939	4.03843e-06	1.23969e-05
Carf	ENSMUSG00000026017.13	ENSMUSG00000026017	739.22	-4.14107	0.369179	-11.217	3.36611e-29	5.78708e-28
Trak2	ENSMUSG00000026028.12	ENSMUSG00000026028	4370.7	-2.63609	0.489522	-5.38503	7.24313e-08	2.68084e-07
Cflar	ENSMUSG00000026031.15	ENSMUSG00000026031	2296.86	-3.09766	0.27006	-11.4702	1.86131e-30	3.46036e-29
Clk1	ENSMUSG00000026034.17	ENSMUSG00000026034	3814.49	-2.78409	0.297451	-9.35986	7.98457e-21	8.32748e-20
Sgo2a	ENSMUSG00000026039.9	ENSMUSG00000026039	2606.02	-1.87624	0.331893	-5.65315	1.57532e-08	6.23752e-08
Poglut2	ENSMUSG00000026047.13	ENSMUSG00000026047	1963.54	-1.74911	0.2648	-6.60539	3.96479e-11	1.98753e-10
Ercc5	ENSMUSG00000026048.16	ENSMUSG00000026048	1530.45	-3.45847	0.292925	-11.8067	3.6061e-32	7.42945e-31
Ecrg4	ENSMUSG00000026051.8	ENSMUSG00000026051	60.7689	-2.46219	0.836538	-2.9433	0.0032473	0.00670563
Ptp4a1	ENSMUSG00000026064.16	ENSMUSG00000026064	131.572	-3.3053	0.67246	-4.91523	8.86779e-07	2.93936e-06
Il1r1	ENSMUSG00000026072.12	ENSMUSG00000026072	33.0194	-2.94531	0.856922	-3.43709	0.000588005	0.0013719
Map4k4	ENSMUSG00000026074.15	ENSMUSG00000026074	44398.5	-4.74591	0.24196	-19.6145	1.16359e-85	2.6588e-83
Pdcl3	ENSMUSG00000026078.10	ENSMUSG00000026078	2993.81	-1.03392	0.225157	-4.59199	4.39029e-06	1.34262e-05
Chst10	ENSMUSG00000026080.13	ENSMUSG00000026080	748.821	-1.9988	0.442466	-4.51741	6.26019e-06	1.88353e-05
Rev1	ENSMUSG00000026082.11	ENSMUSG00000026082	2374.04	-3.40188	0.293	-11.6105	3.64498e-31	7.0258e-30
Stk17b	ENSMUSG00000026094.14	ENSMUSG00000026094	1106.68	-2.73098	0.350765	-7.78577	6.92906e-15	4.72624e-14
Osgepl1	ENSMUSG00000026096.14	ENSMUSG00000026096	588.582	-1.55066	0.324631	-4.77669	1.78206e-06	5.71327e-06
Ormdl1	ENSMUSG00000026097.9	ENSMUSG00000026097	1256.27	-1.53063	0.223024	-6.86306	6.73987e-12	3.61903e-11
Inpp1	ENSMUSG00000026102.9	ENSMUSG00000026102	555.739	-3.14624	0.345073	-9.1176	7.68077e-20	7.49441e-19
Gls	ENSMUSG00000026103.14	ENSMUSG00000026103	4003.09	-2.84704	0.303895	-9.3685	7.35733e-21	7.70848e-20
Stat1	ENSMUSG00000026104.14	ENSMUSG00000026104	982.204	-1.31673	0.461541	-2.8529	0.00433228	0.00875196
Mgat4a	ENSMUSG00000026110.15	ENSMUSG00000026110	1620.07	-3.14224	0.779657	-4.03028	5.57094e-05	0.000149488
Unc50	ENSMUSG00000026111.15	ENSMUSG00000026111	1567.46	-2.03607	0.348519	-5.84206	5.15603e-09	2.14635e-08
Coa5	ENSMUSG00000026112.7	ENSMUSG00000026112	5563.54	-1.57692	0.256884	-6.13864	8.32292e-10	3.72368e-09
Tmem131	ENSMUSG00000026116.11	ENSMUSG00000026116	6412.05	-2.04124	0.187351	-10.8953	1.21393e-27	1.89988e-26
Sema4c	ENSMUSG00000026121.13	ENSMUSG00000026121	1516.86	-4.21908	0.391043	-10.7893	3.86698e-27	5.88713e-26
Dst	ENSMUSG00000026131.20	ENSMUSG00000026131	14594.5	-1.50974	0.415587	-3.63279	0.000280378	0.00068374
Zfp142	ENSMUSG00000026135.17	ENSMUSG00000026135	2920.99	-1.31282	0.320023	-4.10227	4.09108e-05	0.000111771
Rhbdd1	ENSMUSG00000026142.15	ENSMUSG00000026142	2680.88	-2.4991	0.416075	-6.00636	1.89735e-09	8.23091e-09
Mff	ENSMUSG00000026150.14	ENSMUSG00000026150	5320.92	-2.31525	0.460073	-5.03236	4.84472e-07	1.65316e-06
Fam135a	ENSMUSG00000026153.15	ENSMUSG00000026153	3912.11	-4.79713	0.372025	-12.8947	4.8231e-38	1.38864e-36
Smap1	ENSMUSG00000026155.13	ENSMUSG00000026155	4174.09	-2.2663	0.337273	-6.71948	1.82376e-11	9.44572e-11
B3gat2	ENSMUSG00000026156.8	ENSMUSG00000026156	479.893	-4.14707	1.38733	-2.98924	0.00279671	0.00583605
Ogfrl1	ENSMUSG00000026158.11	ENSMUSG00000026158	649.493	-1.62919	0.379896	-4.28853	1.79862e-05	5.12102e-05
Plcd4	ENSMUSG00000026173.15	ENSMUSG00000026173	915.034	-5.21278	0.708377	-7.35877	1.85619e-13	1.141e-12
Ctdsp1	ENSMUSG00000026176.13	ENSMUSG00000026176	5611.62	-1.32795	0.375472	-3.53676	0.000405075	0.000967645
Igfbp5	ENSMUSG00000026185.8	ENSMUSG00000026185	3013.91	-3.2717	1.00452	-3.25698	0.00112605	0.00251272
Glb1l	ENSMUSG00000026200.13	ENSMUSG00000026200	636.506	-3.75887	0.348799	-10.7766	4.43952e-27	6.73231e-26
Speg	ENSMUSG00000026207.16	ENSMUSG00000026207	1664.43	-2.23324	0.496148	-4.50116	6.75821e-06	2.02416e-05
Slc16a14	ENSMUSG00000026220.6	ENSMUSG00000026220	371.492	-1.81719	0.631359	-2.87821	0.00399933	0.00812816
4933407L21Rik	ENSMUSG00000026224.11	ENSMUSG00000026224	87.3767	-5.52142	1.06094	-5.20425	1.94779e-07	6.92372e-07
2810459M11Rik	ENSMUSG00000026227.11	ENSMUSG00000026227	1153.96	-5.67994	0.849373	-6.68722	2.27455e-11	1.16747e-10
Serpine2	ENSMUSG00000026249.10	ENSMUSG00000026249	69623.1	-8.40743	1.04293	-8.06139	7.54297e-16	5.51462e-15
Efhd1	ENSMUSG00000026255.15	ENSMUSG00000026255	517.666	-1.6936	0.523601	-3.23453	0.00121843	0.00270397
Rnpepl1	ENSMUSG00000026269.14	ENSMUSG00000026269	2636.95	-2.00327	0.513556	-3.90079	9.58805e-05	0.00024904
Gpr35	ENSMUSG00000026271.15	ENSMUSG00000026271	13.128	-5.22087	1.48611	-3.51311	0.000442886	0.00105316
45537	ENSMUSG00000026276.20	ENSMUSG00000026276	2652.75	-4.1837	0.579649	-7.21765	5.28947e-13	3.11945e-12
Lrrfip1	ENSMUSG00000026305.15	ENSMUSG00000026305	6263.81	-3.34802	1.07198	-3.1232	0.00178895	0.00385306
Hdac4	ENSMUSG00000026313.16	ENSMUSG00000026313	3266.3	-2.51142	0.279473	-8.98625	2.55813e-19	2.39916e-18
Serpinb8	ENSMUSG00000026315.13	ENSMUSG00000026315	88.8283	-2.26138	0.587966	-3.84611	0.000120007	0.000307888
Gin1	ENSMUSG00000026333.14	ENSMUSG00000026333	419.235	-1.46798	0.301155	-4.8745	1.09086e-06	3.58136e-06
Actr3	ENSMUSG00000026341.16	ENSMUSG00000026341	16115.3	-1.30387	0.322789	-4.03938	5.35923e-05	0.000144223
Slc35f5	ENSMUSG00000026342.10	ENSMUSG00000026342	1358.4	-4.21934	0.345262	-12.2207	2.41035e-34	5.64099e-33
Ccnt2	ENSMUSG00000026349.14	ENSMUSG00000026349	4896.44	-2.07836	0.283758	-7.32443	2.39917e-13	1.45907e-12
Ubxn4	ENSMUSG00000026353.9	ENSMUSG00000026353	4201	-2.291	0.311132	-7.36344	1.7923e-13	1.10307e-12
Dars	ENSMUSG00000026356.15	ENSMUSG00000026356	6909.53	-1.07709	0.355614	-3.02883	0.00245504	0.00516986
Epb41l5	ENSMUSG00000026383.14	ENSMUSG00000026383	1445.09	-1.79216	0.254174	-7.05093	1.7772e-12	1.00382e-11
Ptpn4	ENSMUSG00000026384.13	ENSMUSG00000026384	3991.85	-3.34758	0.265589	-12.6043	1.99878e-36	5.26617e-35
Dbi	ENSMUSG00000026385.16	ENSMUSG00000026385	20347.4	-1.99122	0.218293	-9.12178	7.39028e-20	7.225e-19
Nek7	ENSMUSG00000026393.10	ENSMUSG00000026393	3386.39	-3.31597	0.20936	-15.8386	1.68551e-56	1.1358e-54
Ddx59	ENSMUSG00000026404.12	ENSMUSG00000026404	927.443	-1.45625	0.245965	-5.92055	3.20875e-09	1.36259e-08
Pfkfb2	ENSMUSG00000026409.14	ENSMUSG00000026409	993.765	-2.87449	0.397772	-7.22648	4.95668e-13	2.93075e-12
Srgap2	ENSMUSG00000026425.15	ENSMUSG00000026425	17291.1	-5.61898	0.418325	-13.4321	3.92091e-41	1.34267e-39
Arl8a	ENSMUSG00000026426.10	ENSMUSG00000026426	6650.27	-2.62788	0.504358	-5.21034	1.88493e-07	6.70597e-07
Elk4	ENSMUSG00000026436.15	ENSMUSG00000026436	1872.3	-3.90359	0.26957	-14.4808	1.60239e-47	7.30963e-46
Lrrn2	ENSMUSG00000026443.3	ENSMUSG00000026443	2183.77	-3.29451	0.552988	-5.95766	2.55882e-09	1.09808e-08
Tor1aip1	ENSMUSG00000026466.16	ENSMUSG00000026466	2669.48	-1.38105	0.244336	-5.65226	1.58356e-08	6.26814e-08
Xpr1	ENSMUSG00000026469.14	ENSMUSG00000026469	3168.58	-2.30161	0.514051	-4.47739	7.55611e-06	2.24947e-05
Mr1	ENSMUSG00000026471.14	ENSMUSG00000026471	377.785	-6.22513	0.868408	-7.16844	7.58566e-13	4.41765e-12
Rgl1	ENSMUSG00000026482.13	ENSMUSG00000026482	1561.27	-2.30753	0.472153	-4.88725	1.02253e-06	3.36362e-06
Rnf2	ENSMUSG00000026484.13	ENSMUSG00000026484	4781.14	-1.57649	0.25702	-6.13372	8.58496e-10	3.83682e-09
Cdc42bpa	ENSMUSG00000026490.18	ENSMUSG00000026490	6084.77	-2.99708	0.810805	-3.69643	0.000218653	0.000540503
Ahctf1	ENSMUSG00000026491.13	ENSMUSG00000026491	5462.01	-1.34247	0.338102	-3.97061	7.16899e-05	0.000189517
Tfb2m	ENSMUSG00000026492.11	ENSMUSG00000026492	1122.59	-2.32946	0.275649	-8.45083	2.89239e-17	2.3482e-16
Acbd3	ENSMUSG00000026499.5	ENSMUSG00000026499	2852.76	-2.60107	0.272363	-9.55	1.29692e-21	1.41854e-20
Desi2	ENSMUSG00000026502.13	ENSMUSG00000026502	3591.36	-1.70136	0.263582	-6.45476	1.08394e-10	5.23436e-10
Sdccag8	ENSMUSG00000026504.17	ENSMUSG00000026504	622.92	-3.29303	0.362106	-9.09413	9.53508e-20	9.2037e-19
Capn2	ENSMUSG00000026509.15	ENSMUSG00000026509	4783	-4.70432	0.682382	-6.89397	5.42547e-12	2.94153e-11
Trp53bp2	ENSMUSG00000026510.10	ENSMUSG00000026510	2033.07	-1.95884	0.199771	-9.80546	1.06663e-22	1.24408e-21
Srp9	ENSMUSG00000026511.7	ENSMUSG00000026511	3091.63	-1.34337	0.226569	-5.92917	3.04469e-09	1.29665e-08
Nvl	ENSMUSG00000026516.8	ENSMUSG00000026516	7001.35	-2.88829	0.357001	-8.09042	5.94584e-16	4.38523e-15
Opn3	ENSMUSG00000026525.9	ENSMUSG00000026525	69.9257	-1.40232	0.453107	-3.0949	0.00196877	0.00421293
Rgs7	ENSMUSG00000026527.13	ENSMUSG00000026527	3639.03	-6.00292	1.32447	-4.53231	5.8342e-06	1.75957e-05
Dusp23	ENSMUSG00000026544.6	ENSMUSG00000026544	304.927	-1.82324	0.326801	-5.57906	2.41825e-08	9.39309e-08
Tada1	ENSMUSG00000026563.13	ENSMUSG00000026563	2235.58	-3.19046	0.52863	-6.03534	1.58625e-09	6.92796e-09
Mpzl1	ENSMUSG00000026566.15	ENSMUSG00000026566	7403.31	-1.31728	0.385152	-3.42015	0.000625873	0.00145378
Dcaf6	ENSMUSG00000026571.12	ENSMUSG00000026571	1511.82	-2.07652	0.397645	-5.22205	1.76955e-07	6.31068e-07
Blzf1	ENSMUSG00000026577.13	ENSMUSG00000026577	1205.29	-1.98814	0.501392	-3.96525	7.33186e-05	0.000193497
Ccdc181	ENSMUSG00000026578.6	ENSMUSG00000026578	387.59	-1.71692	0.330614	-5.19313	2.06787e-07	7.32468e-07
Prrx1	ENSMUSG00000026586.16	ENSMUSG00000026586	4111.16	-8.39088	0.788547	-10.6409	1.92182e-26	2.81169e-25
Astn1	ENSMUSG00000026587.15	ENSMUSG00000026587	7797.45	-3.66165	0.899399	-4.07122	4.67684e-05	0.000126741
Sec16b	ENSMUSG00000026589.14	ENSMUSG00000026589	89.6	-4.47371	1.3056	-3.42656	0.000611277	0.00142237
Abl2	ENSMUSG00000026596.13	ENSMUSG00000026596	5901.99	-2.29937	0.30564	-7.52312	5.34829e-14	3.41451e-13
Soat1	ENSMUSG00000026600.12	ENSMUSG00000026600	3118.25	-1.49093	0.427734	-3.48564	0.000490957	0.00115838
Cenpf	ENSMUSG00000026605.14	ENSMUSG00000026605	5836.22	-1.88671	0.564194	-3.34409	0.000825529	0.00188206
Eprs	ENSMUSG00000026615.14	ENSMUSG00000026615	33450.7	-1.90605	0.336502	-5.66429	1.47633e-08	5.86309e-08
Iars2	ENSMUSG00000026618.11	ENSMUSG00000026618	4491.36	-2.03261	0.192111	-10.5804	3.6747e-26	5.30521e-25
Mark1	ENSMUSG00000026620.11	ENSMUSG00000026620	1917.75	-2.80826	0.531363	-5.28501	1.25698e-07	4.54855e-07
Ppp2r5a	ENSMUSG00000026626.11	ENSMUSG00000026626	5162.02	-3.20532	0.233636	-13.7193	7.78059e-43	2.87596e-41
Pacc1	ENSMUSG00000026627.7	ENSMUSG00000026627	1208.51	-2.86899	0.226508	-12.6662	9.10478e-37	2.43975e-35
Angel2	ENSMUSG00000026634.16	ENSMUSG00000026634	3123.6	-2.94635	0.172153	-17.1147	1.15348e-65	1.11941e-63
Plxna2	ENSMUSG00000026640.12	ENSMUSG00000026640	5590.84	-4.69926	0.883425	-5.31936	1.0413e-07	3.79376e-07
Fam107b	ENSMUSG00000026655.15	ENSMUSG00000026655	1987.59	-1.50225	0.447704	-3.35545	0.000792367	0.00181155
Frmd4a	ENSMUSG00000026657.17	ENSMUSG00000026657	5052.43	-3.05769	0.21083	-14.5031	1.15799e-47	5.35037e-46
Atf6	ENSMUSG00000026663.6	ENSMUSG00000026663	5216.2	-2.32454	0.316394	-7.34698	2.0273e-13	1.24101e-12
Uhmk1	ENSMUSG00000026667.14	ENSMUSG00000026667	5377.19	-1.947	0.608811	-3.19803	0.00138369	0.00303534
Ddr2	ENSMUSG00000026674.9	ENSMUSG00000026674	20237.3	-7.54315	0.385692	-19.5574	3.56528e-85	7.96242e-83
Nuf2	ENSMUSG00000026683.14	ENSMUSG00000026683	3255.01	-3.15335	0.369248	-8.53992	1.3431e-17	1.11563e-16
Vamp4	ENSMUSG00000026696.15	ENSMUSG00000026696	1475.91	-2.38601	0.515817	-4.62569	3.73353e-06	1.1513e-05
Pigc	ENSMUSG00000026698.8	ENSMUSG00000026698	1056.94	-1.87321	0.275494	-6.79945	1.05016e-11	5.55583e-11
Klhl20	ENSMUSG00000026705.16	ENSMUSG00000026705	1713.97	-1.55464	0.183421	-8.47581	2.3344e-17	1.90566e-16
Nsun6	ENSMUSG00000026707.15	ENSMUSG00000026707	285.111	-2.14031	0.376222	-5.68895	1.27821e-08	5.1094e-08
Stam	ENSMUSG00000026718.17	ENSMUSG00000026718	3348.21	-1.81641	0.246916	-7.35639	1.88956e-13	1.16009e-12
Rabgap1l	ENSMUSG00000026721.16	ENSMUSG00000026721	1390.14	-2.42229	0.760699	-3.1843	0.00145105	0.00317236
Cubn	ENSMUSG00000026726.10	ENSMUSG00000026726	65.4777	-2.41978	0.73394	-3.29697	0.000977339	0.00220199
Rsu1	ENSMUSG00000026727.10	ENSMUSG00000026727	3477.53	-1.58998	0.272645	-5.83169	5.48681e-09	2.27876e-08
Vim	ENSMUSG00000026728.9	ENSMUSG00000026728	68631.8	-3.56895	0.489856	-7.28572	3.19954e-13	1.92117e-12
4930426L09Rik	ENSMUSG00000026736.2	ENSMUSG00000026736	11.838	-5.18351	1.65077	-3.14005	0.00168917	0.00365255
Pip4k2a	ENSMUSG00000026737.12	ENSMUSG00000026737	2112.01	-3.55837	0.529696	-6.71775	1.84557e-11	9.55279e-11
Bmi1	ENSMUSG00000026739.13	ENSMUSG00000026739	7408.76	-5.83945	0.21681	-26.9335	8.9003e-160	1.5979e-156
Dnajc1	ENSMUSG00000026740.12	ENSMUSG00000026740	2060.45	-3.4959	0.304388	-11.485	1.56913e-30	2.928e-29
Mllt10	ENSMUSG00000026743.16	ENSMUSG00000026743	2840.08	-1.8234	0.232699	-7.83586	4.65648e-15	3.22071e-14
Golga1	ENSMUSG00000026754.16	ENSMUSG00000026754	2286.95	-4.28593	0.660844	-6.48553	8.84206e-11	4.30708e-10
Orc4	ENSMUSG00000026761.12	ENSMUSG00000026761	2656.36	-1.34225	0.278018	-4.82793	1.37957e-06	4.48004e-06
Mindy3	ENSMUSG00000026767.12	ENSMUSG00000026767	1508.04	-2.0601	0.222959	-9.23983	2.46889e-20	2.48421e-19
Itga8	ENSMUSG00000026768.10	ENSMUSG00000026768	222.68	-4.79095	1.33612	-3.58573	0.00033614	0.000811457
Spopl	ENSMUSG00000026771.14	ENSMUSG00000026771	1199.51	-3.26445	0.309506	-10.5473	5.22802e-26	7.48328e-25
Pfkfb3	ENSMUSG00000026773.19	ENSMUSG00000026773	2490.85	-3.36524	0.609518	-5.52114	3.36801e-08	1.28988e-07
Yme1l1	ENSMUSG00000026775.9	ENSMUSG00000026775	6271.26	-1.37424	0.402939	-3.41053	0.000648361	0.00150254
Prkcq	ENSMUSG00000026778.13	ENSMUSG00000026778	290.065	-3.60033	0.774353	-4.64947	3.32792e-06	1.0314e-05
Mastl	ENSMUSG00000026779.6	ENSMUSG00000026779	1472.42	-1.34758	0.473629	-2.84521	0.00443818	0.00894576
Acbd5	ENSMUSG00000026781.17	ENSMUSG00000026781	2565.09	-3.01305	0.342758	-8.79059	1.48776e-18	1.32231e-17
Abi2	ENSMUSG00000026782.15	ENSMUSG00000026782	5075.49	-2.64528	0.366974	-7.20837	5.66251e-13	3.33104e-12
Zbtb43	ENSMUSG00000026788.13	ENSMUSG00000026788	1796.03	-2.04119	0.394999	-5.16757	2.37154e-07	8.3436e-07
Tsc1	ENSMUSG00000026812.16	ENSMUSG00000026812	2957.97	-1.16583	0.193391	-6.02838	1.65609e-09	7.21792e-09
Slc25a25	ENSMUSG00000026819.15	ENSMUSG00000026819	10582.6	-3.05376	0.255018	-11.9747	4.82143e-33	1.04652e-31
Ralgds	ENSMUSG00000026821.16	ENSMUSG00000026821	4720.94	-2.77498	0.456731	-6.07574	1.23419e-09	5.43568e-09
Nr4a2	ENSMUSG00000026826.13	ENSMUSG00000026826	234.779	-4.173	0.626661	-6.6591	2.755e-11	1.40261e-10
Gpd2	ENSMUSG00000026827.12	ENSMUSG00000026827	9007.65	-1.5301	0.498129	-3.07169	0.00212852	0.00453056
Cytip	ENSMUSG00000026832.12	ENSMUSG00000026832	17.3304	-5.71849	1.71546	-3.3335	0.000857618	0.00194991
Acvr1	ENSMUSG00000026836.15	ENSMUSG00000026836	1217.38	-1.34247	0.397129	-3.38045	0.000723676	0.00166358
Col5a1	ENSMUSG00000026837.16	ENSMUSG00000026837	1790.29	-2.20205	0.314591	-6.99971	2.56488e-12	1.42882e-11
Fubp3	ENSMUSG00000026843.15	ENSMUSG00000026843	6705.72	-1.4736	0.303605	-4.85368	1.21193e-06	3.95866e-06
Tor1b	ENSMUSG00000026848.14	ENSMUSG00000026848	3183.59	-1.36676	0.278594	-4.90592	9.29909e-07	3.07583e-06
Crat	ENSMUSG00000026853.15	ENSMUSG00000026853	2418.99	-1.01486	0.248816	-4.07877	4.52748e-05	0.000122985
Gapvd1	ENSMUSG00000026867.18	ENSMUSG00000026867	5667.51	-1.52775	0.205354	-7.43963	1.00966e-13	6.33178e-13
Zeb2	ENSMUSG00000026872.18	ENSMUSG00000026872	3481.63	-3.88632	1.28954	-3.01372	0.00258063	0.00541708
Rab14	ENSMUSG00000026878.17	ENSMUSG00000026878	10567.7	-1.67827	0.413433	-4.05935	4.92094e-05	0.000132969
Dab2ip	ENSMUSG00000026883.17	ENSMUSG00000026883	4740.79	-1.63643	0.343786	-4.76002	1.93569e-06	6.17902e-06
Grb14	ENSMUSG00000026888.14	ENSMUSG00000026888	684.624	-3.70694	1.06467	-3.48179	0.000498078	0.00117364
Rbm18	ENSMUSG00000026889.12	ENSMUSG00000026889	2409.39	-2.31706	0.317046	-7.30828	2.70583e-13	1.63764e-12
Notch1	ENSMUSG00000026923.15	ENSMUSG00000026923	14388.2	-4.12793	0.369513	-11.1713	5.63551e-29	9.53862e-28
Inpp5e	ENSMUSG00000026925.16	ENSMUSG00000026925	1115.12	-1.27774	0.192836	-6.62606	3.4476e-11	1.73867e-10
Gpsm1	ENSMUSG00000026930.15	ENSMUSG00000026930	1713.08	-1.69594	0.381857	-4.4413	8.94162e-06	2.63757e-05
Nacc2	ENSMUSG00000026932.14	ENSMUSG00000026932	3444.89	-3.35928	0.979227	-3.43054	0.000602377	0.00140309
Camsap1	ENSMUSG00000026933.17	ENSMUSG00000026933	4145.75	-2.0256	0.281529	-7.195	6.24604e-13	3.66295e-12
Mamdc4	ENSMUSG00000026941.16	ENSMUSG00000026941	308.957	-4.32168	0.452128	-9.55853	1.19447e-21	1.30933e-20
Nmi	ENSMUSG00000026946.9	ENSMUSG00000026946	481.572	-1.95851	0.456771	-4.28773	1.80506e-05	5.13878e-05
Arl6ip6	ENSMUSG00000026960.6	ENSMUSG00000026960	2629.14	-1.42871	0.31519	-4.53286	5.81892e-06	1.7558e-05
45358	ENSMUSG00000026977.17	ENSMUSG00000026977	4938.66	-1.54345	0.279967	-5.51297	3.52832e-08	1.34758e-07
Baz2b	ENSMUSG00000026987.16	ENSMUSG00000026987	3846.24	-2.43673	0.390185	-6.24507	4.23612e-10	1.94652e-09
Pkp4	ENSMUSG00000026991.20	ENSMUSG00000026991	6135.61	-1.85714	0.426657	-4.35276	1.34434e-05	3.88435e-05
Nckap1	ENSMUSG00000027002.13	ENSMUSG00000027002	17014.5	-2.67805	0.261425	-10.244	1.2586e-24	1.65888e-23
Dnajc10	ENSMUSG00000027006.13	ENSMUSG00000027006	4770.31	-1.76854	0.254411	-6.95152	3.61373e-12	1.98842e-11
Itprid2	ENSMUSG00000027007.16	ENSMUSG00000027007	2620.4	-2.88502	0.22464	-12.8429	9.42883e-38	2.69005e-36
Itga4	ENSMUSG00000027009.18	ENSMUSG00000027009	7272.92	-7.9717	1.38596	-5.75176	8.83212e-09	3.58809e-08
Ube2e3	ENSMUSG00000027011.14	ENSMUSG00000027011	4027.96	-1.73357	0.20098	-8.62557	6.37749e-18	5.43199e-17
Dync1i2	ENSMUSG00000027012.15	ENSMUSG00000027012	7029.45	-1.70871	0.227588	-7.50788	6.00933e-14	3.81618e-13
Stk39	ENSMUSG00000027030.15	ENSMUSG00000027030	1541.68	-3.29591	0.359932	-9.15701	5.33531e-20	5.26307e-19
P2rx3	ENSMUSG00000027071.14	ENSMUSG00000027071	3074.08	-4.25228	0.545647	-7.7931	6.53872e-15	4.47103e-14
Itgav	ENSMUSG00000027087.11	ENSMUSG00000027087	7429.94	-3.32711	0.413353	-8.04907	8.34227e-16	6.06721e-15
Phospho2	ENSMUSG00000027088.10	ENSMUSG00000027088	996.898	-1.57207	0.390891	-4.02177	5.77616e-05	0.000154648
Zc3h15	ENSMUSG00000027091.14	ENSMUSG00000027091	6478.48	-1.27875	0.250621	-5.10232	3.35522e-07	1.16402e-06
Atf2	ENSMUSG00000027104.18	ENSMUSG00000027104	2787.5	-1.75554	0.194089	-9.04505	1.496e-19	1.4254e-18
Sp3	ENSMUSG00000027109.16	ENSMUSG00000027109	6693.05	-2.99276	0.244889	-12.2209	2.40514e-34	5.63404e-33
Itga6	ENSMUSG00000027111.16	ENSMUSG00000027111	19847.5	-3.60584	0.419623	-8.59304	8.46973e-18	7.12711e-17
Kif18a	ENSMUSG00000027115.14	ENSMUSG00000027115	2941.12	-2.82718	0.39244	-7.2041	5.84269e-13	3.43442e-12
Arl14ep	ENSMUSG00000027122.15	ENSMUSG00000027122	8294.59	-3.24864	0.417563	-7.77999	7.25289e-15	4.9431e-14
Slc12a6	ENSMUSG00000027130.15	ENSMUSG00000027130	1579.8	-1.43633	0.457762	-3.13772	0.00170267	0.00367953
Katnbl1	ENSMUSG00000027132.3	ENSMUSG00000027132	1975.24	-1.51011	0.318849	-4.73613	2.1784e-06	6.90208e-06
Ccdc34	ENSMUSG00000027160.16	ENSMUSG00000027160	1994.83	-1.94635	0.305726	-6.36632	1.93612e-10	9.14571e-10
Lin7c	ENSMUSG00000027162.7	ENSMUSG00000027162	8203.46	-2.62523	0.228726	-11.4776	1.70883e-30	3.18631e-29
Traf6	ENSMUSG00000027164.8	ENSMUSG00000027164	2548.3	-2.52017	0.263483	-9.56486	1.12352e-21	1.23425e-20
B230118H07Rik	ENSMUSG00000027165.16	ENSMUSG00000027165	1387.28	-2.43256	0.272143	-8.93854	3.94335e-19	3.64398e-18
Dnajc24	ENSMUSG00000027166.14	ENSMUSG00000027166	862.57	-2.03601	0.320713	-6.34839	2.17583e-10	1.02415e-09
Pax6	ENSMUSG00000027168.21	ENSMUSG00000027168	1691.05	-6.08745	0.48962	-12.433	1.73039e-35	4.28083e-34
Cstf3	ENSMUSG00000027176.8	ENSMUSG00000027176	3074.55	-1.36016	0.2427	-5.60428	2.09124e-08	8.17376e-08
Hipk3	ENSMUSG00000027177.14	ENSMUSG00000027177	2195.03	-2.63058	0.516404	-5.09403	3.50532e-07	1.21392e-06
Fbxo3	ENSMUSG00000027180.12	ENSMUSG00000027180	3046.56	-1.95	0.214937	-9.0724	1.16419e-19	1.11815e-18
Caprin1	ENSMUSG00000027184.14	ENSMUSG00000027184	31418.5	-1.28461	0.397551	-3.23131	0.00123224	0.00273172
Cat	ENSMUSG00000027187.10	ENSMUSG00000027187	6133.11	-1.2505	0.29227	-4.27857	1.88098e-05	5.34039e-05
Trim44	ENSMUSG00000027189.16	ENSMUSG00000027189	15664.6	-3.61274	0.39087	-9.24281	2.40098e-20	2.41975e-19
Ttc17	ENSMUSG00000027194.16	ENSMUSG00000027194	2433.76	-2.54046	0.454739	-5.58662	2.31528e-08	9.01263e-08
Gatm	ENSMUSG00000027199.14	ENSMUSG00000027199	7774.68	-5.75695	1.05642	-5.44948	5.05173e-08	1.89855e-07
Sema6d	ENSMUSG00000027200.17	ENSMUSG00000027200	16088.2	-6.42177	1.23836	-5.18569	2.15217e-07	7.61256e-07
Myef2	ENSMUSG00000027201.16	ENSMUSG00000027201	12216	-4.04619	0.313674	-12.8994	4.53785e-38	1.30952e-36
Fbn1	ENSMUSG00000027204.13	ENSMUSG00000027204	3264.56	-5.90063	0.292818	-20.1512	2.62496e-90	6.59784e-88
Cops2	ENSMUSG00000027206.13	ENSMUSG00000027206	6694.86	-1.71302	0.358978	-4.77194	1.82463e-06	5.84304e-06
Meis2	ENSMUSG00000027210.20	ENSMUSG00000027210	2239.57	-3.81352	0.551682	-6.91252	4.76115e-12	2.59422e-11
Tspan18	ENSMUSG00000027217.13	ENSMUSG00000027217	289.417	-2.23327	0.630597	-3.54152	0.000397831	0.000951607
Sord	ENSMUSG00000027227.7	ENSMUSG00000027227	4096.04	-1.11856	0.145024	-7.71298	1.22913e-14	8.24066e-14
Eif3j1	ENSMUSG00000027236.8	ENSMUSG00000027236	3318.69	-1.83283	0.241361	-7.5937	3.10905e-14	2.02136e-13
Lrp4	ENSMUSG00000027253.15	ENSMUSG00000027253	6130.35	-5.08924	0.451793	-11.2645	1.96369e-29	3.4181e-28
Adal	ENSMUSG00000027259.15	ENSMUSG00000027259	1247.28	-1.52379	0.454424	-3.35324	0.000798708	0.00182472
Ubr1	ENSMUSG00000027272.5	ENSMUSG00000027272	2196.95	-2.43624	0.509841	-4.77844	1.76665e-06	5.66747e-06
Jag1	ENSMUSG00000027276.7	ENSMUSG00000027276	5482.18	-5.54175	0.46795	-11.8426	2.34998e-32	4.9018e-31
Slx4ip	ENSMUSG00000027281.16	ENSMUSG00000027281	575.438	-1.3422	0.253666	-5.29121	1.21511e-07	4.40402e-07
Cdan1	ENSMUSG00000027284.16	ENSMUSG00000027284	2817.61	-1.36932	0.340174	-4.02534	5.68925e-05	0.000152467
Haus2	ENSMUSG00000027285.13	ENSMUSG00000027285	1628.26	-1.34645	0.280612	-4.79827	1.60042e-06	5.15725e-06
Lrrc57	ENSMUSG00000027286.16	ENSMUSG00000027286	1096.05	-1.53679	0.190409	-8.07098	6.97377e-16	5.11484e-15
Snap23	ENSMUSG00000027287.14	ENSMUSG00000027287	2270.73	-1.79718	0.398971	-4.50453	6.65204e-06	1.99379e-05
Ptpra	ENSMUSG00000027303.18	ENSMUSG00000027303	12914.6	-4.65326	0.435013	-10.6968	1.05324e-26	1.56184e-25
Rtf1	ENSMUSG00000027304.9	ENSMUSG00000027304	3066.25	-1.67179	0.171369	-9.7555	1.74742e-22	2.01014e-21
Nusap1	ENSMUSG00000027306.15	ENSMUSG00000027306	6293.33	-3.01978	0.451341	-6.6907	2.22104e-11	1.14116e-10
4930402H24Rik	ENSMUSG00000027309.18	ENSMUSG00000027309	3660.68	-2.21505	0.356684	-6.2101	5.2951e-10	2.4111e-09
Atrn	ENSMUSG00000027312.14	ENSMUSG00000027312	5239.27	-2.99454	0.676646	-4.42556	9.61918e-06	2.82649e-05
Knl1	ENSMUSG00000027326.13	ENSMUSG00000027326	3529.72	-3.62181	0.54224	-6.67934	2.40025e-11	1.22872e-10
Spef1	ENSMUSG00000027329.9	ENSMUSG00000027329	662.317	-2.37857	0.386343	-6.15661	7.43179e-10	3.33806e-09
Cdc25b	ENSMUSG00000027330.16	ENSMUSG00000027330	5462.74	-1.40765	0.269155	-5.22986	1.69636e-07	6.05826e-07
Knstrn	ENSMUSG00000027331.15	ENSMUSG00000027331	5599.07	-2.02059	0.249793	-8.08907	6.0121e-16	4.4315e-15
Smox	ENSMUSG00000027333.18	ENSMUSG00000027333	2033.3	-1.1615	0.339321	-3.42301	0.000619324	0.0014399
Rassf2	ENSMUSG00000027339.15	ENSMUSG00000027339	2166.59	-3.1308	0.622032	-5.03318	4.82417e-07	1.64638e-06
Gpcpd1	ENSMUSG00000027346.15	ENSMUSG00000027346	2136.5	-3.20852	0.553272	-5.79917	6.66438e-09	2.74246e-08
Spred1	ENSMUSG00000027351.14	ENSMUSG00000027351	12992.3	-3.69975	0.270452	-13.6799	1.33928e-42	4.85054e-41
Crls1	ENSMUSG00000027357.16	ENSMUSG00000027357	2266.24	-1.95111	0.421391	-4.63016	3.65385e-06	1.12803e-05
Usp8	ENSMUSG00000027363.15	ENSMUSG00000027363	4796.77	-1.68278	0.294161	-5.72061	1.06142e-08	4.28023e-08
Trpm7	ENSMUSG00000027365.14	ENSMUSG00000027365	8043.02	-3.38879	0.305249	-11.1017	1.23062e-28	2.05389e-27
Sppl2a	ENSMUSG00000027366.12	ENSMUSG00000027366	2453.69	-2.49589	0.323112	-7.72452	1.12276e-14	7.55569e-14
Stard7	ENSMUSG00000027367.16	ENSMUSG00000027367	6370.61	-2.41196	0.249552	-9.66513	4.24061e-22	4.77544e-21
Nphp1	ENSMUSG00000027378.16	ENSMUSG00000027378	758.098	-2.52165	0.320221	-7.87472	3.41514e-15	2.38047e-14
Fbln7	ENSMUSG00000027386.9	ENSMUSG00000027386	513.909	-2.97926	0.91973	-3.23928	0.00119832	0.00266264
Zc3h8	ENSMUSG00000027387.11	ENSMUSG00000027387	553.801	-1.15231	0.357918	-3.21947	0.00128427	0.00283606
Rrbp1	ENSMUSG00000027422.15	ENSMUSG00000027422	16842.8	-1.39184	0.271341	-5.12947	2.90556e-07	1.01418e-06
Polr3f	ENSMUSG00000027427.13	ENSMUSG00000027427	1806.89	-1.73686	0.489144	-3.55081	0.000384047	0.000919949
Rbbp9	ENSMUSG00000027428.9	ENSMUSG00000027428	1666.72	-2.18032	0.336741	-6.47476	9.49651e-11	4.61513e-10
Nkx2-2	ENSMUSG00000027434.11	ENSMUSG00000027434	876.911	-6.71307	0.641233	-10.469	1.199e-25	1.67613e-24
Cd93	ENSMUSG00000027435.8	ENSMUSG00000027435	16591.5	-9.64573	1.12131	-8.60216	7.82268e-18	6.60918e-17
Gzf1	ENSMUSG00000027439.9	ENSMUSG00000027439	2249.18	-2.52193	0.170755	-14.7693	2.31084e-49	1.14788e-47
Acss1	ENSMUSG00000027452.11	ENSMUSG00000027452	2201.69	-3.07292	0.430303	-7.1413	9.24535e-13	5.33353e-12
Kif3b	ENSMUSG00000027475.9	ENSMUSG00000027475	2295.89	-2.24634	0.349031	-6.43595	1.22706e-10	5.89377e-10
Pag1	ENSMUSG00000027508.15	ENSMUSG00000027508	2212.1	-3.57671	0.334064	-10.7067	9.47112e-27	1.40862e-25
Rab22a	ENSMUSG00000027519.10	ENSMUSG00000027519	3738.23	-2.00844	0.306647	-6.54968	5.76617e-11	2.85413e-10
Stx16	ENSMUSG00000027522.15	ENSMUSG00000027522	3266.68	-2.47368	0.424722	-5.82422	5.73785e-09	2.38028e-08
Gnas	ENSMUSG00000027523.20	ENSMUSG00000027523	39869.1	-1.98951	0.239198	-8.31744	8.9885e-17	7.04697e-16
Snx16	ENSMUSG00000027534.16	ENSMUSG00000027534	468.155	-1.23594	0.277598	-4.45227	8.49661e-06	2.51368e-05
Lrrcc1	ENSMUSG00000027550.14	ENSMUSG00000027550	1014.33	-2.20806	0.315602	-6.99632	2.62766e-12	1.46088e-11
E2f5	ENSMUSG00000027552.14	ENSMUSG00000027552	900.692	-1.63581	0.400748	-4.08189	4.46709e-05	0.00012145
Car3	ENSMUSG00000027559.5	ENSMUSG00000027559	881.511	-6.48729	0.976082	-6.64626	3.00633e-11	1.52194e-10
Dok5	ENSMUSG00000027560.4	ENSMUSG00000027560	292.668	-3.23356	0.95727	-3.3779	0.000730426	0.00167741
Car2	ENSMUSG00000027562.12	ENSMUSG00000027562	3356.06	-2.85722	0.503549	-5.67416	1.39371e-08	5.54961e-08
Mrgbp	ENSMUSG00000027569.15	ENSMUSG00000027569	1641.79	-1.22848	0.208939	-5.87962	4.11211e-09	1.72753e-08
Col9a3	ENSMUSG00000027570.15	ENSMUSG00000027570	1245.51	-4.71266	0.729509	-6.46004	1.04672e-10	5.06046e-10
Chrna4	ENSMUSG00000027577.14	ENSMUSG00000027577	467.818	-2.47074	0.778635	-3.17317	0.00150785	0.00328734
Zbtb46	ENSMUSG00000027583.13	ENSMUSG00000027583	553.649	-1.61708	0.370184	-4.36831	1.25211e-05	3.63039e-05
Pcmtd2	ENSMUSG00000027589.14	ENSMUSG00000027589	3682.31	-3.72338	0.412861	-9.01847	1.90732e-19	1.80295e-18
Itch	ENSMUSG00000027598.16	ENSMUSG00000027598	4341.11	-2.56703	0.324315	-7.91525	2.46753e-15	1.73584e-14
Hps3	ENSMUSG00000027615.14	ENSMUSG00000027615	942.261	-2.02159	0.21397	-9.44799	3.45391e-21	3.66923e-20
Rbm39	ENSMUSG00000027620.16	ENSMUSG00000027620	16326.8	-2.83915	0.256398	-11.0732	1.6918e-28	2.79575e-27
Tbl1xr1	ENSMUSG00000027630.13	ENSMUSG00000027630	5678.94	-2.48207	0.676908	-3.66678	0.000245628	0.000603153
Ndrg3	ENSMUSG00000027634.14	ENSMUSG00000027634	4672.24	-1.48522	0.260693	-5.69719	1.21796e-08	4.88018e-08
Dsn1	ENSMUSG00000027635.15	ENSMUSG00000027635	1867.91	-1.93855	0.350242	-5.53489	3.11417e-08	1.19704e-07
Rbl1	ENSMUSG00000027641.13	ENSMUSG00000027641	2133.58	-2.08623	0.311338	-6.70087	2.07185e-11	1.06812e-10
Rprd1b	ENSMUSG00000027651.16	ENSMUSG00000027651	1963.24	-1.13758	0.270859	-4.19992	2.6701e-05	7.4603e-05
Ralgapb	ENSMUSG00000027652.15	ENSMUSG00000027652	4409.4	-2.62849	0.248973	-10.5573	4.69743e-26	6.74685e-25
Skil	ENSMUSG00000027660.16	ENSMUSG00000027660	1402.33	-1.02573	0.24452	-4.19488	2.73014e-05	7.61874e-05
Slc2a10	ENSMUSG00000027661.4	ENSMUSG00000027661	201.537	-5.81712	0.764712	-7.60694	2.80665e-14	1.82997e-13
Pik3ca	ENSMUSG00000027665.13	ENSMUSG00000027665	4016.61	-3.59402	0.159865	-22.4816	6.2822e-112	2.8197e-109
Zfp639	ENSMUSG00000027667.13	ENSMUSG00000027667	2183	-1.21025	0.252354	-4.79584	1.61993e-06	5.21812e-06
Mfn1	ENSMUSG00000027668.13	ENSMUSG00000027668	5793.35	-1.7292	0.591682	-2.92251	0.00347224	0.00713436
Gnb4	ENSMUSG00000027669.14	ENSMUSG00000027669	1727.09	-1.26267	0.330965	-3.81512	0.000136116	0.000346304
Ttc14	ENSMUSG00000027677.17	ENSMUSG00000027677	4883.76	-3.50118	0.288841	-12.1215	8.12758e-34	1.85715e-32
Mecom	ENSMUSG00000027684.16	ENSMUSG00000027684	582.338	-4.60811	0.877036	-5.25418	1.48686e-07	5.33889e-07
Tnik	ENSMUSG00000027692.16	ENSMUSG00000027692	8686.62	-4.56687	1.11922	-4.0804	4.49582e-05	0.000122204
Pld1	ENSMUSG00000027695.16	ENSMUSG00000027695	3000.78	-5.9905	0.293983	-20.377	2.673e-92	7.38307e-90
Ect2	ENSMUSG00000027699.19	ENSMUSG00000027699	5702.43	-1.69251	0.461306	-3.66895	0.000243547	0.00059851
Sec62	ENSMUSG00000027706.8	ENSMUSG00000027706	5894.22	-1.94281	0.20664	-9.40193	5.35707e-21	5.63389e-20
Dcun1d1	ENSMUSG00000027708.14	ENSMUSG00000027708	2536.75	-2.79138	0.427487	-6.52975	6.58804e-11	3.24624e-10
Exosc9	ENSMUSG00000027714.11	ENSMUSG00000027714	2697.36	-1.57386	0.219124	-7.1825	6.84467e-13	4.00281e-12
Trpc3	ENSMUSG00000027716.13	ENSMUSG00000027716	342.008	-3.49698	0.969309	-3.6077	0.000308922	0.000748976
Slc7a11	ENSMUSG00000027737.10	ENSMUSG00000027737	9520.36	-5.32927	0.626201	-8.51047	1.73227e-17	1.4285e-16
Rab33b	ENSMUSG00000027739.9	ENSMUSG00000027739	1334.78	-1.91723	0.327723	-5.85015	4.91138e-09	2.04892e-08
Cog6	ENSMUSG00000027742.13	ENSMUSG00000027742	2262.68	-1.40483	0.258278	-5.43922	5.35132e-08	2.00724e-07
Supt20	ENSMUSG00000027751.13	ENSMUSG00000027751	3649.11	-1.39886	0.324831	-4.30641	1.65926e-05	4.74359e-05
Mbnl1	ENSMUSG00000027763.13	ENSMUSG00000027763	5254.72	-4.52348	0.557264	-8.1173	4.76654e-16	3.53726e-15
P2ry1	ENSMUSG00000027765.6	ENSMUSG00000027765	341.144	-4.45234	0.833218	-5.34355	9.11452e-08	3.33956e-07
Dhx36	ENSMUSG00000027770.5	ENSMUSG00000027770	6980.93	-1.99171	0.186743	-10.6655	1.47654e-26	2.17798e-25
Mfsd1	ENSMUSG00000027775.9	ENSMUSG00000027775	5926.39	-1.6189	0.327158	-4.94837	7.48361e-07	2.50302e-06
Schip1	ENSMUSG00000027777.15	ENSMUSG00000027777	6293.76	-3.46221	0.393247	-8.80417	1.31828e-18	1.17584e-17
Ift80	ENSMUSG00000027778.15	ENSMUSG00000027778	2651.62	-4.67013	0.479033	-9.74909	1.8612e-22	2.13763e-21
Ppm1l	ENSMUSG00000027784.10	ENSMUSG00000027784	3504.15	-2.38459	0.409202	-5.82742	5.62906e-09	2.3363e-08
Bche	ENSMUSG00000027792.11	ENSMUSG00000027792	3409.16	-6.6525	0.529987	-12.5522	3.86605e-36	1.00075e-34
Dclk1	ENSMUSG00000027797.15	ENSMUSG00000027797	11290.7	-3.93014	1.28618	-3.05567	0.00224561	0.00476155
Tsc22d2	ENSMUSG00000027806.9	ENSMUSG00000027806	1838.95	-2.35471	0.285052	-8.26062	1.44917e-16	1.12111e-15
Serp1	ENSMUSG00000027808.8	ENSMUSG00000027808	7811.52	-1.48973	0.400121	-3.7232	0.000196716	0.000489308
Etfdh	ENSMUSG00000027809.14	ENSMUSG00000027809	3229.59	-2.33849	0.30044	-7.78352	7.05317e-15	4.80959e-14
Slc33a1	ENSMUSG00000027822.16	ENSMUSG00000027822	1616.29	-2.97682	0.406861	-7.31655	2.5442e-13	1.54316e-12
Vmn2r1	ENSMUSG00000027824.5	ENSMUSG00000027824	58.1054	-7.47989	1.58378	-4.72281	2.32614e-06	7.34054e-06
Ssr3	ENSMUSG00000027828.12	ENSMUSG00000027828	18136.9	-2.50768	0.296737	-8.45084	2.89215e-17	2.3482e-16
Ccnl1	ENSMUSG00000027829.15	ENSMUSG00000027829	3382.22	-2.73166	0.294481	-9.27617	1.75673e-20	1.78985e-19
Shox2	ENSMUSG00000027833.16	ENSMUSG00000027833	223.115	-6.2923	1.6057	-3.91873	8.90178e-05	0.000232319
Olfml3	ENSMUSG00000027848.12	ENSMUSG00000027848	714.894	-2.74674	0.825244	-3.3284	0.000873455	0.00198251
Gdap2	ENSMUSG00000027865.10	ENSMUSG00000027865	913.977	-1.48416	0.189148	-7.84653	4.27709e-15	2.96483e-14
Tbx15	ENSMUSG00000027868.11	ENSMUSG00000027868	339.442	-3.51698	0.794024	-4.42931	9.4534e-06	2.7794e-05
Prpf38b	ENSMUSG00000027881.14	ENSMUSG00000027881	6494.24	-2.51547	0.253689	-9.91558	3.5617e-23	4.27319e-22
Stxbp3	ENSMUSG00000027882.18	ENSMUSG00000027882	1564.76	-2.17075	0.506923	-4.2822	1.85053e-05	5.26106e-05
Gpsm2	ENSMUSG00000027883.15	ENSMUSG00000027883	2722.13	-1.97649	0.693739	-2.84904	0.00438512	0.00884733
Clcc1	ENSMUSG00000027884.16	ENSMUSG00000027884	2061.09	-2.45425	0.198192	-12.3832	3.22186e-35	7.83945e-34
Ahcyl1	ENSMUSG00000027893.14	ENSMUSG00000027893	8817.03	-2.50122	0.370683	-6.7476	1.5031e-11	7.83988e-11
Dram2	ENSMUSG00000027900.15	ENSMUSG00000027900	1241.57	-2.41026	0.358886	-6.71597	1.86818e-11	9.66386e-11
Rab13	ENSMUSG00000027935.14	ENSMUSG00000027935	703.835	-2.14198	0.323861	-6.61388	3.74374e-11	1.88198e-10
Jtb	ENSMUSG00000027937.15	ENSMUSG00000027937	1651.43	-1.49384	0.270643	-5.51958	3.39803e-08	1.30019e-07
4933434E20Rik	ENSMUSG00000027942.17	ENSMUSG00000027942	2497.62	-2.07645	0.309879	-6.70085	2.07208e-11	1.06812e-10
Slc35a3	ENSMUSG00000027957.13	ENSMUSG00000027957	2179.19	-2.32476	0.2415	-9.62635	6.18917e-22	6.91091e-21
Sass6	ENSMUSG00000027959.14	ENSMUSG00000027959	1043.94	-2.51935	0.261366	-9.63916	5.46321e-22	6.11933e-21
Extl2	ENSMUSG00000027963.14	ENSMUSG00000027963	1671.34	-2.34036	0.39518	-5.92226	3.17549e-09	1.34916e-08
Col11a1	ENSMUSG00000027966.20	ENSMUSG00000027966	1209.46	-3.34702	0.585188	-5.71957	1.06793e-08	4.30375e-08
Rnpc3	ENSMUSG00000027981.14	ENSMUSG00000027981	1525.96	-2.43195	0.425589	-5.7143	1.10156e-08	4.43357e-08
Cyp2u1	ENSMUSG00000027983.13	ENSMUSG00000027983	133.561	-2.05368	0.401	-5.12139	3.03292e-07	1.05614e-06
Gucy1b1	ENSMUSG00000028005.13	ENSMUSG00000028005	1369.69	-2.98943	0.977267	-3.05897	0.00222102	0.00471139
Ctso	ENSMUSG00000028015.3	ENSMUSG00000028015	1001.33	-3.90964	1.13121	-3.45617	0.000547911	0.00128444
Egf	ENSMUSG00000028017.7	ENSMUSG00000028017	83.2118	-3.39216	0.690212	-4.91466	8.89353e-07	2.94712e-06
Gstcd	ENSMUSG00000028018.15	ENSMUSG00000028018	1871.65	-1.53464	0.380984	-4.02809	5.62307e-05	0.000150807
Tbck	ENSMUSG00000028030.12	ENSMUSG00000028030	1126.3	-1.66618	0.344645	-4.83448	1.33497e-06	4.34419e-06
Papss1	ENSMUSG00000028032.13	ENSMUSG00000028032	5251.34	-2.78247	0.360616	-7.71587	1.20161e-14	8.06045e-14
Fubp1	ENSMUSG00000028034.15	ENSMUSG00000028034	11932.3	-1.15088	0.349621	-3.29179	0.000995528	0.00223896
Dnajb4	ENSMUSG00000028035.13	ENSMUSG00000028035	1034.69	-2.60283	0.642555	-4.05074	5.10554e-05	0.000137706
Ifi44	ENSMUSG00000028037.13	ENSMUSG00000028037	25.3034	-5.09369	1.7442	-2.92035	0.00349636	0.007181
Hcn3	ENSMUSG00000028051.10	ENSMUSG00000028051	382.617	-2.10506	0.448999	-4.68834	2.75435e-06	8.61828e-06
Ash1l	ENSMUSG00000028053.13	ENSMUSG00000028053	6366.21	-3.54282	0.652845	-5.42674	5.7393e-08	2.14413e-07
Arhgef2	ENSMUSG00000028059.16	ENSMUSG00000028059	26031	-2.86623	0.356677	-8.03593	9.28745e-16	6.73903e-15
Khdc4	ENSMUSG00000028060.14	ENSMUSG00000028060	5360.6	-2.13585	0.221945	-9.62335	6.37192e-22	7.10552e-21
Cd1d1	ENSMUSG00000028076.12	ENSMUSG00000028076	1113.05	-4.15784	0.33461	-12.4259	1.89019e-35	4.65783e-34
Dclk2	ENSMUSG00000028078.14	ENSMUSG00000028078	11406.9	-2.63277	0.176168	-14.9446	1.68834e-50	8.8409e-49
Sh3d19	ENSMUSG00000028082.14	ENSMUSG00000028082	3419.3	-2.60607	0.365186	-7.13629	9.58808e-13	5.51732e-12
Fbxw7	ENSMUSG00000028086.15	ENSMUSG00000028086	1687.99	-1.75438	0.360297	-4.86925	1.12022e-06	3.67294e-06
Rnf115	ENSMUSG00000028098.13	ENSMUSG00000028098	2604.1	-1.21257	0.28448	-4.2624	2.02244e-05	5.72713e-05
Polr3gl	ENSMUSG00000028104.14	ENSMUSG00000028104	598.31	-2.05036	0.498218	-4.11538	3.86534e-05	0.000105961
Rprd2	ENSMUSG00000028106.13	ENSMUSG00000028106	2779.97	-1.51541	0.229671	-6.59817	4.16255e-11	2.08252e-10
Mettl14	ENSMUSG00000028114.16	ENSMUSG00000028114	1715.07	-2.12312	0.306597	-6.92481	4.36551e-12	2.38589e-11
Abca4	ENSMUSG00000028125.14	ENSMUSG00000028125	257.259	-4.22654	1.41558	-2.98574	0.00282892	0.00589642
Abcd3	ENSMUSG00000028127.10	ENSMUSG00000028127	8230.88	-2.84206	0.344172	-8.25768	1.48537e-16	1.14735e-15
Tmem56	ENSMUSG00000028132.15	ENSMUSG00000028132	1613.77	-3.82094	0.819957	-4.65993	3.16313e-06	9.83126e-06
Rwdd3	ENSMUSG00000028133.17	ENSMUSG00000028133	167.032	-2.03246	0.613164	-3.31471	0.000917383	0.00207528
Ptbp2	ENSMUSG00000028134.11	ENSMUSG00000028134	3842.4	-3.25098	0.357046	-9.10523	8.60807e-20	8.35382e-19
Snx27	ENSMUSG00000028136.15	ENSMUSG00000028136	6327.82	-1.78577	0.283965	-6.28869	3.20162e-10	1.48666e-09
Them4	ENSMUSG00000028145.9	ENSMUSG00000028145	639.986	-1.51902	0.340195	-4.46515	8.00129e-06	2.37553e-05
Rap1gds1	ENSMUSG00000028149.12	ENSMUSG00000028149	4802.81	-1.74465	0.246161	-7.08741	1.36641e-12	7.78967e-12
Rorc	ENSMUSG00000028150.14	ENSMUSG00000028150	122.293	-5.38847	1.102	-4.88972	1.00978e-06	3.32482e-06
Tspan5	ENSMUSG00000028152.10	ENSMUSG00000028152	4114.21	-1.91012	0.524836	-3.63946	0.000273213	0.000667108
Eif4e	ENSMUSG00000028156.12	ENSMUSG00000028156	10195.2	-2.06168	0.330675	-6.23478	4.52416e-10	2.07358e-09
Cisd2	ENSMUSG00000028165.9	ENSMUSG00000028165	2619.58	-2.67733	0.213351	-12.549	4.02758e-36	1.04042e-34
Wls	ENSMUSG00000028173.10	ENSMUSG00000028173	6091.48	-3.28477	0.411027	-7.99162	1.33178e-15	9.55863e-15
Depdc1a	ENSMUSG00000028175.15	ENSMUSG00000028175	1526.79	-3.43516	0.489512	-7.01751	2.25864e-12	1.26467e-11
Zranb2	ENSMUSG00000028180.18	ENSMUSG00000028180	7138.63	-1.40825	0.279048	-5.04661	4.49723e-07	1.53793e-06
Adgrl2	ENSMUSG00000028184.12	ENSMUSG00000028184	9578.69	-4.15054	0.369719	-11.2262	3.03159e-29	5.22627e-28
Rpf1	ENSMUSG00000028187.10	ENSMUSG00000028187	1828.24	-1.28894	0.282216	-4.56723	4.94206e-06	1.50349e-05
Spata1	ENSMUSG00000028188.13	ENSMUSG00000028188	160.147	-3.57381	0.722279	-4.94796	7.49958e-07	2.50767e-06
Ddah1	ENSMUSG00000028194.15	ENSMUSG00000028194	10160.9	-2.52981	0.479132	-5.27998	1.29197e-07	4.66575e-07
Asph	ENSMUSG00000028207.18	ENSMUSG00000028207	3967.57	-2.83157	0.325159	-8.70827	3.08549e-18	2.68445e-17
Trp53inp1	ENSMUSG00000028211.11	ENSMUSG00000028211	1130.43	-1.15327	0.401505	-2.87237	0.004074	0.00826539
Gem	ENSMUSG00000028214.13	ENSMUSG00000028214	397.263	-4.61594	0.508745	-9.07319	1.15585e-19	1.11056e-18
Fam92a	ENSMUSG00000028218.19	ENSMUSG00000028218	2121.66	-2.49861	0.314957	-7.93318	2.13608e-15	1.50689e-14
Nbn	ENSMUSG00000028224.14	ENSMUSG00000028224	1279.73	-2.42762	0.284883	-8.52146	1.5755e-17	1.30264e-16
Cpne3	ENSMUSG00000028228.5	ENSMUSG00000028228	3228.51	-2.8668	0.209979	-13.6528	1.94394e-42	6.98012e-41
Rmdn1	ENSMUSG00000028229.11	ENSMUSG00000028229	301.714	-2.24287	0.371229	-6.04174	1.5246e-09	6.67031e-09
Tmem68	ENSMUSG00000028232.13	ENSMUSG00000028232	1855.9	-2.51548	0.317049	-7.93404	2.12129e-15	1.4974e-14
Tgs1	ENSMUSG00000028233.6	ENSMUSG00000028233	3535.74	-2.44478	0.339128	-7.20901	5.63608e-13	3.31685e-12
Ubxn2b	ENSMUSG00000028243.5	ENSMUSG00000028243	897.398	-2.01869	0.591643	-3.41202	0.00064484	0.00149493
Nsmaf	ENSMUSG00000028245.15	ENSMUSG00000028245	1647.64	-1.78877	0.315471	-5.67017	1.42654e-08	5.67073e-08
Faxc	ENSMUSG00000028246.13	ENSMUSG00000028246	811.743	-3.00588	0.853409	-3.52221	0.000427972	0.00101963
Pnisr	ENSMUSG00000028248.15	ENSMUSG00000028248	9479.11	-3.33785	0.337983	-9.87578	5.30171e-23	6.30361e-22
Sdcbp	ENSMUSG00000028249.15	ENSMUSG00000028249	6215.57	-2.36768	0.246871	-9.59077	8.74324e-22	9.68112e-21
Odf2l	ENSMUSG00000028256.16	ENSMUSG00000028256	1092.78	-2.96771	0.246619	-12.0336	2.36663e-33	5.22718e-32
Ndufaf4	ENSMUSG00000028261.13	ENSMUSG00000028261	2394.79	-2.13107	0.320516	-6.64886	2.95381e-11	1.49716e-10
Lmo4	ENSMUSG00000028266.17	ENSMUSG00000028266	5682.34	-4.43953	0.346372	-12.8172	1.31343e-37	3.70934e-36
Gbp3	ENSMUSG00000028268.14	ENSMUSG00000028268	937.452	-8.15311	0.878487	-9.28086	1.68119e-20	1.71496e-19
Gbp2	ENSMUSG00000028270.12	ENSMUSG00000028270	195.944	-2.41997	0.528417	-4.57966	4.6574e-06	1.42119e-05
Gtf2b	ENSMUSG00000028271.9	ENSMUSG00000028271	1613.51	-1.08811	0.285288	-3.81408	0.000136693	0.000347645
Pdlim5	ENSMUSG00000028273.15	ENSMUSG00000028273	10975.1	-3.77499	0.335053	-11.2669	1.91267e-29	3.33391e-28
Rngtt	ENSMUSG00000028274.17	ENSMUSG00000028274	2121.34	-1.60979	0.35002	-4.59912	4.24281e-06	1.29942e-05
Ube2j1	ENSMUSG00000028277.13	ENSMUSG00000028277	2961.56	-2.94842	0.37457	-7.87148	3.50478e-15	2.44159e-14
Map3k7	ENSMUSG00000028284.13	ENSMUSG00000028284	6053.2	-2.83326	0.528291	-5.36306	8.18224e-08	3.01069e-07
Rars2	ENSMUSG00000028292.14	ENSMUSG00000028292	1667.1	-1.46241	0.272204	-5.37247	7.76636e-08	2.86564e-07
Slc35a1	ENSMUSG00000028293.14	ENSMUSG00000028293	1098.77	-1.50207	0.226299	-6.63755	3.18945e-11	1.61204e-10
C9orf72	ENSMUSG00000028300.14	ENSMUSG00000028300	831.413	-1.43273	0.272253	-5.26248	1.42126e-07	5.11722e-07
Rnf20	ENSMUSG00000028309.14	ENSMUSG00000028309	5765.03	-2.99057	0.246335	-12.1403	6.46105e-34	1.48717e-32
Ppp3r2	ENSMUSG00000028310.2	ENSMUSG00000028310	40.9342	-4.46869	1.12882	-3.95873	7.53509e-05	0.000198485
Smc2	ENSMUSG00000028312.19	ENSMUSG00000028312	6763.01	-2.03656	0.398214	-5.11424	3.15006e-07	1.09481e-06
Xpa	ENSMUSG00000028329.13	ENSMUSG00000028329	351.487	-2.21643	0.684348	-3.23875	0.00120055	0.00266736
Invs	ENSMUSG00000028344.12	ENSMUSG00000028344	937.509	-3.30999	0.612861	-5.40089	6.63127e-08	2.46345e-07
Fmn2	ENSMUSG00000028354.13	ENSMUSG00000028354	2079.33	-3.27715	0.637724	-5.13882	2.76468e-07	9.66351e-07
Tnc	ENSMUSG00000028364.15	ENSMUSG00000028364	116406	-11.7701	0.821299	-14.3311	1.3997e-46	6.16137e-45
Txn1	ENSMUSG00000028367.5	ENSMUSG00000028367	29189	-1.54846	0.244716	-6.32759	2.49012e-10	1.16703e-09
Svep1	ENSMUSG00000028369.15	ENSMUSG00000028369	1566.47	-7.45328	0.802949	-9.28239	1.65724e-20	1.69122e-19
Astn2	ENSMUSG00000028373.16	ENSMUSG00000028373	1270.76	-4.26987	1.16553	-3.66347	0.00024882	0.000610573
Ugcg	ENSMUSG00000028381.8	ENSMUSG00000028381	1915.81	-1.55273	0.347991	-4.46199	8.12029e-06	2.41001e-05
Ptbp3	ENSMUSG00000028382.15	ENSMUSG00000028382	5036.05	-1.21402	0.424613	-2.85913	0.00424805	0.00859562
Hsdl2	ENSMUSG00000028383.17	ENSMUSG00000028383	2922.47	-3.31707	0.580461	-5.71455	1.09996e-08	4.42857e-08
Zfp37	ENSMUSG00000028389.12	ENSMUSG00000028389	573.941	-2.221	0.313555	-7.08328	1.40782e-12	8.01305e-12
Kdm4c	ENSMUSG00000028397.13	ENSMUSG00000028397	2279.77	-1.08644	0.370456	-2.93272	0.00336003	0.00692136
Mpdz	ENSMUSG00000028402.18	ENSMUSG00000028402	3223.95	-3.97428	0.69843	-5.69031	1.26812e-08	5.07227e-08
Zdhhc21	ENSMUSG00000028403.15	ENSMUSG00000028403	2821.97	-2.76717	0.356429	-7.76361	8.25484e-15	5.59864e-14
Dnaja1	ENSMUSG00000028410.13	ENSMUSG00000028410	10526.7	-1.30087	0.331204	-3.92771	8.57572e-05	0.000224392
Fktn	ENSMUSG00000028414.17	ENSMUSG00000028414	2644.65	-3.13121	0.348416	-8.98698	2.54109e-19	2.38411e-18
Tal2	ENSMUSG00000028417.3	ENSMUSG00000028417	15.0042	-5.52711	1.73044	-3.19406	0.00140289	0.00307506
Chmp5	ENSMUSG00000028419.5	ENSMUSG00000028419	3324.22	-1.19192	0.238058	-5.00684	5.53311e-07	1.87508e-06
Cntfr	ENSMUSG00000028444.17	ENSMUSG00000028444	1492.41	-1.39972	0.259318	-5.39769	6.75053e-08	2.5059e-07
Enho	ENSMUSG00000028445.7	ENSMUSG00000028445	556.122	-2.6104	0.288896	-9.03579	1.62822e-19	1.5461e-18
Creb3	ENSMUSG00000028466.15	ENSMUSG00000028466	2303.74	-1.34803	0.30731	-4.38654	1.15166e-05	3.35266e-05
Rgp1	ENSMUSG00000028468.15	ENSMUSG00000028468	3639.62	-1.43658	0.315294	-4.55632	5.20587e-06	1.57993e-05
Reck	ENSMUSG00000028476.13	ENSMUSG00000028476	377.385	-1.20213	0.220883	-5.44241	5.25644e-08	1.97254e-07
Psip1	ENSMUSG00000028484.16	ENSMUSG00000028484	12906.7	-1.37181	0.205066	-6.68958	2.23816e-11	1.14973e-10
Mllt3	ENSMUSG00000028496.17	ENSMUSG00000028496	1072.95	-2.25397	0.352471	-6.39478	1.60783e-10	7.6496e-10
Usp24	ENSMUSG00000028514.15	ENSMUSG00000028514	7042.14	-2.16521	0.21964	-9.85797	6.33153e-23	7.48126e-22
Plpp3	ENSMUSG00000028517.8	ENSMUSG00000028517	8824.71	-2.73963	0.388747	-7.04733	1.82381e-12	1.02945e-11
Prkaa2	ENSMUSG00000028518.8	ENSMUSG00000028518	1300.93	-2.13891	0.359436	-5.95074	2.66937e-09	1.1434e-08
Dab1	ENSMUSG00000028519.16	ENSMUSG00000028519	2877.91	-3.11109	0.34746	-8.95381	3.43415e-19	3.18867e-18
Slc35d1	ENSMUSG00000028521.17	ENSMUSG00000028521	628.103	-1.78091	0.325197	-5.47639	4.34086e-08	1.64393e-07
Pde4b	ENSMUSG00000028525.16	ENSMUSG00000028525	2960.12	-4.09172	0.96487	-4.2407	2.22825e-05	6.28094e-05
Jak1	ENSMUSG00000028530.14	ENSMUSG00000028530	4843.14	-2.28532	0.149277	-15.3092	6.63659e-53	3.86136e-51
Cachd1	ENSMUSG00000028532.14	ENSMUSG00000028532	2995.46	-1.55826	0.348574	-4.47039	7.80769e-06	2.31997e-05
B4galt2	ENSMUSG00000028541.14	ENSMUSG00000028541	2055.67	-1.73904	0.181747	-9.56848	1.08484e-21	1.1947e-20
Slc6a9	ENSMUSG00000028542.17	ENSMUSG00000028542	10118.1	-2.60394	0.401336	-6.48817	8.68827e-11	4.23298e-10
Slc5a9	ENSMUSG00000028544.14	ENSMUSG00000028544	91.9861	-8.19086	1.55813	-5.25684	1.46552e-07	5.26679e-07
Bend5	ENSMUSG00000028545.13	ENSMUSG00000028545	290.492	-3.72996	0.407621	-9.15054	5.66485e-20	5.57939e-19
Itgb3bp	ENSMUSG00000028549.17	ENSMUSG00000028549	389.087	-2.86348	0.424457	-6.74623	1.51734e-11	7.91253e-11
Atg4c	ENSMUSG00000028550.15	ENSMUSG00000028550	580.666	-1.63416	0.413005	-3.95675	7.59768e-05	0.000199987
Cdkn2c	ENSMUSG00000028551.14	ENSMUSG00000028551	3075.15	-7.86865	0.526133	-14.9556	1.43116e-50	7.50987e-49
Eps15	ENSMUSG00000028552.13	ENSMUSG00000028552	7533.76	-2.71444	0.298431	-9.09572	9.39631e-20	9.07672e-19
Ttc39a	ENSMUSG00000028555.15	ENSMUSG00000028555	557.145	-4.91629	0.323877	-15.1795	4.8341e-52	2.66458e-50
Dock7	ENSMUSG00000028556.15	ENSMUSG00000028556	9743.43	-3.24907	0.210655	-15.4237	1.13458e-53	6.88834e-52
Rnf11	ENSMUSG00000028557.10	ENSMUSG00000028557	3737.2	-1.77684	0.237736	-7.47401	7.77902e-14	4.91024e-13
Usp1	ENSMUSG00000028560.11	ENSMUSG00000028560	6231.56	-1.36829	0.398731	-3.43162	0.000599995	0.00139793
Tm2d1	ENSMUSG00000028563.16	ENSMUSG00000028563	958.041	-1.7647	0.24907	-7.08516	1.38882e-12	7.91203e-12
Nfia	ENSMUSG00000028565.18	ENSMUSG00000028565	4499.45	-6.323	1.23747	-5.10962	3.22815e-07	1.12071e-06
Txndc12	ENSMUSG00000028567.8	ENSMUSG00000028567	5177.05	-1.09228	0.270528	-4.03757	5.40067e-05	0.000145226
Btf3l4	ENSMUSG00000028568.16	ENSMUSG00000028568	5369.42	-2.47143	0.40448	-6.11015	9.95373e-10	4.41948e-09
Ift74	ENSMUSG00000028576.12	ENSMUSG00000028576	1568.97	-2.9231	0.245926	-11.8861	1.39774e-32	2.94981e-31
Plaa	ENSMUSG00000028577.13	ENSMUSG00000028577	4944.84	-1.26273	0.317157	-3.98139	6.85131e-05	0.00018173
Caap1	ENSMUSG00000028578.8	ENSMUSG00000028578	514.133	-1.14941	0.273967	-4.19545	2.72329e-05	7.60217e-05
Pum1	ENSMUSG00000028580.15	ENSMUSG00000028580	6648.4	-1.03709	0.320558	-3.23525	0.00121535	0.00269761
Lrp8	ENSMUSG00000028613.15	ENSMUSG00000028613	1499.6	-1.67932	0.37922	-4.42836	9.49502e-06	2.79099e-05
Dyrk2	ENSMUSG00000028630.9	ENSMUSG00000028630	983.862	-1.10145	0.191243	-5.75946	8.43853e-09	3.43764e-08
Kcnq4	ENSMUSG00000028631.7	ENSMUSG00000028631	136.707	-2.81506	0.623285	-4.51649	6.28739e-06	1.89126e-05
Hivep3	ENSMUSG00000028634.17	ENSMUSG00000028634	403.209	-3.11433	0.701728	-4.43808	9.0764e-06	2.67482e-05
Rragc	ENSMUSG00000028646.16	ENSMUSG00000028646	3959.1	-2.00443	0.303436	-6.60577	3.95459e-11	1.98282e-10
Macf1	ENSMUSG00000028649.20	ENSMUSG00000028649	26384.2	-2.73458	0.246928	-11.0744	1.66986e-28	2.76131e-27
Ephb2	ENSMUSG00000028664.14	ENSMUSG00000028664	928.685	-1.25958	0.32492	-3.8766	0.000105925	0.000273518
Eloa	ENSMUSG00000028668.5	ENSMUSG00000028668	3451.02	-1.99163	0.241151	-8.25884	1.47098e-16	1.13729e-15
Pnrc2	ENSMUSG00000028675.12	ENSMUSG00000028675	6993.67	-3.79899	0.298918	-12.7091	5.26162e-37	1.43595e-35
Srsf10	ENSMUSG00000028676.17	ENSMUSG00000028676	9490.17	-2.41904	0.325983	-7.42078	1.16436e-13	7.27566e-13
Pik3r3	ENSMUSG00000028698.13	ENSMUSG00000028698	3731.72	-3.23213	0.463348	-6.9756	3.04566e-12	1.68507e-11
Mknk1	ENSMUSG00000028708.16	ENSMUSG00000028708	2581.4	-1.95325	0.358163	-5.45353	4.93801e-08	1.85804e-07
Mob3c	ENSMUSG00000028709.3	ENSMUSG00000028709	487.673	-3.03312	0.457826	-6.62504	3.47145e-11	1.7493e-10
Stil	ENSMUSG00000028718.16	ENSMUSG00000028718	2160.53	-3.91099	0.368095	-10.6249	2.28181e-26	3.32676e-25
Cmpk1	ENSMUSG00000028719.8	ENSMUSG00000028719	4342.8	-1.40799	0.224701	-6.26607	3.70264e-10	1.71171e-09
Hp1bp3	ENSMUSG00000028759.13	ENSMUSG00000028759	10434.2	-3.66743	0.485279	-7.55735	4.11377e-14	2.64516e-13
Eif4g3	ENSMUSG00000028760.16	ENSMUSG00000028760	8274.83	-3.8018	0.668293	-5.68883	1.27916e-08	5.11236e-08
Ptpn12	ENSMUSG00000028771.13	ENSMUSG00000028771	3951.94	-3.38278	0.411566	-8.21929	2.04706e-16	1.56678e-15
Adgrb2	ENSMUSG00000028782.14	ENSMUSG00000028782	12365.7	-4.25039	0.602716	-7.05207	1.7628e-12	9.96356e-12
A3galt2	ENSMUSG00000028794.13	ENSMUSG00000028794	105.541	-8.32681	1.56247	-5.32926	9.86163e-08	3.60017e-07
Phc2	ENSMUSG00000028796.17	ENSMUSG00000028796	8724.49	-1.20818	0.301421	-4.00827	6.11643e-05	0.000163168
Zfp362	ENSMUSG00000028799.15	ENSMUSG00000028799	2702.27	-3.16893	0.2636	-12.0218	2.73083e-33	5.98947e-32
Csmd2	ENSMUSG00000028804.20	ENSMUSG00000028804	2213.15	-4.56015	0.90175	-5.057	4.25894e-07	1.46141e-06
AU040320	ENSMUSG00000028830.14	ENSMUSG00000028830	6154.36	-3.00252	0.188185	-15.9551	2.62393e-57	1.81687e-55
Ago3	ENSMUSG00000028842.15	ENSMUSG00000028842	2206.27	-2.69056	0.266627	-10.0911	6.0496e-24	7.59903e-23
Map7d1	ENSMUSG00000028849.17	ENSMUSG00000028849	6199.4	-1.48709	0.194402	-7.64959	2.0162e-14	1.33141e-13
Stx12	ENSMUSG00000028879.4	ENSMUSG00000028879	6587.01	-2.48517	0.162805	-15.2647	1.31376e-52	7.55639e-51
Sema3a	ENSMUSG00000028883.17	ENSMUSG00000028883	2955.7	-4.42597	1.48008	-2.99035	0.00278654	0.00581664
Inpp5b	ENSMUSG00000028894.18	ENSMUSG00000028894	5147.55	-3.16671	0.434419	-7.28953	3.1104e-13	1.86993e-12
Epb41	ENSMUSG00000028906.17	ENSMUSG00000028906	2797.95	-1.32578	0.44161	-3.00215	0.00268079	0.00561093
Plekhm2	ENSMUSG00000028917.14	ENSMUSG00000028917	2701.84	-2.55699	0.398122	-6.42261	1.33955e-10	6.41082e-10
Xrcc2	ENSMUSG00000028933.11	ENSMUSG00000028933	1113.99	-1.16783	0.3504	-3.33286	0.000859595	0.00195387
Prkag2	ENSMUSG00000028944.14	ENSMUSG00000028944	1821.64	-1.35828	0.376496	-3.60768	0.000308947	0.000748976
Rheb	ENSMUSG00000028945.9	ENSMUSG00000028945	4537.99	-1.79081	0.248057	-7.21937	5.22301e-13	3.08098e-12
Per3	ENSMUSG00000028957.12	ENSMUSG00000028957	791.583	-2.95907	0.765619	-3.86494	0.000111115	0.000286127
Ube4b	ENSMUSG00000028960.20	ENSMUSG00000028960	8790.77	-1.6005	0.364644	-4.3892	1.13768e-05	3.31312e-05
Klhl7	ENSMUSG00000028986.12	ENSMUSG00000028986	2481.99	-1.78681	0.238574	-7.48955	6.91086e-14	4.37213e-13
Lzic	ENSMUSG00000028990.13	ENSMUSG00000028990	1877.22	-1.05383	0.277442	-3.79837	0.00014565	0.000369119
Nmnat1	ENSMUSG00000028992.13	ENSMUSG00000028992	495.436	-2.27291	0.373415	-6.08683	1.15167e-09	5.08617e-09
Fam126a	ENSMUSG00000028995.14	ENSMUSG00000028995	3490.4	-3.98725	0.343923	-11.5934	4.44877e-31	8.54892e-30
Rint1	ENSMUSG00000028999.15	ENSMUSG00000028999	1088.37	-1.52945	0.306714	-4.98658	6.14589e-07	2.07296e-06
Fbxo44	ENSMUSG00000029001.15	ENSMUSG00000029001	2413.33	-1.31374	0.240021	-5.47345	4.41362e-08	1.66947e-07
Kmt2e	ENSMUSG00000029004.15	ENSMUSG00000029004	4571.11	-3.31864	0.529843	-6.26344	3.76588e-10	1.73999e-09
Draxin	ENSMUSG00000029005.4	ENSMUSG00000029005	214.274	-3.5067	0.616138	-5.69143	1.2598e-08	5.0398e-08
Clcn6	ENSMUSG00000029016.13	ENSMUSG00000029016	5249.88	-1.60976	0.350773	-4.58918	4.44989e-06	1.36035e-05
Acap3	ENSMUSG00000029033.16	ENSMUSG00000029033	10662.1	-4.75437	0.283723	-16.7571	5.02628e-63	4.41733e-61
Ski	ENSMUSG00000029050.15	ENSMUSG00000029050	6612.85	-1.82568	0.197702	-9.2345	2.59484e-20	2.60469e-19
Pank4	ENSMUSG00000029056.13	ENSMUSG00000029056	2519.12	-1.48384	0.372898	-3.97923	6.91397e-05	0.000183296
Cdk11b	ENSMUSG00000029062.14	ENSMUSG00000029062	6819.28	-1.64273	0.197397	-8.32193	8.65453e-17	6.79149e-16
Ccnl2	ENSMUSG00000029068.16	ENSMUSG00000029068	6107.11	-1.99832	0.157923	-12.6538	1.06638e-36	2.84839e-35
Mxra8	ENSMUSG00000029070.9	ENSMUSG00000029070	4914.84	-4.58142	0.416559	-10.9983	3.89616e-28	6.28563e-27
Dvl1	ENSMUSG00000029071.16	ENSMUSG00000029071	5392.16	-1.80467	0.250765	-7.19666	6.17073e-13	3.62217e-12
Tas1r3	ENSMUSG00000029072.3	ENSMUSG00000029072	18.2419	-3.27691	1.15367	-2.84042	0.00450545	0.0090748
Tnfrsf4	ENSMUSG00000029075.6	ENSMUSG00000029075	42.8916	-1.83399	0.594514	-3.08486	0.0020365	0.00434602
Adgra3	ENSMUSG00000029090.12	ENSMUSG00000029090	3790.31	-1.99791	0.626541	-3.1888	0.00142865	0.00312742
Sorcs2	ENSMUSG00000029093.14	ENSMUSG00000029093	5874.01	-3.31468	0.587735	-5.63975	1.70302e-08	6.71772e-08
Afap1	ENSMUSG00000029094.12	ENSMUSG00000029094	1162.51	-1.80299	0.212306	-8.4924	2.02417e-17	1.66267e-16
Htra3	ENSMUSG00000029096.15	ENSMUSG00000029096	160.699	-2.42041	0.764976	-3.16403	0.00155599	0.00338495
Rgs12	ENSMUSG00000029101.16	ENSMUSG00000029101	2443.73	-1.85211	0.278318	-6.65464	2.84001e-11	1.44297e-10
Htt	ENSMUSG00000029104.15	ENSMUSG00000029104	6561.76	-1.83376	0.161741	-11.3376	8.54684e-30	1.52142e-28
Evc	ENSMUSG00000029122.11	ENSMUSG00000029122	1281.7	-2.44869	0.450493	-5.43557	5.46222e-08	2.0461e-07
Nsg1	ENSMUSG00000029126.7	ENSMUSG00000029126	2068.88	-2.76925	0.930985	-2.97454	0.00293432	0.00610446
Zbtb49	ENSMUSG00000029127.15	ENSMUSG00000029127	453.162	-1.14048	0.255171	-4.46947	7.84121e-06	2.3291e-05
Rab28	ENSMUSG00000029128.12	ENSMUSG00000029128	2587.3	-1.63222	0.281807	-5.79195	6.9573e-09	2.85645e-08
Rnf32	ENSMUSG00000029130.12	ENSMUSG00000029130	255.355	-2.7078	0.470612	-5.75379	8.72652e-09	3.54806e-08
Fosl2	ENSMUSG00000029135.10	ENSMUSG00000029135	536.574	-3.07845	0.576084	-5.34376	9.10359e-08	3.33652e-07
Slc4a1ap	ENSMUSG00000029141.16	ENSMUSG00000029141	1662.94	-1.35151	0.236125	-5.72372	1.04219e-08	4.2081e-08
Sgcb	ENSMUSG00000029156.11	ENSMUSG00000029156	1928.8	-3.32239	0.519831	-6.39128	1.64502e-10	7.82355e-10
Dhx15	ENSMUSG00000029169.11	ENSMUSG00000029169	12027	-1.95451	0.31266	-6.25122	4.07268e-10	1.87485e-09
Sepsecs	ENSMUSG00000029173.12	ENSMUSG00000029173	1051.56	-1.82084	0.28643	-6.35702	2.05703e-10	9.69321e-10
Tbc1d1	ENSMUSG00000029174.18	ENSMUSG00000029174	8229.21	-1.90538	0.260481	-7.31487	2.57622e-13	1.56107e-12
Anapc4	ENSMUSG00000029176.13	ENSMUSG00000029176	3829.26	-2.53076	0.256298	-9.87428	5.38196e-23	6.38996e-22
Fam114a1	ENSMUSG00000029185.14	ENSMUSG00000029185	218.99	-3.6211	0.397421	-9.11149	8.12556e-20	7.90081e-19
Sel1l3	ENSMUSG00000029189.10	ENSMUSG00000029189	1111.99	-4.97987	0.632161	-7.87754	3.33892e-15	2.3288e-14
Tada2b	ENSMUSG00000029196.9	ENSMUSG00000029196	1523.29	-2.62397	0.224935	-11.6655	1.9137e-31	3.7491e-30
Pds5a	ENSMUSG00000029202.12	ENSMUSG00000029202	10634.1	-2.53548	0.203275	-12.4731	1.04646e-35	2.62765e-34
Guf1	ENSMUSG00000029208.16	ENSMUSG00000029208	2119.68	-3.31316	0.350661	-9.44833	3.44275e-21	3.65892e-20
Slc30a9	ENSMUSG00000029221.15	ENSMUSG00000029221	3600.86	-2.59162	0.588732	-4.40204	1.0724e-05	3.13137e-05
Fip1l1	ENSMUSG00000029227.15	ENSMUSG00000029227	6629.95	-1.66138	0.252196	-6.58767	4.46777e-11	2.22812e-10
Tmem165	ENSMUSG00000029234.13	ENSMUSG00000029234	4049.79	-1.38441	0.258029	-5.36535	8.07945e-08	2.97723e-07
Clock	ENSMUSG00000029238.11	ENSMUSG00000029238	4509.28	-3.45422	0.432276	-7.99077	1.34094e-15	9.61639e-15
Cenpc1	ENSMUSG00000029253.12	ENSMUSG00000029253	1575.81	-1.85551	0.35402	-5.24126	1.59481e-07	5.71183e-07
Pigg	ENSMUSG00000029263.15	ENSMUSG00000029263	610.926	-1.65683	0.251011	-6.60063	4.09417e-11	2.04953e-10
Dipk1a	ENSMUSG00000029270.10	ENSMUSG00000029270	369.761	-1.24524	0.282937	-4.40114	1.07686e-05	3.14329e-05
Cdc7	ENSMUSG00000029283.17	ENSMUSG00000029283	2018.2	-2.14275	0.334422	-6.40733	1.48089e-10	7.06037e-10
Zfp326	ENSMUSG00000029290.12	ENSMUSG00000029290	2194.78	-3.22032	0.235661	-13.665	1.64242e-42	5.93134e-41
Rufy3	ENSMUSG00000029291.11	ENSMUSG00000029291	3407.43	-2.24096	0.478538	-4.68293	2.82808e-06	8.83688e-06
Gbp9	ENSMUSG00000029298.15	ENSMUSG00000029298	635.741	-3.40182	0.445352	-7.6385	2.19765e-14	1.44564e-13
Hnrnpdl	ENSMUSG00000029328.15	ENSMUSG00000029328	13617.5	-1.55131	0.249798	-6.21027	5.28928e-10	2.40888e-09
Prkg2	ENSMUSG00000029334.14	ENSMUSG00000029334	196.145	-1.69302	0.576095	-2.93878	0.00329506	0.00679811
Antxr2	ENSMUSG00000029338.13	ENSMUSG00000029338	889.75	-8.13275	1.1851	-6.8625	6.76659e-12	3.63182e-11
Mthfd2l	ENSMUSG00000029376.8	ENSMUSG00000029376	1210.07	-4.48428	0.308763	-14.5234	8.6182e-48	4.0189e-46
Ccng2	ENSMUSG00000029385.14	ENSMUSG00000029385	1249.71	-3.15708	0.317009	-9.95896	2.30472e-23	2.80528e-22
Ddx55	ENSMUSG00000029389.17	ENSMUSG00000029389	1212.7	-1.26442	0.227685	-5.55336	2.80225e-08	1.08161e-07
Tmed2	ENSMUSG00000029390.13	ENSMUSG00000029390	9445.48	-2.48063	0.30153	-8.2268	1.92284e-16	1.47529e-15
Rilpl1	ENSMUSG00000029392.12	ENSMUSG00000029392	1530.22	-1.18897	0.178688	-6.65389	2.85446e-11	1.45002e-10
Uso1	ENSMUSG00000029407.10	ENSMUSG00000029407	4683.26	-1.55042	0.324481	-4.77816	1.76908e-06	5.67383e-06
Abcb9	ENSMUSG00000029408.13	ENSMUSG00000029408	407.744	-2.50902	0.449275	-5.5846	2.34239e-08	9.11393e-08
Rsrc2	ENSMUSG00000029422.15	ENSMUSG00000029422	6242.63	-2.43456	0.328518	-7.41074	1.256e-13	7.82391e-13
Scarb2	ENSMUSG00000029426.8	ENSMUSG00000029426	8486.16	-1.98389	0.250024	-7.93481	2.10812e-15	1.48883e-14
Stx2	ENSMUSG00000029428.13	ENSMUSG00000029428	1805.1	-3.15338	0.62005	-5.08569	3.66299e-07	1.2659e-06
Nipsnap2	ENSMUSG00000029432.12	ENSMUSG00000029432	3410.81	-2.34489	0.230086	-10.1914	2.1671e-24	2.80918e-23
Bcl7a	ENSMUSG00000029438.9	ENSMUSG00000029438	2147.77	-2.71941	0.349063	-7.7906	6.66916e-15	4.55762e-14
Sfswap	ENSMUSG00000029439.14	ENSMUSG00000029439	6131.03	-1.71764	0.183439	-9.36357	7.70873e-21	8.05986e-20
Wdr66	ENSMUSG00000029442.18	ENSMUSG00000029442	123.43	-4.46997	0.711925	-6.27871	3.41397e-10	1.58234e-09
Fam168a	ENSMUSG00000029461.17	ENSMUSG00000029461	4463.38	-1.34332	0.248514	-5.40543	6.46549e-08	2.40542e-07
Atp2a2	ENSMUSG00000029467.15	ENSMUSG00000029467	21282.8	-1.18679	0.194087	-6.11472	9.67251e-10	4.30146e-09
P2rx7	ENSMUSG00000029468.17	ENSMUSG00000029468	2573.82	-4.14018	0.635654	-6.51325	7.35401e-11	3.60599e-10
Ift81	ENSMUSG00000029469.14	ENSMUSG00000029469	1027.15	-2.75433	0.833045	-3.30633	0.000945254	0.00213391
[truncated: 3,829 more rows]

## Sheet: Altered Imprinted Genes
Supplementary Dataset 3. List of significantly upregulated (red) and downregulated (blue) imprinted genes obtained
[truncated: 84 more rows]
